# Supplementary material for: Growth-Promoting Effects of Zhenqi Granules on Finishing Pigs
Source: Animals (Basel). 2022 Dec 13;12(24):3521. doi: 10.3390/ani12243521 (PMC9774107; doi:10.3390/ani12243521)
Supplement: Supplementary file 1 [file animals-12-03521-s001.zip]

Archive with 10 entries (8 files):
- animals-2032056-supplementary/
- animals-2032056-supplementary/Table S1-S9/
- animals-2032056-supplementary/Table S1-S9/Table-S4-DEGs of liver.csv
- animals-2032056-supplementary/Table S1-S9/Table-S5-DEGs of skeletal muscle.csv
- animals-2032056-supplementary/Table S1-S9/Table-S6-Liver GO enrichment analysis.csv
- animals-2032056-supplementary/Table S1-S9/Table-S7-Liver KEGG enrichment analysis.csv
- animals-2032056-supplementary/Table S1-S9/Table-S8-Skeletal muscle GO enrichment analysis.csv
- animals-2032056-supplementary/Table S1-S9/Table-S9-Skeletal muscle KEGG enrichment analysis.csv
- animals-2032056-supplementary/Table S1-S9/Tables S1-S3.pdf
- animals-2032056-supplementary/Table S1-S9/~$ble-S1-3.docx
