# Supplementary material for: Growth-Promoting Effects of Zhenqi Granules on Finishing Pigs
Source: Animals (Basel). 2022 Dec 13;12(24):3521. doi: 10.3390/ani12243521 (PMC9774107; doi:10.3390/ani12243521)
Supplement: Supplementary file 1 [file animals-12-03521-s001.zip › animals-2032056-supplementary/Table S1-S9/Table-S4-DEGs of liver.csv]

Gene_id	Gene name	Gene description	FC(L_MZQ/L_CON)	Log2FC(L_MZQ/L_CON)	Pvalue	Padjust	Significant	Regulate	PL13	PL14	PL15	PL34	PL35	PL37	L_MZQ	L_CON
ENSSSCG00000000696	NOP2	NOP2 nucleolar protein [Source:VGNC Symbol;Acc:VGNC:103306]	355.781	8.474846239	0.001606242	0.158546178	yes	up	3.27	0.72	2.6	0	0	0	2.196666667	0
ENSSSCG00000002972		-	181.14	7.500962374	8.97E-09	2.92E-05	yes	up	0.42	0.4	0.58	0	0	0	0.466666667	0
ENSSSCG00000043551		-	45.286	5.501001428	7.84E-05	0.019630226	yes	up	0.31	0.22	0.32	0.02	0	0.01	0.283333333	0.01
ENSSSCG00000047325		-	39.658	5.309530517	0.001679001	0.161116642	yes	up	0.21	0.05	0.14	0	0	0	0.133333333	0
ENSSSCG00000036379		-	39.036	5.286715988	0.01170588	0.505709745	yes	up	0	0.04	0.34	0	0	0	0.126666667	0
ENSSSCG00000037349		-	35.454	5.147858061	0.011432634	0.500912508	yes	up	0.17	0	0.17	0	0	0	0.113333333	0
ENSSSCG00000048370		-	35.195	5.137297745	0.002432769	0.199834246	yes	up	0.16	0.11	0.11	0	0	0	0.126666667	0
ENSSSCG00000036462		-	34.366	5.102917551	0.043197218	0.893145019	yes	up	44.34	0	0	0	0	0	14.78	0
ENSSSCG00000002938		-	29.935	4.903771846	0.023053072	0.702290353	yes	up	0.27	0	0.04	0	0	0	0.103333333	0
ENSSSCG00000004081		-	28.4	4.827832019	0.025545218	0.733107198	yes	up	0.15	0	0.05	0	0	0	0.066666667	0
ENSSSCG00000042390		-	27.417	4.776988527	0.02808293	0.75770884	yes	up	0.1	0.13	0	0	0	0	0.076666667	0
ENSSSCG00000046150		-	27.309	4.771286166	0.012331589	0.518585277	yes	up	0.44	0.07	0.13	0	0	0	0.213333333	0
ENSSSCG00000037013	WFIKKN1	WAP, follistatin/kazal, immunoglobulin, kunitz and netrin domain containing 1 [Source:VGNC Symbol;Acc:VGNC:94954]	27.241	4.767718103	0.014403182	0.556694967	yes	up	0.04	0.21	0.34	0	0	0	0.196666667	0
ENSSSCG00000014618		-	25.5	4.672415093	0.017447444	1	yes	up	0.45	0.63	0.05	0	0	0	0.376666667	0
ENSSSCG00000049532		-	19.007	4.248449799	0.049307193	1	yes	up	0.13	1	0.27	0	0	0	0.466666667	0
ENSSSCG00000035805	DLK1	delta like non-canonical Notch ligand 1 [Source:VGNC Symbol;Acc:VGNC:87333]	18.965	4.245250218	0.00098158	0.107196436	yes	up	0.83	1.71	11.77	0.09	0.45	0.26	4.77	0.266666667
ENSSSCG00000040951	SCT	secretin [Source:VGNC Symbol;Acc:VGNC:98304]	18.182	4.184475005	0.043153988	1	yes	up	0.68	1.51	1.27	0	0	0	1.153333333	0
ENSSSCG00000012835		-	16.03	4.00274424	0.02777234	0.75770884	yes	up	0.03	0.01	0.11	0	0	0.01	0.05	0.003333333
ENSSSCG00000039443		-	15.598	3.963258072	0.003012499	0.221735884	yes	up	0.22	0.17	0.27	0.02	0.02	0	0.22	0.013333333
ENSSSCG00000028587	PRSS54	serine protease 54 [Source:HGNC Symbol;Acc:HGNC:26336]	15.219	3.927772338	0.024721782	0.717931618	yes	up	0.14	0.05	0.32	0	0	0.03	0.17	0.01
ENSSSCG00000040767		-	14.958	3.902869001	0.005871515	0.342441927	yes	up	0.23	0.25	0.1	0	0.05	0	0.193333333	0.016666667
ENSSSCG00000047682		-	14.851	3.892468966	0.049445311	0.949024667	yes	up	0.2	0	0.31	0	0	0.05	0.17	0.016666667
ENSSSCG00000013579	CD209	CD209 molecule [Source:NCBI gene (formerly Entrezgene);Acc:100170134]	13.597	3.765212276	0.031935389	0.795944215	yes	up	0.28	0.23	0.58	0	0	0.07	0.363333333	0.023333333
ENSSSCG00000041325		-	13.536	3.75876195	0.003359842	0.240842937	yes	up	0.12	0.45	0.18	0	0.05	0	0.25	0.016666667
ENSSSCG00000036503	RAB6B	RAB6B, member RAS onco family [Source:VGNC Symbol;Acc:VGNC:98272]	13.41	3.745213349	0.032886863	0.800430383	yes	up	0.1	0.04	0.05	0	0	0.01	0.063333333	0.003333333
ENSSSCG00000039660	LRRC69	leucine rich repeat containing 69 [Source:HGNC Symbol;Acc:HGNC:34303]	13.353	3.739071806	0.04357138	0.894672171	yes	up	0.11	0.08	1.17	0	0.14	0	0.453333333	0.046666667
ENSSSCG00000038877	SLC36A3	solute carrier family 36 member 3 [Source:VGNC Symbol;Acc:VGNC:93090]	12.818	3.680125825	0.036104947	0.82647284	yes	up	0.07	0.08	0.16	0.04	0	0	0.103333333	0.013333333
ENSSSCG00000038269		-	12.538	3.648193279	0.002812495	0.213010864	yes	up	0.18	0.16	0.26	0	0	0.05	0.2	0.016666667
ENSSSCG00000026232	FAM184B	family with sequence similarity 184 member B [Source:VGNC Symbol;Acc:VGNC:87938]	12.058	3.591897598	0.004950999	0.313473341	yes	up	0.23	0.29	0.03	0.01	0.02	0.01	0.183333333	0.013333333
ENSSSCG00000017909	CHRNE	cholinergic receptor nicotinic epsilon subunit [Source:HGNC Symbol;Acc:HGNC:1966]	10.942	3.451782126	0.007268057	0.382844532	yes	up	0.09	2.14	0.16	0.03	0	0.2	0.796666667	0.076666667
ENSSSCG00000044339		-	10.66	3.41409045	0.000893647	0.099702016	yes	up	0.26	0.79	0.74	0	0	0.18	0.596666667	0.06
ENSSSCG00000006141	CA3	carbonic anhydrase 3 [Source:VGNC Symbol;Acc:VGNC:86099]	10.395	3.377884223	0.006905845	0.372396014	yes	up	15.09	209.87	35.7	8.25	15.03	2	86.88666667	8.426666667
ENSSSCG00000025414		peptide YY [Source:VGNC Symbol;Acc:VGNC:99029]	10.234	3.355312327	1.64E-10	8.91E-07	yes	up	8.23	26.86	12.93	1.12	2.57	1.64	16.00666667	1.776666667
ENSSSCG00000038670		-	9.931	3.311921825	0.025247716	0.728753186	yes	up	7.07	3.04	6.09	0	1.09	0.95	5.4	0.68
ENSSSCG00000044105		-	9.101	3.186001393	0.03433197	0.802657776	yes	up	0.18	0.28	0.36	0.03	0	0.03	0.273333333	0.02
ENSSSCG00000012557	NUP62CL	nucleoporin 62 C-terminal like [Source:VGNC Symbol;Acc:VGNC:104013]	9.099	3.185774661	0.033889223	0.802657776	yes	up	3.06	1.95	4.9	0.19	0.69	0	3.303333333	0.293333333
ENSSSCG00000005307		-	8.252	3.0447396	0.037036971	0.833562374	yes	up	0.7	0.03	0	0.05	0.02	0.01	0.243333333	0.026666667
ENSSSCG00000050086		-	7.722	2.949023806	0.023443425	0.703217011	yes	up	0.26	0.06	0.2	0	0	0.07	0.173333333	0.023333333
ENSSSCG00000022701		-	7.568	2.919986857	0.01223777	0.518585277	yes	up	0.59	0.66	4.6	0.09	0.67	0	1.95	0.253333333
ENSSSCG00000006580	S100A2	S100 calcium binding protein A2 [Source:VGNC Symbol;Acc:VGNC:92541]	6.476	2.695025993	1.17E-06	0.001264968	yes	up	3.47	2.66	1.31	0.35	0.56	0.24	2.48	0.383333333
ENSSSCG00000034015	XIRP1	xin actin binding repeat containing 1 [Source:NCBI gene (formerly Entrezgene);Acc:100134978]	6.363	2.669695401	0.017019743	0.603366573	yes	up	0.08	0.26	0.07	0.03	0.03	0.01	0.136666667	0.023333333
ENSSSCG00000027453		-	6.247	2.643108957	9.07E-05	0.022030485	yes	up	1.79	2.95	2.02	0.21	0.23	0.63	2.253333333	0.356666667
ENSSSCG00000031590	SYT13	synaptotagmin 13 [Source:VGNC Symbol;Acc:VGNC:93682]	6.215	2.635700573	0.004389297	0.288059791	yes	up	0.14	0.3	0.47	0.04	0	0.1	0.303333333	0.046666667
ENSSSCG00000015911	SCN3A	sodium voltage-gated channel alpha subunit 3 [Source:VGNC Symbol;Acc:VGNC:95479]	6.153	2.621273884	0.004974404	0.313734486	yes	up	0.13	0.2	0.06	0.01	0.04	0.02	0.13	0.023333333
ENSSSCG00000015398	SEMA3A	semaphorin 3A [Source:VGNC Symbol;Acc:VGNC:92693]	5.687	2.507694859	0.004594639	0.297864426	yes	up	0.36	0.22	0.1	0.02	0.04	0.05	0.226666667	0.036666667
ENSSSCG00000024568		-	5.642	2.496120359	0.039931088	0.865191289	yes	up	1.01	0.43	0.11	0.16	0.06	0.05	0.516666667	0.09
ENSSSCG00000032250	SRRM3	serine/arginine repetitive matrix 3 [Source:VGNC Symbol;Acc:VGNC:93469]	5.613	2.488858448	0.04809264	0.94058105	yes	up	0.11	0.24	0.14	0	0.06	0.02	0.163333333	0.026666667
ENSSSCG00000016823		C1q and TNF related 3 [Source:NCBI gene (formerly Entrezgene);Acc:100270814]	5.594	2.483908427	0.028422599	0.75770884	yes	up	0.11	0.31	0.09	0.04	0.02	0.04	0.17	0.033333333
ENSSSCG00000039419	SLCO4A1	solute carrier organic anion transporter family member 4A1 [Source:VGNC Symbol;Acc:VGNC:95500]	5.535	2.468706179	0.006401916	0.356657072	yes	up	0.62	0.15	0.12	0.04	0.07	0.05	0.296666667	0.053333333
ENSSSCG00000034345	SPRY3	sprouty RTK signaling antagonist 3 [Source:VGNC Symbol;Acc:VGNC:93426]	5.512	2.462599248	0.008182902	0.409699006	yes	up	0.64	0.18	0.15	0.04	0.04	0.09	0.323333333	0.056666667
ENSSSCG00000051274		-	5.51	2.461941593	0.028422271	0.75770884	yes	up	0.05	0.02	0.23	0.03	0.02	0.02	0.1	0.023333333
ENSSSCG00000044695		-	5.504	2.460491399	0.017622895	0.609196854	yes	up	0.17	0.14	0.22	0.04	0	0.04	0.176666667	0.026666667
ENSSSCG00000014727		-	5.464	2.449891633	0.006086856	0.347527426	yes	up	2.27	1.18	2	0.75	0.14	0.13	1.816666667	0.34
ENSSSCG00000033641	COL8A2	collagen type VIII alpha 2 chain [Source:VGNC Symbol;Acc:VGNC:86881]	5.319	2.411262763	0.007761561	0.399671279	yes	up	0.06	0.35	1.15	0.08	0.14	0.07	0.52	0.096666667
ENSSSCG00000027266	PNPLA3	patatin like phospholipase domain containing 3 [Source:VGNC Symbol;Acc:VGNC:103312]	5.173	2.370946699	0.000479899	0.063832486	yes	up	5.46	0.5	1.79	0.42	0.68	0.33	2.583333333	0.476666667
ENSSSCG00000030113	SHISA2	shisa family member 2 [Source:VGNC Symbol;Acc:VGNC:92845]	4.82	2.269126361	0.027728871	0.75770884	yes	up	0.08	0.24	1.36	0.16	0.12	0.06	0.56	0.113333333
ENSSSCG00000027911	LTB4R	leukotriene B4 receptor [Source:VGNC Symbol;Acc:VGNC:89883]	4.749	2.247541573	0.017345479	0.609196854	yes	up	0.46	0.63	0.13	0.16	0.03	0.09	0.406666667	0.093333333
ENSSSCG00000029656	NDP	norrin cystine knot growth factor NDP [Source:VGNC Symbol;Acc:VGNC:90631]	4.714	2.23699781	0.014707415	0.564431721	yes	up	0.31	0.58	0.51	0.04	0.12	0.15	0.466666667	0.103333333
ENSSSCG00000013989	GJC2	gap junction protein gamma 2 [Source:VGNC Symbol;Acc:VGNC:88469]	4.415	2.142402109	0.000383217	0.054946431	yes	up	2.82	3.7	0.91	0.44	0.26	1	2.476666667	0.566666667
ENSSSCG00000032433	PTCHD1	patched domain containing 1 [Source:VGNC Symbol;Acc:VGNC:91942]	4.136	2.048370284	0.025784528	0.737374047	yes	up	0.02	0.32	0.75	0.13	0.04	0.1	0.363333333	0.09
ENSSSCG00000043489		-	4.108	2.0384945	0.04160921	0.881220431	yes	up	0.23	0.27	0.56	0.04	0	0.21	0.353333333	0.083333333
ENSSSCG00000003773	AK5	adenylate kinase 5 [Source:VGNC Symbol;Acc:VGNC:85210]	4.009	2.003394968	0.012289004	0.518585277	yes	up	0.21	0.34	0.65	0.1	0.05	0.16	0.4	0.103333333
ENSSSCG00000025965	SPDL1	spindle apparatus coiled-coil protein 1 [Source:VGNC Symbol;Acc:VGNC:93395]	3.942	1.978999731	0.039628368	0.860924979	yes	up	0.35	0.33	0.31	0.13	0	0.11	0.33	0.08
ENSSSCG00000033041		GNAS complex locus [Source:NCBI gene (formerly Entrezgene);Acc:100049657]	3.932	1.975220287	1.32E-05	0.00538974	yes	up	1.99	2.65	2.92	0.61	1.17	0.35	2.52	0.71
ENSSSCG00000006171	CRISPLD1	cysteine rich secretory protein LCCL domain containing 1 [Source:VGNC Symbol;Acc:VGNC:97945]	3.909	1.966963525	0.010815541	0.483490327	yes	up	0.35	1.49	1.35	0.3	0.34	0.05	1.063333333	0.23
ENSSSCG00000034746	CAPN8	calpain 8 [Source:VGNC Symbol;Acc:VGNC:95631]	3.903	1.964448884	0.021627092	0.686204651	yes	up	0.08	1.87	1.75	0.4	0.26	0.25	1.233333333	0.303333333
ENSSSCG00000026043		-	3.791	1.922747837	4.37E-06	0.002803905	yes	up	8.11	2.64	4.08	2.5	1.41	1.31	4.943333333	1.74
ENSSSCG00000022891	MYMK	myomaker, myoblast fusion factor [Source:VGNC Symbol;Acc:VGNC:103130]	3.588	1.843240089	0.000103915	0.024155806	yes	up	4.76	18.92	9.67	2.77	2.75	3.95	11.11666667	3.156666667
ENSSSCG00000008115	MAL	mal, T cell differentiation protein [Source:HGNC Symbol;Acc:HGNC:6817]	3.585	1.841782038	0.021621669	0.686204651	yes	up	2.71	0.4	1.45	0.3	0.67	0.25	1.52	0.406666667
ENSSSCG00000035186	ADCYAP1	adenylate cyclase activating polypeptide 1 [Source:VGNC Symbol;Acc:VGNC:85114]	3.51	1.811422199	0.017446884	0.609196854	yes	up	8.75	15.24	25.42	2.3	2.49	9.3	16.47	4.696666667
ENSSSCG00000036933	NR1D1	nuclear receptor subfamily 1 group D member 1 [Source:VGNC Symbol;Acc:VGNC:90869]	3.504	1.808889351	0.031941468	0.795944215	yes	up	2.82	12.92	3.8	1.73	2.97	0.94	6.513333333	1.88
ENSSSCG00000006390	CASQ1	calsequestrin 1 [Source:VGNC Symbol;Acc:VGNC:86205]	3.367	1.751266599	0.015990016	0.58643733	yes	up	0.53	0.57	0.19	0.19	0.09	0.14	0.43	0.14
ENSSSCG00000045225		-	3.243	1.697491698	0.001963878	0.180543639	yes	up	2.56	0.85	0.74	0.59	0.24	0.43	1.383333333	0.42
ENSSSCG00000000418	TAC3	tachykinin 3 [Source:VGNC Symbol;Acc:VGNC:93698]	3.212	1.683311627	0.026068659	0.741964529	yes	up	0.78	0.88	1.28	0.35	0.02	0.35	0.98	0.24
ENSSSCG00000035596		mutS homolog 5 [Source:NCBI gene (formerly Entrezgene);Acc:100270818]	3.155	1.657672779	0.007614729	0.395868619	yes	up	0.5	0.43	0.6	0.22	0.07	0.19	0.51	0.16
ENSSSCG00000036814	CLEC11A	C-type lectin domain containing 11A [Source:VGNC Symbol;Acc:VGNC:86744]	3.119	1.641007675	2.57E-05	0.009236314	yes	up	7.09	20.79	17.58	4.36	3.97	6.33	15.15333333	4.886666667
ENSSSCG00000032151	CPZ	carboxypeptidase Z [Source:VGNC Symbol;Acc:VGNC:86970]	3.117	1.640363942	5.11E-07	0.000755763	yes	up	14.97	31.45	19.57	7.64	5.21	8.84	21.99666667	7.23
ENSSSCG00000036135	COL1A1	collagen type I alpha 1 chain [Source:VGNC Symbol;Acc:VGNC:86870]	2.968	1.569360116	3.33E-07	0.000545567	yes	up	207.31	414.67	397.97	152.3	81.94	111.38	339.9833333	115.2066667
ENSSSCG00000003697	NDC80	NDC80 kinetochore complex component [Source:VGNC Symbol;Acc:VGNC:90623]	2.917	1.544404973	0.033548029	0.800430383	yes	up	0.78	0.64	0.29	0.37	0.1	0.17	0.57	0.213333333
ENSSSCG00000047075		-	2.89	1.53123249	0.009938647	0.463385845	yes	up	0.8	2.74	0.97	0.31	0.99	0.26	1.503333333	0.52
ENSSSCG00000003483	PADI4	peptidyl arginine deiminase 4 [Source:VGNC Symbol;Acc:VGNC:98175]	2.866	1.519151419	0.025882295	0.738871403	yes	up	1.21	0.83	0.62	0.73	0.17	0.16	0.886666667	0.353333333
ENSSSCG00000005608	ANGPTL2	angiopoietin like 2 [Source:VGNC Symbol;Acc:VGNC:85304]	2.86	1.516192072	3.35E-07	0.000545567	yes	up	6.74	11.93	9.89	3.16	2.56	4.3	9.52	3.34
ENSSSCG00000032320	TCIM	transcriptional and immune response regulator [Source:VGNC Symbol;Acc:VGNC:95587]	2.843	1.507245924	0.040532711	0.873439732	yes	up	53.34	10.74	10.14	12.14	3.58	10.7	24.74	8.806666667
ENSSSCG00000000521	PHLDA1	pleckstrin homology like domain family A member 1 [Source:VGNC Symbol;Acc:VGNC:91396]	2.809	1.490012706	0.002152699	0.18733274	yes	up	3.69	2.24	2.58	0.99	0.68	1.35	2.836666667	1.006666667
ENSSSCG00000036213		fibroblast growth factor 2 [Source:VGNC Symbol;Acc:VGNC:98928]	2.798	1.484378346	0.001051435	0.111097074	yes	up	1.65	0.58	0.69	0.29	0.29	0.44	0.973333333	0.34
ENSSSCG00000009671	PBK	PDZ binding kinase [Source:VGNC Symbol;Acc:VGNC:91200]	2.784	1.47703462	0.002486441	0.201290416	yes	up	2.21	1.2	1.24	0.63	0.39	0.62	1.55	0.546666667
ENSSSCG00000031751	H4C8	H4 clustered histone 8 [Source:HGNC Symbol;Acc:HGNC:4788]	2.741	1.454652799	0.00535907	0.327047939	yes	up	6.53	3.95	8.44	1.07	1.44	2.32	6.306666667	1.61
ENSSSCG00000012018	CHODL	chondrolectin [Source:VGNC Symbol;Acc:VGNC:86655]	2.735	1.451445796	0.007991327	0.407632817	yes	up	1.13	0.45	1.63	0.5	0.31	0.41	1.07	0.406666667
ENSSSCG00000001620	MDFI	MyoD family inhibitor [Source:VGNC Symbol;Acc:VGNC:90088]	2.733	1.45061743	0.002863332	0.214710282	yes	up	1.28	3.56	3.51	1.13	0.95	1	2.783333333	1.026666667
ENSSSCG00000026155	FSCN2	fascin actin-bundling protein 2, retinal [Source:VGNC Symbol;Acc:VGNC:88249]	2.716	1.441551032	3.88E-05	0.012130723	yes	up	4.73	7.16	4.95	2.41	2.29	1.56	5.613333333	2.086666667
ENSSSCG00000038429		-	2.705	1.435393802	0.000449646	0.061484325	yes	up	15.08	5.21	15.29	5.06	4.83	3.31	11.86	4.4
ENSSSCG00000034356		-	2.699	1.432558175	0.029120654	0.765279947	yes	up	0.48	1.58	2.01	0.65	0.64	0.24	1.356666667	0.51
ENSSSCG00000000951	CSRP2	cysteine and glycine rich protein 2 [Source:VGNC Symbol;Acc:VGNC:103226]	2.689	1.42681804	1.04E-05	0.004703272	yes	up	11.3	10.54	7.83	3.4	4.27	3.42	9.89	3.696666667
ENSSSCG00000017422	FKBP10	FKBP prolyl isomerase 10 [Source:VGNC Symbol;Acc:VGNC:88143]	2.682	1.423569237	1.21E-05	0.00504499	yes	up	7.36	15.43	11.99	4.24	3.34	5.49	11.59333333	4.356666667
ENSSSCG00000010461	ANKRD1	ankyrin repeat domain 1 [Source:VGNC Symbol;Acc:VGNC:85321]	2.679	1.421855268	0.000424476	0.059034764	yes	up	3.48	1.93	3.67	0.77	1.02	1.34	3.026666667	1.043333333
ENSSSCG00000034607	OGN	osteoglycin [Source:VGNC Symbol;Acc:VGNC:91028]	2.659	1.411000296	7.28E-10	2.96E-06	yes	up	10.59	14.11	12.85	4.56	4.01	5.48	12.51666667	4.683333333
ENSSSCG00000007978		-	2.652	1.407152639	9.42E-05	0.022546285	yes	up	8715.28	3065.98	5549.45	1224.69	2430.06	2742.91	5776.903333	2132.553333
ENSSSCG00000016664	NPSR1	neuropeptide S receptor 1 [Source:VGNC Symbol;Acc:VGNC:90860]	2.652	1.407136014	0.030761254	0.783637893	yes	up	1.92	0.7	1.23	0.28	0.74	0.49	1.283333333	0.503333333
ENSSSCG00000003604	ADGRB2	adhesion G protein-coupled receptor B2 [Source:VGNC Symbol;Acc:VGNC:85121]	2.65	1.406233918	0.032170371	0.798844626	yes	up	0.17	0.43	0.64	0.1	0.22	0.14	0.413333333	0.153333333
ENSSSCG00000037539	SORCS2	sortilin related VPS10 domain containing receptor 2 [Source:VGNC Symbol;Acc:VGNC:93340]	2.625	1.392083914	4.72E-11	3.84E-07	yes	up	4.71	5.19	5.9	2.09	1.72	2.18	5.266666667	1.996666667
ENSSSCG00000005457	LPAR1	lysophosphatidic acid receptor 1 [Source:VGNC Symbol;Acc:VGNC:103117]	2.616	1.387447445	0.009290397	0.443323573	yes	up	0.57	0.56	0.5	0.17	0.15	0.43	0.543333333	0.25
ENSSSCG00000034190		-	2.611	1.38453461	0.002236139	0.190505018	yes	up	12.28	19.51	8.95	1.86	5.93	7.72	13.58	5.17
ENSSSCG00000016662	TBX20	T-box transcription factor 20 [Source:VGNC Symbol;Acc:VGNC:93799]	2.593	1.374359782	0.004105525	0.278354603	yes	up	1.55	1.52	3.85	0.91	0.89	0.83	2.306666667	0.876666667
ENSSSCG00000001914	LOXL1	lysyl oxidase like 1 [Source:VGNC Symbol;Acc:VGNC:89780]	2.591	1.373671606	0.000412229	0.0583286	yes	up	8.14	22.43	14.33	4.64	4.48	8.44	14.96666667	5.853333333
ENSSSCG00000004466	TTK	TTK protein kinase [Source:VGNC Symbol;Acc:VGNC:94565]	2.59	1.373227293	0.047011974	0.928381879	yes	up	0.37	0.17	0.36	0.18	0.09	0.07	0.3	0.113333333
ENSSSCG00000003160	NTF4	neurotrophin 4 [Source:VGNC Symbol;Acc:VGNC:98163]	2.59	1.373078456	0.00759791	0.395868619	yes	up	2.06	1.66	2.07	0.89	0.37	0.99	1.93	0.75
ENSSSCG00000037878	AHSP	alpha hemoglobin stabilizing protein [Source:VGNC Symbol;Acc:VGNC:85195]	2.574	1.364071661	0.006679958	0.36715216	yes	up	30.22	11.93	21.46	5.22	14.22	4.39	21.20333333	7.943333333
ENSSSCG00000033505	NKX6-3	NK6 homeobox 3 [Source:VGNC Symbol;Acc:VGNC:96125]	2.56	1.355895362	0.007233995	0.382844532	yes	up	2.19	2.93	3.36	0.59	1.24	1.48	2.826666667	1.103333333
ENSSSCG00000007170	CPXM1	carboxypeptidase X, M14 family member 1 [Source:VGNC Symbol;Acc:VGNC:95659]	2.556	1.353671414	0.001009363	0.108913281	yes	up	4.55	11.97	11.22	3.15	2.36	5.45	9.246666667	3.653333333
ENSSSCG00000040355	TICRR	TOPBP1 interacting checkpoint and replication regulator [Source:VGNC Symbol;Acc:VGNC:93977]	2.553	1.352068749	0.033445087	0.800430383	yes	up	0.44	0.37	0.22	0.21	0.13	0.07	0.343333333	0.136666667
ENSSSCG00000016018	FRZB	frizzled related protein [Source:VGNC Symbol;Acc:VGNC:96308]	2.55	1.350672252	5.04E-06	0.003039476	yes	up	15.53	31.02	27.63	8.37	8.4	11.75	24.72666667	9.506666667
ENSSSCG00000039926		-	2.546	1.348432244	0.000137769	0.029114042	yes	up	2.54	3.92	5.92	1.71	2.02	1.06	4.126666667	1.596666667
ENSSSCG00000007977	HBM	hemoglobin subunit mu [Source:VGNC Symbol;Acc:VGNC:88793]	2.543	1.346393038	0.000360298	0.053516424	yes	up	78	34.35	67.62	13.7	21.51	34.18	59.99	23.13
ENSSSCG00000014725	HBB	hemoglobin, beta [Source:NCBI gene (formerly Entrezgene);Acc:407066]	2.53	1.339036753	0.000193148	0.036125338	yes	up	14230.88	4810.77	8343.98	2121.93	4214.21	4254.66	9128.543333	3530.266667
ENSSSCG00000027119	COA7	cytochrome c oxidase assembly factor 7 [Source:VGNC Symbol;Acc:VGNC:96779]	2.524	1.335975733	0.004372091	0.288059791	yes	up	30.31	9.45	7.35	5.27	5.24	8.36	15.70333333	6.29
ENSSSCG00000029441		myosin, heavy chain 2, skeletal muscle, adult [Source:NCBI gene (formerly Entrezgene);Acc:397256]	2.524	1.33569382	0.036201823	0.826887507	yes	up	0.5	1.3	0.27	0.21	0.39	0.3	0.69	0.3
ENSSSCG00000004013	SMOC2	SPARC related modular calcium binding 2 [Source:VGNC Symbol;Acc:VGNC:93260]	2.518	1.332089711	0.000350974	0.053374267	yes	up	8.77	26.37	21.35	6.09	7.67	8.79	18.83	7.516666667
ENSSSCG00000040080	PTGDS	prostaglandin D2 synthase [Source:NCBI gene (formerly Entrezgene);Acc:397456]	2.514	1.329854461	0.000310259	0.050485352	yes	up	71.76	214.76	112.13	49.91	51.85	60.2	132.8833333	53.98666667
ENSSSCG00000017379	ETV4	ETS variant transcription factor 4 [Source:VGNC Symbol;Acc:VGNC:87813]	2.508	1.326466566	0.006994258	0.374376852	yes	up	1.1	0.92	1.13	0.47	0.53	0.3	1.05	0.433333333
ENSSSCG00000038626	ZNF513	zinc finger protein 513 [Source:HGNC Symbol;Acc:HGNC:26498]	2.504	1.323988275	0.002171849	0.187449787	yes	up	2.43	1.93	2	1.4	0.25	0.45	2.12	0.7
ENSSSCG00000041448		-	2.503	1.323589633	0.047979831	0.939503976	yes	up	0.35	0.16	0.23	0.14	0.11	0.05	0.246666667	0.1
ENSSSCG00000013316	WT1	WT1 transcription factor [Source:VGNC Symbol;Acc:VGNC:100884]	2.502	1.323175096	0.021708145	0.686204651	yes	up	0.72	0.52	0.52	0.46	0.22	0.21	0.586666667	0.296666667
ENSSSCG00000025822	SFRP1	secreted frizzled related protein 1 [Source:VGNC Symbol;Acc:VGNC:95493]	2.494	1.318274084	4.24E-06	0.002803905	yes	up	19.65	23.38	23.16	12.45	5.12	9.03	22.06333333	8.866666667
ENSSSCG00000014310	CXCL14	C-X-C motif chemokine ligand 14 [Source:VGNC Symbol;Acc:VGNC:87105]	2.48	1.310267319	0.015554792	0.576554843	yes	up	2.93	5.65	10.39	3.28	3.4	0.89	6.323333333	2.523333333
ENSSSCG00000008214		fatty acid binding protein 1 [Source:VGNC Symbol;Acc:VGNC:97994]	2.475	1.30746972	0.000483504	0.063832486	yes	up	1019.53	1344.33	665.4	678.35	337	222.71	1009.753333	412.6866667
ENSSSCG00000018063		-	2.463	1.300342269	0.000255845	0.043674262	yes	up	224.76	330.49	110.82	91.52	107.7	72.4	222.0233333	90.54
ENSSSCG00000010055	GGT5	gamma-glutamyltransferase 5 [Source:VGNC Symbol;Acc:VGNC:88439]	2.449	1.292173917	7.91E-06	0.003901107	yes	up	5.32	4.46	5.08	1.24	2.22	2.28	4.953333333	1.913333333
ENSSSCG00000012766	BGN	biglycan [Source:VGNC Symbol;Acc:VGNC:85811]	2.441	1.287527511	4.26E-05	0.013088232	yes	up	213.74	522.68	480.76	162.29	151.82	187.76	405.7266667	167.29
ENSSSCG00000035403	RFX2	regulatory factor X2 [Source:VGNC Symbol;Acc:VGNC:92244]	2.439	1.286140882	0.015098339	0.574576362	yes	up	1.34	0.95	0.53	0.57	0.22	0.36	0.94	0.383333333
ENSSSCG00000001392	TCF19	transcription factor 19 [Source:VGNC Symbol;Acc:VGNC:93818]	2.405	1.266221712	0.00691148	0.372396014	yes	up	1.5	1.62	1.56	0.96	0.31	0.7	1.56	0.656666667
ENSSSCG00000004452	PRSS35	serine protease 35 [Source:VGNC Symbol;Acc:VGNC:91883]	2.4	1.263140842	0.008109571	0.408354609	yes	up	2.57	5.29	2.17	2.28	0.67	1.3	3.343333333	1.416666667
ENSSSCG00000000978	MLC1	modulator of VRAC current 1 [Source:VGNC Symbol;Acc:VGNC:90251]	2.389	1.256652653	0.006286776	0.353973784	yes	up	1.83	1.23	0.96	0.89	0.65	0.3	1.34	0.613333333
ENSSSCG00000017300	MRC2	mannose receptor C type 2 [Source:VGNC Symbol;Acc:VGNC:90341]	2.383	1.253069228	0.001676363	0.161116642	yes	up	3.42	9.07	8.97	2.19	2.28	4.59	7.153333333	3.02
ENSSSCG00000037762	TBX1	T-box transcription factor 1 [Source:VGNC Symbol;Acc:VGNC:93795]	2.382	1.2524633	0.029205927	0.765279947	yes	up	1.06	1.52	0.73	0.49	0.17	0.73	1.103333333	0.463333333
ENSSSCG00000012583	ACSL4	acyl-CoA synthetase long chain family member 4 [Source:VGNC Symbol;Acc:VGNC:85033]	2.379	1.250475251	0.000593562	0.073170048	yes	up	20.89	9.39	7.06	4.51	6.55	4.2	12.44666667	5.086666667
ENSSSCG00000000681	P3H3	prolyl 3-hydroxylase 3 [Source:VGNC Symbol;Acc:VGNC:91131]	2.375	1.247774997	0.000100004	0.023583666	yes	up	4.4	9.31	7.57	3.29	2.44	3.18	7.093333333	2.97
ENSSSCG00000026425	ADAMTSL2	ADAMTS like 2 [Source:VGNC Symbol;Acc:VGNC:85091]	2.366	1.24271001	2.03E-06	0.001853299	yes	up	61.11	116.34	89.42	36.51	34.99	42.32	88.95666667	37.94
ENSSSCG00000015270	FMOD	fibromodulin [Source:HGNC Symbol;Acc:HGNC:3774]	2.355	1.235927833	3.30E-05	0.010971545	yes	up	30.45	60.2	57.02	18.88	17.13	26.94	49.22333333	20.98333333
ENSSSCG00000015716	MARCO	macrophage receptor with collagenous structure [Source:NCBI gene (formerly Entrezgene);Acc:100516298]	2.349	1.232199052	0.001895861	0.175280997	yes	up	13.06	9.84	7.58	6.5	4.37	2.03	10.16	4.3
ENSSSCG00000049683		-	2.341	1.227209782	0.001541117	0.153846926	yes	up	1.55	0.8	1.08	0.7	0.36	0.48	1.143333333	0.513333333
ENSSSCG00000038879	RELB	RELB proto-onco, NF-kB subunit [Source:VGNC Symbol;Acc:VGNC:92204]	2.329	1.219875706	0.013328951	0.534208613	yes	up	29.01	5.84	7.27	7.32	6.57	4.17	14.04	6.02
ENSSSCG00000000206	FAIM2	Fas apoptotic inhibitory molecule 2 [Source:VGNC Symbol;Acc:VGNC:87883]	2.325	1.21701416	0.007293621	0.382844532	yes	up	0.71	0.74	0.89	0.19	0.33	0.48	0.78	0.333333333
ENSSSCG00000015326	COL1A2	collagen type I alpha 2 chain [Source:VGNC Symbol;Acc:VGNC:86871]	2.313	1.209759783	1.42E-05	0.005627886	yes	up	99.35	176.14	178.45	84.03	52.91	59.87	151.3133333	65.60333333
ENSSSCG00000024043	ADAMTS2	ADAM metallopeptidase with thrombospondin type 1 motif 2 [Source:VGNC Symbol;Acc:VGNC:85081]	2.312	1.208863355	9.85E-07	0.001232292	yes	up	9.72	13.22	13.58	8.44	5.08	6.36	12.17333333	6.626666667
ENSSSCG00000010394	OGDHL	oxoglutarate dehydrogenase L [Source:VGNC Symbol;Acc:VGNC:98169]	2.304	1.204354014	0.002728012	0.211570674	yes	up	20.33	19.59	7.25	10.87	6.46	4.52	15.72333333	7.283333333
ENSSSCG00000000915	DCN	decorin [Source:VGNC Symbol;Acc:VGNC:103228]	2.298	1.200563956	5.91E-06	0.003347739	yes	up	62.31	114.67	111.43	44	38.36	44.03	96.13666667	42.13
ENSSSCG00000011928	CCDC80	coiled-coil domain containing 80 [Source:VGNC Symbol;Acc:VGNC:86315]	2.293	1.197170924	7.25E-06	0.003753599	yes	up	37.88	66.08	52.52	24.13	16.62	26.96	52.16	22.57
ENSSSCG00000045955		-	2.291	1.195742127	0.002152853	0.18733274	yes	up	2.08	2.13	1.82	1.34	0.69	0.59	2.01	0.873333333
ENSSSCG00000013735	JUNB	JunB proto-onco, AP-1 transcription factor subunit [Source:VGNC Symbol;Acc:VGNC:89295]	2.288	1.193851253	0.006817525	0.369782563	yes	up	93.95	29.79	23.38	29.75	16.08	17.51	49.04	21.11333333
ENSSSCG00000014347	PROB1	proline rich basic protein 1 [Source:VGNC Symbol;Acc:VGNC:91827]	2.275	1.185844392	0.03192385	0.795944215	yes	up	3.24	0.62	1.18	0.65	0.91	0.58	1.68	0.713333333
ENSSSCG00000032480		-	2.256	1.173642481	0.005097399	0.318240802	yes	up	3.93	14.77	7.83	3.55	4.69	3.66	8.843333333	3.966666667
ENSSSCG00000033822	THRSP	thyroid hormone responsive [Source:VGNC Symbol;Acc:VGNC:104072]	2.254	1.172759445	2.00E-05	0.007406676	yes	up	170.15	103.81	105.39	54.4	71.53	39.2	126.45	55.04333333
ENSSSCG00000008723	HTRA3	HtrA serine peptidase 3 [Source:VGNC Symbol;Acc:VGNC:89005]	2.247	1.167698909	0.004803471	0.307724707	yes	up	1.26	1.9	1.3	0.6	0.7	0.76	1.486666667	0.686666667
ENSSSCG00000048719		-	2.246	1.167355193	0.000769869	0.091440157	yes	up	77.8	102.89	41.8	34.27	40.98	23.89	74.16333333	33.04666667
ENSSSCG00000017082	SPARC	secreted protein acidic and cysteine rich [Source:VGNC Symbol;Acc:VGNC:98332]	2.246	1.167340792	3.20E-07	0.000545567	yes	up	320.24	494.98	454.45	190.87	160.09	214.66	423.2233333	188.54
ENSSSCG00000008702	DOK7	docking protein 7 [Source:VGNC Symbol;Acc:VGNC:87405]	2.236	1.160981274	0.044944287	0.907097688	yes	up	1.41	0.78	0.67	0.27	0.49	0.53	0.953333333	0.43
ENSSSCG00000008072	ASPN	asporin [Source:VGNC Symbol;Acc:VGNC:85586]	2.235	1.160592078	1.18E-05	0.005040367	yes	up	8.29	6.41	6.85	3.5	2.06	4.14	7.183333333	3.233333333
ENSSSCG00000016034	COL3A1	collagen type III alpha 1 chain [Source:VGNC Symbol;Acc:VGNC:95979]	2.229	1.156211634	3.05E-07	0.000545567	yes	up	336.63	471.39	552.77	236.65	180.66	190.16	453.5966667	202.49
ENSSSCG00000036403	FAM180A	family with sequence similarity 180 member A [Source:VGNC Symbol;Acc:VGNC:87934]	2.224	1.153401773	1.09E-05	0.00480656	yes	up	12.91	8.88	12.64	3.42	5.06	6.62	11.47666667	5.033333333
ENSSSCG00000014232	LOX	lysyl oxidase [Source:VGNC Symbol;Acc:VGNC:99785]	2.223	1.152547099	0.000123035	0.027424985	yes	up	9.07	14.38	15.51	4.52	4.87	8.11	12.98666667	5.833333333
ENSSSCG00000013352	E2F8	E2F transcription factor 8 [Source:VGNC Symbol;Acc:VGNC:87519]	2.221	1.151407809	0.045737917	0.913358475	yes	up	0.86	0.36	0.46	0.31	0.24	0.15	0.56	0.233333333
ENSSSCG00000009489	GPC6	glypican 6 [Source:HGNC Symbol;Acc:HGNC:4454]	2.22	1.150616328	0.00058624	0.072819075	yes	up	1.82	2.98	3.47	1.02	1.05	1.59	2.756666667	1.22
ENSSSCG00000006457	FCRL3	Fc receptor like 3 [Source:HGNC Symbol;Acc:HGNC:18506]	2.218	1.149193466	0.000486432	0.063832486	yes	up	1.04	1.43	1.51	0.69	0.46	0.57	1.326666667	0.573333333
ENSSSCG00000026984	DIPK2B	divergent protein kinase domain 2B [Source:VGNC Symbol;Acc:VGNC:87311]	2.205	1.140906132	0.009488417	0.448824201	yes	up	0.72	0.8	0.53	0.37	0.18	0.38	0.683333333	0.31
ENSSSCG00000017181		cytoglobin [Source:VGNC Symbol;Acc:VGNC:87128]	2.202	1.138581477	4.93E-05	0.014582845	yes	up	6.28	10.77	8.36	4.07	3.77	3.71	8.47	3.85
ENSSSCG00000040139	B3GNT9	UDP-GlcNAc:betaGal beta-1,3-N-acetylglucosaminyltransferase 9 [Source:VGNC Symbol;Acc:VGNC:85728]	2.194	1.133284093	8.97E-06	0.004292375	yes	up	5.78	5.01	7.19	2.21	2.64	3.25	5.993333333	2.7
ENSSSCG00000021656		-	2.19	1.130912129	0.019077229	0.640050855	yes	up	0.57	1.04	1.89	0.49	0.38	0.59	1.166666667	0.486666667
ENSSSCG00000016166	SPAG16	sperm associated antigen 16 [Source:HGNC Symbol;Acc:HGNC:23225]	2.189	1.130114088	0.003749727	0.259695486	yes	up	3.42	7.99	5.29	3.79	1.94	2.02	5.566666667	2.583333333
ENSSSCG00000012768	ZFP92	ZFP92 zinc finger protein [Source:VGNC Symbol;Acc:VGNC:95150]	2.185	1.127489232	0.01145154	0.500912508	yes	up	0.97	0.78	1.22	0.37	0.58	0.78	0.99	0.576666667
ENSSSCG00000012377	KIF4A	kinesin family member 4A [Source:HGNC Symbol;Acc:HGNC:13339]	2.174	1.120353492	0.018509545	0.628783532	yes	up	1.09	0.65	0.77	0.62	0.21	0.29	0.836666667	0.373333333
ENSSSCG00000027331	COL6A3	collagen type VI alpha 3 chain [Source:VGNC Symbol;Acc:VGNC:95982]	2.164	1.113991552	3.66E-05	0.011914085	yes	up	20.24	29.64	29.94	14.31	7.95	14.86	26.60666667	12.37333333
ENSSSCG00000005030	NID2	nidogen 2 [Source:VGNC Symbol;Acc:VGNC:90743]	2.163	1.113169829	2.67E-05	0.009236314	yes	up	12.15	18.41	23.35	7.45	9.18	8.11	17.97	8.246666667
ENSSSCG00000040638	DIO2	iodothyronine deiodinase 2 [Source:VGNC Symbol;Acc:VGNC:103935]	2.162	1.112347982	0.049001701	0.946719645	yes	up	5.3	5.54	2.95	1.05	3.75	2.69	4.596666667	2.496666667
ENSSSCG00000005751	COL5A1	collagen type V alpha 1 chain [Source:VGNC Symbol;Acc:VGNC:86877]	2.157	1.108994477	4.78E-05	0.014388798	yes	up	17.25	32.48	27.12	11.15	11.72	13.13	25.61666667	12
ENSSSCG00000012832		-	2.15	1.10463035	0.000217206	0.03927078	yes	up	3.18	5.2	4.94	1.99	2.63	1.54	4.44	2.053333333
ENSSSCG00000009977	RASL10A	RAS like family 10 member A [Source:VGNC Symbol;Acc:VGNC:92117]	2.15	1.104026309	0.002134555	0.18733274	yes	up	7.66	5.01	10.1	3.87	4.17	2.36	7.59	3.466666667
ENSSSCG00000021576		CD83 molecule [Source:VGNC Symbol;Acc:VGNC:86433]	2.146	1.101731399	0.008381195	0.41452522	yes	up	15.22	4.06	6.08	4.11	4.48	2.99	8.453333333	3.86
ENSSSCG00000007456	SULF2	sulfatase 2 [Source:VGNC Symbol;Acc:VGNC:95938]	2.146	1.101583407	7.50E-05	0.019072417	yes	up	6.47	7.32	6.08	3.88	3.18	1.9	6.623333333	2.986666667
ENSSSCG00000025795	CSF3R	colony stimulating factor 3 receptor [Source:VGNC Symbol;Acc:VGNC:87035]	2.145	1.101271436	0.003845407	0.264018807	yes	up	6.49	5.32	5.2	3.25	2.82	1.09	5.67	2.386666667
ENSSSCG00000000739	FOXM1	forkhead box M1 [Source:VGNC Symbol;Acc:VGNC:88217]	2.143	1.099511577	0.031091444	0.788037353	yes	up	0.5	0.66	0.52	0.29	0.19	0.34	0.56	0.273333333
ENSSSCG00000000411	NAB2	NGFI-A binding protein 2 [Source:VGNC Symbol;Acc:VGNC:90560]	2.143	1.099482875	0.003405945	0.243076929	yes	up	19.17	7.01	6.86	4.2	5.34	5.37	11.01333333	4.97
ENSSSCG00000036132	CKM	creatine kinase, M-type [Source:VGNC Symbol;Acc:VGNC:96952]	2.142	1.098681704	0.046558439	0.925029209	yes	up	2.46	5.83	0.78	1.5	1.13	1.63	3.023333333	1.42
ENSSSCG00000011721	P2RY1	purinergic receptor P2Y1 [Source:VGNC Symbol;Acc:VGNC:91122]	2.141	1.09807072	0.001061236	0.111409285	yes	up	1.28	2.44	1.79	0.85	0.72	0.93	1.836666667	0.833333333
ENSSSCG00000014012	GFPT2	glutamine-fructose-6-phosphate transaminase 2 [Source:VGNC Symbol;Acc:VGNC:88427]	2.137	1.095582945	0.010039867	0.464115652	yes	up	1.93	1.83	1.2	0.52	0.61	1.18	1.653333333	0.77
ENSSSCG00000015538	KIAA1614	KIAA1614 [Source:VGNC Symbol;Acc:VGNC:89446]	2.134	1.093515307	0.047583214	0.936581511	yes	up	0.29	0.84	0.97	0.46	0.3	0.22	0.7	0.326666667
ENSSSCG00000016754	AEBP1	AE binding protein 1 [Source:VGNC Symbol;Acc:VGNC:85162]	2.131	1.091450347	2.77E-05	0.009397689	yes	up	31.36	49.65	55.85	20.14	17.89	25.8	45.62	21.27666667
ENSSSCG00000044700		-	2.124	1.086562312	7.35E-06	0.003753599	yes	up	30.24	22.28	16.6	10.61	9.77	11.86	23.04	10.74666667
ENSSSCG00000031267	NIPAL2	NIPA like domain containing 2 [Source:VGNC Symbol;Acc:VGNC:90749]	2.123	1.086239105	6.63E-05	0.01764377	yes	up	7.89	6.84	8.91	3.53	3.13	4.46	7.88	3.706666667
ENSSSCG00000014219	CDO1	cysteine dioxygenase type 1 [Source:VGNC Symbol;Acc:VGNC:86518]	2.119	1.083555497	0.00489991	0.312671901	yes	up	602.56	345.97	197.02	101.48	233.1	195.84	381.85	176.8066667
ENSSSCG00000012347	ALAS2	5'-aminolevulinate synthase 2 [Source:VGNC Symbol;Acc:VGNC:85235]	2.115	1.080538054	0.009927961	0.463385845	yes	up	49.57	21.55	40.49	6.36	22.06	22.69	37.20333333	17.03666667
ENSSSCG00000000253	KRT18	keratin 18 [Source:VGNC Symbol;Acc:VGNC:89580]	2.107	1.075468422	0.001289614	0.131978594	yes	up	234.2	98.26	85.29	59.61	74.38	59.84	139.25	64.61
ENSSSCG00000023907	AFAP1	actin filament associated protein 1 [Source:VGNC Symbol;Acc:VGNC:85165]	2.089	1.062940575	0.000180861	0.035035348	yes	up	1.31	1.18	1.34	0.69	0.63	0.46	1.276666667	0.593333333
ENSSSCG00000036851		-	2.087	1.061286337	0.015154411	0.574576362	yes	up	2.22	1.23	3.24	1.2	1.25	0.7	2.23	1.05
ENSSSCG00000016196	VIL1	villin 1 [Source:VGNC Symbol;Acc:VGNC:95564]	2.086	1.060586607	6.63E-05	0.01764377	yes	up	6.91	7.59	5.99	3.91	2.19	3.7	6.83	3.266666667
ENSSSCG00000033608	LOXL2	lysyl oxidase like 2 [Source:VGNC Symbol;Acc:VGNC:89781]	2.085	1.060382239	0.000147091	0.030685363	yes	up	2.73	2.92	3.63	1.83	1.34	1.25	3.093333333	1.473333333
ENSSSCG00000001910	ISLR	immunoglobulin superfamily containing leucine rich repeat [Source:VGNC Symbol;Acc:VGNC:98052]	2.083	1.05845614	0.000882137	0.099681494	yes	up	22.52	53.25	48.04	19.12	18.66	21.97	41.27	19.91666667
ENSSSCG00000031074	FAM110D	family with sequence similarity 110 member D [Source:VGNC Symbol;Acc:VGNC:87887]	2.082	1.05773405	0.028510612	0.75770884	yes	up	9.69	3.82	3.77	1.55	4.17	2.64	5.76	2.786666667
ENSSSCG00000005338	RECK	reversion inducing cysteine rich protein with kazal motifs [Source:VGNC Symbol;Acc:VGNC:92194]	2.079	1.055558326	0.000133114	0.029114042	yes	up	5.94	9.02	8.4	2.87	3.67	4.55	7.786666667	3.696666667
ENSSSCG00000003949	CDC20	cell division cycle 20 [Source:VGNC Symbol;Acc:VGNC:86444]	2.077	1.054789651	0.001118975	0.115974281	yes	up	3.35	3.17	3.92	1.52	1.84	1.62	3.48	1.66
ENSSSCG00000033452		-	2.074	1.052244048	0.028465946	0.75770884	yes	up	1.02	2.47	2.51	0.64	0.9	1.21	2	0.916666667
ENSSSCG00000025992	ENPP3	ectonucleotide pyrophosphatase/phosphodiesterase 3 [Source:VGNC Symbol;Acc:VGNC:87710]	2.071	1.050270551	0.017606608	0.609196854	yes	up	2.71	4.06	1.15	1.39	1.31	1.15	2.64	1.283333333
ENSSSCG00000003351	MMP23B	matrix metallopeptidase 23 [Source:VGNC Symbol;Acc:VGNC:98502]	2.068	1.048316857	0.004290794	0.288059791	yes	up	4.02	7.8	4.88	2.71	1.81	3.73	5.566666667	2.75
ENSSSCG00000016233	SERPINE2	serpin family E member 2 [Source:VGNC Symbol;Acc:VGNC:96484]	2.063	1.045036252	0.000212441	0.03884098	yes	up	15.98	21.48	18.88	6.47	8.98	13.84	18.78	9.763333333
ENSSSCG00000033350		-	2.063	1.044396038	0.000297088	0.048830538	yes	up	5.44	9.44	10.19	3.81	3.86	4.46	8.356666667	4.043333333
ENSSSCG00000008101	FBLN7	fibulin 7 [Source:VGNC Symbol;Acc:VGNC:97999]	2.055	1.039123598	0.03952138	0.860899462	yes	up	0.59	1.52	0.83	0.38	0.49	0.58	0.98	0.483333333
ENSSSCG00000011133	PFKFB3	6-phosphofructo-2-kinase/fructose-2,6-biphosphatase 3 [Source:VGNC Symbol;Acc:VGNC:96480]	2.041	1.029583447	0.024181077	0.710242744	yes	up	4.36	9.87	4.63	1.67	5.29	2.42	6.286666667	3.126666667
ENSSSCG00000007268	E2F1	E2F transcription factor 1 [Source:VGNC Symbol;Acc:VGNC:96256]	2.041	1.02937813	0.012591945	0.519244259	yes	up	2.89	2.45	1.98	1.99	0.76	1.07	2.44	1.273333333
ENSSSCG00000008397	EFEMP1	EGF containing fibulin extracellular matrix protein 1 [Source:VGNC Symbol;Acc:VGNC:102566]	2.038	1.026984925	6.83E-05	0.01764377	yes	up	19.69	29	22.54	15.07	9.47	10.94	23.74333333	11.82666667
ENSSSCG00000000738	RHNO1	RAD9-HUS1-RAD1 interacting nuclear orphan 1 [Source:VGNC Symbol;Acc:VGNC:92282]	2.037	1.026196836	0.006119236	0.348154567	yes	up	1.73	3.44	3.05	1.41	1.24	1.37	2.74	1.34
ENSSSCG00000005380	COL15A1	collagen type XV alpha 1 chain [Source:VGNC Symbol;Acc:VGNC:86866]	2.028	1.020279281	0.003025158	0.221735884	yes	up	2.77	4.98	4.99	1.94	1.79	2.95	4.246666667	2.226666667
ENSSSCG00000039758		-	2.028	1.020130813	0.035913865	0.825410196	yes	up	6.12	2.12	2.79	2.17	2.15	1	3.676666667	1.773333333
ENSSSCG00000049831		-	2.026	1.018427493	0.036107781	0.82647284	yes	up	0.71	1.67	0.81	0.63	0.45	0.44	1.063333333	0.506666667
ENSSSCG00000003479	MFAP2	microfibril associated protein 2 [Source:VGNC Symbol;Acc:VGNC:90173]	2.023	1.016273789	0.021944802	0.691940645	yes	up	2.24	5.85	3.45	1.43	1.44	2.49	3.846666667	1.786666667
ENSSSCG00000010896	ASPM	assembly factor for spindle microtubules [Source:HGNC Symbol;Acc:HGNC:19048]	2.02	1.014523455	0.017600902	0.609196854	yes	up	0.5	0.27	0.32	0.22	0.18	0.13	0.363333333	0.176666667
ENSSSCG00000033626	SREBF1	sterol regulatory element binding transcription factor 1 [Source:VGNC Symbol;Acc:VGNC:99083]	2.013	1.009454142	0.001674437	0.161116642	yes	up	27.05	28.17	19.51	9.68	18.47	8.37	24.91	12.17333333
ENSSSCG00000025826	BOC	BOC cell adhesion associated, onco regulated [Source:VGNC Symbol;Acc:VGNC:85859]	2.01	1.006863186	0.017500482	0.609196854	yes	up	0.59	0.9	0.82	0.37	0.29	0.49	0.77	0.383333333
ENSSSCG00000039468	SERPINH1	serpin family H member 1 [Source:VGNC Symbol;Acc:VGNC:92746]	2.005	1.003788443	8.45E-07	0.001146066	yes	up	110.65	139.2	104.98	53.35	58.14	65.41	118.2766667	58.96666667
ENSSSCG00000004012	THBS2	thrombospondin 2 [Source:VGNC Symbol;Acc:VGNC:93947]	2.004	1.003206704	0.000327382	0.051951643	yes	up	17.36	28.99	25.41	8.74	12.06	14.86	23.92	11.88666667
ENSSSCG00000000194		-	2.001	1.000611124	0.005797104	0.342441927	yes	up	32.81	16.92	58.96	13.28	16.54	21.33	36.23	17.05
ENSSSCG00000014894		-	0.498	-1.005582294	0.028029967	0.75770884	yes	down	0.23	0.2	0.51	0.8	0.34	0.71	0.313333333	0.616666667
ENSSSCG00000017448	KRT14	keratin 14 [Source:HGNC Symbol;Acc:HGNC:6416]	0.493	-1.019740475	8.43E-05	0.020786703	yes	down	5.57	6.11	9.24	13.74	13.96	14.3	6.973333333	14
ENSSSCG00000037854	L3HYPDH	trans-L-3-hydroxyproline dehydratase [Source:VGNC Symbol;Acc:VGNC:89612]	0.491	-1.025810715	0.012575372	0.519244259	yes	down	1.96	2.03	0.73	2.58	2.79	4.26	1.573333333	3.21
ENSSSCG00000014390	FCHSD1	FCH and double SH3 domains 1 [Source:VGNC Symbol;Acc:VGNC:88067]	0.488	-1.03420804	0.027015115	0.755309208	yes	down	0.19	0.5	0.57	1.16	1.8	1.14	0.42	1.366666667
ENSSSCG00000017262	SLC16A6	solute carrier family 16 member 6 [Source:VGNC Symbol;Acc:VGNC:92946]	0.488	-1.034849662	0.011256658	0.49568627	yes	down	8.85	7.4	5.18	25.83	6.21	11.67	7.143333333	14.57
ENSSSCG00000015067	ZPR1	ZPR1 zinc finger [Source:HGNC Symbol;Acc:HGNC:13051]	0.487	-1.039421745	0.005814264	0.342441927	yes	down	142.49	85.04	98.74	202.98	94.27	379.27	108.7566667	225.5066667
ENSSSCG00000035347	CYP2C42	cytochrome P450 C42 [Source:NCBI gene (formerly Entrezgene);Acc:403111]	0.481	-1.057101616	0.009277084	0.443323573	yes	down	443.5	1449.86	600.12	1565.87	1727.92	1787.26	831.16	1693.683333
ENSSSCG00000023684	MT1A	metallothionein 1A [Source:NCBI gene (formerly Entrezgene);Acc:397417]	0.475	-1.074842291	4.60E-15	7.49E-11	yes	down	15936.01	14664.47	15877.82	31876.73	33599.94	32210.14	15492.76667	32562.27
ENSSSCG00000026130	EPHA3	EPH receptor A3 [Source:VGNC Symbol;Acc:VGNC:87732]	0.466	-1.100888377	0.037184606	0.835077596	yes	down	0.14	0.23	0.12	0.38	0.34	0.31	0.163333333	0.343333333
ENSSSCG00000010860		presenilin 2 [Source:VGNC Symbol;Acc:VGNC:96508]	0.464	-1.106488046	0.000159632	0.032469217	yes	down	25.82	23.82	36.56	90.93	40.65	60.75	28.73333333	64.11
ENSSSCG00000007952	TRAP1	TNF receptor associated protein 1 [Source:VGNC Symbol;Acc:VGNC:94371]	0.455	-1.135363481	0.003765072	0.259695486	yes	down	13.16	33.27	13.34	37.33	59.09	34.61	19.92333333	43.67666667
ENSSSCG00000045735		-	0.455	-1.137575394	0.007898905	0.404185486	yes	down	69.85	13.27	15.27	71.23	73.41	80.51	32.79666667	75.05
ENSSSCG00000022759		-	0.454	-1.140472316	0.00263308	0.206983019	yes	down	17.4	6.15	11.98	32.94	12.51	31.73	11.84333333	25.72666667
ENSSSCG00000048394		-	0.451	-1.148526595	0.012404764	0.518585277	yes	down	0.67	0.61	0.47	2.29	0.87	0.71	0.583333333	1.29
ENSSSCG00000046476		-	0.45	-1.151137601	0.011136609	0.492431815	yes	down	2.83	0.66	4.68	7.79	4.9	4.51	2.723333333	5.733333333
ENSSSCG00000049234		-	0.444	-1.170880863	0.047600351	0.936581511	yes	down	0.14	0.64	0.62	0.52	1.11	1.78	0.466666667	1.136666667
ENSSSCG00000046624		-	0.443	-1.173032914	0.022965856	0.702290353	yes	down	0.26	0.21	0.27	0.46	0.49	0.67	0.246666667	0.54
ENSSSCG00000004675	DUOX1	dual oxidase 1 [Source:NCBI gene (formerly Entrezgene);Acc:397177]	0.44	-1.184371359	0.028888465	0.764346516	yes	down	0.2	0.19	0.2	0.46	0.31	0.36	0.196666667	0.376666667
ENSSSCG00000004937	SLC24A1	solute carrier family 24 member 1 [Source:VGNC Symbol;Acc:VGNC:92986]	0.438	-1.191024408	0.020859858	0.673475427	yes	down	0.29	0.21	0.32	1.02	0.5	0.33	0.273333333	0.616666667
ENSSSCG00000050707		-	0.432	-1.210240322	0.000332041	0.051951643	yes	down	2.34	3.68	4.65	6.92	12.46	8.5	3.556666667	9.293333333
ENSSSCG00000035506	UBAP1L	ubiquitin associated protein 1 like [Source:VGNC Symbol;Acc:VGNC:94634]	0.432	-1.211797258	0.045041421	0.907097688	yes	down	0.25	0.35	0.36	0.47	0.81	0.91	0.32	0.73
ENSSSCG00000009316		-	0.422	-1.24534286	0.008746278	0.423569773	yes	down	0.65	0.59	0.78	3.03	0.88	1.59	0.673333333	1.833333333
ENSSSCG00000037620		-	0.419	-1.254128075	0.035641707	0.823039039	yes	down	1.67	1.01	1.58	2.2	2	5.42	1.42	3.206666667
ENSSSCG00000047753		-	0.418	-1.257881026	0.005433992	0.327488585	yes	down	0.23	0.24	0.24	0.61	0.31	0.73	0.236666667	0.55
ENSSSCG00000032949	APH1B	aph-1 homolog B, gamma-secretase subunit [Source:VGNC Symbol;Acc:VGNC:103898]	0.417	-1.262899062	0.01182106	0.507525805	yes	down	0.28	0.17	0.45	0.4	0.74	1	0.3	0.713333333
ENSSSCG00000001247	ZFP57	ZFP57 zinc finger protein [Source:NCBI gene (formerly Entrezgene);Acc:100141415]	0.414	-1.271035201	0.033323149	0.800430383	yes	down	0.16	0.07	0.28	0.5	0.32	0.39	0.17	0.403333333
ENSSSCG00000009672		scavenger receptor class A member 5 [Source:VGNC Symbol;Acc:VGNC:92612]	0.403	-1.312304456	0.000910367	0.100091211	yes	down	3.08	0.77	2.18	3.86	4.36	6.47	2.01	4.896666667
ENSSSCG00000041231		-	0.4	-1.32058656	0.049554364	0.949762784	yes	down	0.15	0.11	1.38	1.3	1.27	0.34	0.546666667	0.97
ENSSSCG00000031037		-	0.399	-1.323942399	7.38E-06	0.003753599	yes	down	118.49	156.6	260.47	220.97	303.52	324.65	178.52	283.0466667
ENSSSCG00000011437	ALAS1	aminolevulinate, delta-, synthase 1 pseudo [Source:NCBI gene (formerly Entrezgene);Acc:100307125]	0.396	-1.336006889	0.000174234	0.034158234	yes	down	58.5	36.53	33.13	82.12	60.86	178.41	42.72	107.13
ENSSSCG00000036846		-	0.396	-1.338147839	5.71E-05	0.016246443	yes	down	9.74	11.51	15.4	47.11	25.12	18.94	12.21666667	30.39
ENSSSCG00000049199		-	0.394	-1.342699736	0.005366384	0.327047939	yes	down	0.44	0.34	0.42	1.6	0.78	0.63	0.4	1.003333333
ENSSSCG00000000867	SPIC	Spi-C transcription factor [Source:VGNC Symbol;Acc:VGNC:104061]	0.383	-1.38511159	0.0201278	0.662995074	yes	down	1.01	1.14	0.19	1.76	2.57	2.59	0.78	2.306666667
ENSSSCG00000024860		-	0.381	-1.392584267	0.013432582	0.534413124	yes	down	0.15	0.38	0.3	1.55	0.8	0.49	0.276666667	0.946666667
ENSSSCG00000033434		-	0.374	-1.419401613	0.035848181	0.825065905	yes	down	1.2	0.47	0.82	0.73	3.8	1.95	0.83	2.16
ENSSSCG00000023186	CA4	carbonic anhydrase 4 [Source:VGNC Symbol;Acc:VGNC:86100]	0.363	-1.462355138	0.046979995	0.928381879	yes	down	0.62	0.55	0.13	1.64	0.99	0.98	0.433333333	1.203333333
ENSSSCG00000008584		-	0.353	-1.503483777	0.025337954	0.728906059	yes	down	0.37	0.29	0.55	1.76	0.84	0.83	0.403333333	1.143333333
ENSSSCG00000050764		-	0.351	-1.508861067	0.005329331	0.327047939	yes	down	0.13	0.37	0.24	0.8	0.82	0.49	0.246666667	0.703333333
ENSSSCG00000016284		-	0.349	-1.517147491	0.037593944	0.84144245	yes	down	0.44	0.6	0.09	0.57	0.61	0.55	0.376666667	0.576666667
ENSSSCG00000010960	SLC28A3	solute carrier family 28 member 3 [Source:VGNC Symbol;Acc:VGNC:95810]	0.34	-1.554758749	0.010861236	0.484202821	yes	down	0.27	0.19	0.23	0.97	0.67	0.39	0.23	0.676666667
ENSSSCG00000036123		-	0.337	-1.567488676	0.030293785	0.778736911	yes	down	0.18	0.11	0.18	0.74	0.31	0.34	0.156666667	0.463333333
ENSSSCG00000047496		-	0.337	-1.569038701	0.03673908	0.831408372	yes	down	0.28	0.04	3.07	4.25	10.67	6.13	1.13	7.016666667
ENSSSCG00000026894	NFE2L3	nuclear factor, erythroid 2 like 3 [Source:VGNC Symbol;Acc:VGNC:90714]	0.336	-1.572762533	0.026733451	0.749021201	yes	down	0.2	0.07	0.19	0.42	0.36	0.57	0.153333333	0.45
ENSSSCG00000030013		-	0.334	-1.581380274	0.010199917	0.468850409	yes	down	0.07	0.09	0.1	0.21	0.22	0.35	0.086666667	0.26
ENSSSCG00000022347	WNT11	Wnt family member 11 [Source:VGNC Symbol;Acc:VGNC:94966]	0.329	-1.602174873	0.005048356	0.317169284	yes	down	0.42	0.78	0.37	2.56	1.07	1.15	0.523333333	1.593333333
ENSSSCG00000046723		-	0.329	-1.603849765	0.008783208	0.424096032	yes	down	0.1	0.33	0.1	0.58	0.4	0.69	0.176666667	0.556666667
ENSSSCG00000050498	PURA	purine rich element binding protein A [Source:HGNC Symbol;Acc:HGNC:9701]	0.322	-1.635476421	0.045042707	0.907097688	yes	down	0.31	0	0.14	0.59	0.93	0.48	0.15	0.666666667
ENSSSCG00000024305	MT3	metallothionein 3 [Source:VGNC Symbol;Acc:VGNC:107155]	0.314	-1.672050503	3.42E-06	0.00242073	yes	down	620.13	216.87	718.28	1540.05	1220.67	1974.82	518.4266667	1578.513333
ENSSSCG00000010370		annexin A8 [Source:NCBI gene (formerly Entrezgene);Acc:100155930]	0.313	-1.677648222	0.02916163	0.765279947	yes	down	0.22	0.04	0.75	0.91	1.3	0.94	0.336666667	1.05
ENSSSCG00000051325		-	0.309	-1.694701072	0.021463917	0.68617065	yes	down	0.37	0.11	0.11	0.93	0.18	0.83	0.196666667	0.646666667
ENSSSCG00000034219		-	0.309	-1.696413951	0.024271735	0.711202171	yes	down	0.07	0.23	0.18	0.41	0.63	0.58	0.16	0.54
ENSSSCG00000037272	FABP2	fatty acid binding protein 2 [Source:VGNC Symbol;Acc:VGNC:87871]	0.305	-1.712969742	0.002762425	0.212029166	yes	down	0.2	0.22	0.23	0.57	0.97	0.52	0.216666667	0.686666667
ENSSSCG00000005778	HSBP1L1	heat shock factor binding protein 1 like 1 [Source:VGNC Symbol;Acc:VGNC:88981]	0.302	-1.728457148	0.015494475	0.576554843	yes	down	0.42	0.34	0.13	0.49	1.07	1.39	0.296666667	0.983333333
ENSSSCG00000051506		-	0.298	-1.748812524	0.049819289	0.953717027	yes	down	0.19	0.09	0.03	0.42	0.34	0.28	0.103333333	0.346666667
ENSSSCG00000015879	DAPL1	death associated protein like 1 [Source:NCBI gene (formerly Entrezgene);Acc:100157537]	0.295	-1.763237949	0.03301984	0.800430383	yes	down	3.48	0.41	0.38	3.57	6.51	4.23	1.423333333	4.77
ENSSSCG00000049138		-	0.293	-1.769827094	0.042116483	0.885425603	yes	down	0.25	0.05	0.2	0.89	0.37	0.47	0.166666667	0.576666667
ENSSSCG00000041434		-	0.284	-1.81803152	0.042815362	0.887505183	yes	down	1.25	0	10.5	8.02	12.17	14.35	3.916666667	11.51333333
ENSSSCG00000006932	CLCA4	chloride channel accessory 4 [Source:HGNC Symbol;Acc:HGNC:2018]	0.279	-1.841083242	0.000134896	0.029114042	yes	down	0.28	0.24	0.29	0.66	0.85	1.2	0.27	0.903333333
ENSSSCG00000041764		-	0.272	-1.879747864	0.041090325	0.875159381	yes	down	0	0.24	0.19	0.27	0.87	0.45	0.143333333	0.53
ENSSSCG00000006106	CDH17	cadherin 17 [Source:VGNC Symbol;Acc:VGNC:86480]	0.271	-1.881766728	0.041925166	0.884716875	yes	down	0.06	0.04	0.11	0.2	0.18	0.24	0.07	0.206666667
ENSSSCG00000042270		-	0.262	-1.933287978	0.013240162	0.534208613	yes	down	0	0.2	0.38	0.86	0.68	0.65	0.193333333	0.73
ENSSSCG00000042018		-	0.262	-1.93330513	0.036317066	0.826887507	yes	down	0.07	0.04	0.09	0.64	0.06	0.07	0.066666667	0.256666667
ENSSSCG00000009444	OLFM4	olfactomedin 4 [Source:HGNC Symbol;Acc:HGNC:17190]	0.257	-1.961780994	1.83E-06	0.001853299	yes	down	0.65	0.54	0.36	2.41	1.4	2.27	0.516666667	2.026666667
ENSSSCG00000022017	LGALS4	galectin 4 [Source:VGNC Symbol;Acc:VGNC:89696]	0.242	-2.04682208	0.000346823	0.053240539	yes	down	0.1	0.19	0.17	0.49	0.47	0.91	0.153333333	0.623333333
ENSSSCG00000025238	SHOX2	short stature homeobox 2 [Source:VGNC Symbol;Acc:VGNC:107170]	0.24	-2.059512578	0.036112475	0.82647284	yes	down	0	0.1	0.15	0.54	0.18	0.32	0.083333333	0.346666667
ENSSSCG00000006933	CLCA1	chloride channel accessory 1 [Source:VGNC Symbol;Acc:VGNC:86722]	0.235	-2.089438157	0.026417636	0.74571166	yes	down	0.04	0.03	0.12	0.37	0.15	0.24	0.063333333	0.253333333
ENSSSCG00000043103		-	0.235	-2.090167655	0.032746681	0.800430383	yes	down	0.05	0.08	0.07	0.14	0.19	0.52	0.066666667	0.283333333
ENSSSCG00000021728	LGALS2	galectin 2 [Source:VGNC Symbol;Acc:VGNC:89693]	0.234	-2.09693261	0.012429219	0.518585277	yes	down	0.38	1.05	0.59	3.68	3.02	1.96	0.673333333	2.886666667
ENSSSCG00000043464		-	0.233	-2.099936537	0.006974869	0.374376852	yes	down	0.18	0.05	0.66	1.55	0.77	1.47	0.296666667	1.263333333
ENSSSCG00000000413	MYO1A	myosin IA [Source:VGNC Symbol;Acc:VGNC:90525]	0.233	-2.100412083	0.0340114	0.802657776	yes	down	0.07	0.07	0	0.17	0.2	0.25	0.046666667	0.206666667
ENSSSCG00000031177		rerating islet-derived 3 gamma [Source:NCBI gene (formerly Entrezgene);Acc:100240745]	0.232	-2.105910494	0.029444998	0.767834941	yes	down	0.64	0.36	0.56	1.12	0.39	5.23	0.52	2.246666667
ENSSSCG00000015628	SPATA48	spermatosis associated 48 [Source:VGNC Symbol;Acc:VGNC:93384]	0.229	-2.128642653	0.03190001	0.795944215	yes	down	0.02	0.1	0.18	0.32	0.45	0.13	0.1	0.3
ENSSSCG00000008001		-	0.228	-2.130538745	0.006036568	0.347092	yes	down	0.2	0	0.48	1.13	1.04	0.75	0.226666667	0.973333333
ENSSSCG00000044333		-	0.225	-2.155040294	5.97E-06	0.003347739	yes	down	0.6	0.39	0.55	3.36	1.47	1.07	0.513333333	1.966666667
ENSSSCG00000035421	ATP8A2	ATPase phospholipid transporting 8A2 [Source:HGNC Symbol;Acc:HGNC:13533]	0.222	-2.168664727	0.000626503	0.076078081	yes	down	0.02	0.04	0.11	0.29	0.25	0.24	0.056666667	0.26
ENSSSCG00000011735	SI	sucrase-isomaltase [Source:VGNC Symbol;Acc:VGNC:92863]	0.222	-2.168863286	0.001703052	0.161116642	yes	down	0.06	0.09	0.04	0.15	0.3	0.43	0.063333333	0.293333333
ENSSSCG00000025188	LEPR	leptin receptor [Source:VGNC Symbol;Acc:VGNC:89685]	0.22	-2.186666535	0.006768499	0.368351245	yes	down	0.76	0.81	2.79	7.03	2.18	10.46	1.453333333	6.556666667
ENSSSCG00000014127	RASGRF2	Ras protein specific guanine nucleotide releasing factor 2 [Source:VGNC Symbol;Acc:VGNC:92112]	0.216	-2.20989707	0.004326941	0.288059791	yes	down	0.07	0.07	0.02	0.13	0.31	0.21	0.053333333	0.216666667
ENSSSCG00000044363		-	0.215	-2.220482809	0.002851715	0.214710282	yes	down	0.11	0.06	0.13	0.76	0.12	0.53	0.1	0.47
ENSSSCG00000045607		-	0.209	-2.255739327	0.002781615	0.212499685	yes	down	7.48	18.79	13.36	71.25	111.38	8.7	13.21	63.77666667
ENSSSCG00000014827	PLEKHB1	pleckstrin homology domain containing B1 [Source:VGNC Symbol;Acc:VGNC:91538]	0.202	-2.307227203	0.000549107	0.069805268	yes	down	0.29	0.49	0.23	0.85	0.99	3.17	0.336666667	1.67
ENSSSCG00000051523		-	0.202	-2.309740198	0.010635845	0.478956696	yes	down	0.28	0.16	0.2	3.96	0.65	0.17	0.213333333	1.593333333
ENSSSCG00000041743		-	0.201	-2.312091625	0.002061068	0.186795165	yes	down	0.43	0.17	0.43	0.19	1.58	3.21	0.343333333	1.66
ENSSSCG00000040035		-	0.198	-2.338469672	0.010655256	0.478956696	yes	down	0.01	0.03	0.03	0.2	0.19	0.12	0.023333333	0.17
ENSSSCG00000035623	IQCM	IQ motif containing M [Source:HGNC Symbol;Acc:HGNC:53443]	0.194	-2.364432109	0.022026703	0.691940645	yes	down	0.29	1.3	0.31	2.42	4.05	3.36	0.633333333	3.276666667
ENSSSCG00000005584	CRB2	crumbs cell polarity complex component 2 [Source:VGNC Symbol;Acc:VGNC:86977]	0.189	-2.399784544	0.027131602	0.757264889	yes	down	0.01	0.01	0.03	0.09	0.07	0.1	0.016666667	0.086666667
ENSSSCG00000023934	KCNIP4	potassium voltage-gated channel interacting protein 4 [Source:VGNC Symbol;Acc:VGNC:89351]	0.187	-2.415089687	0.004266068	0.288039239	yes	down	5.77	12.76	9.29	20.53	22.45	13.16	9.273333333	18.71333333
ENSSSCG00000016218	PTPRN	protein tyrosine phosphatase receptor type N [Source:VGNC Symbol;Acc:VGNC:96523]	0.185	-2.432000306	0.047439645	0.935682311	yes	down	0.08	0.03	0.02	0.36	0.08	0.08	0.043333333	0.173333333
ENSSSCG00000015711	DPP10	dipeptidyl peptidase like 10 [Source:VGNC Symbol;Acc:VGNC:95949]	0.18	-2.473233526	0.000162268	0.032597874	yes	down	0.15	0.06	0.06	0.27	0.54	0.66	0.09	0.49
ENSSSCG00000031359	MT4	metallothionein 4 [Source:VGNC Symbol;Acc:VGNC:90433]	0.176	-2.507313731	0.041281447	0.876934348	yes	down	0.14	0	0.14	0.69	0.46	0.43	0.093333333	0.526666667
ENSSSCG00000003230		claudin domain containing 2 [Source:VGNC Symbol;Acc:VGNC:86743]	0.175	-2.515052713	0.002485504	0.201290416	yes	down	3.36	4.25	1.84	9.22	13.64	21.33	3.15	14.73
ENSSSCG00000013973		-	0.17	-2.554966413	0.007137714	0.38080289	yes	down	0.08	0.13	0.08	0.79	0.22	0.7	0.096666667	0.57
ENSSSCG00000017459	KRT20	keratin 20 [Source:VGNC Symbol;Acc:VGNC:99009]	0.161	-2.630505926	0.000384949	0.054946431	yes	down	0.07	0.15	0.07	0.77	0.3	0.71	0.096666667	0.593333333
ENSSSCG00000031902		-	0.155	-2.690369284	0.020524694	0.669294244	yes	down	0.08	0.08	1.06	0.24	2.42	1.33	0.406666667	1.33
ENSSSCG00000045679		-	0.145	-2.789024431	0.001393897	0.140878882	yes	down	0.17	0	0.05	0.48	0.5	0.55	0.073333333	0.51
ENSSSCG00000044487		-	0.143	-2.803414684	0.043921141	0.897804725	yes	down	0.05	0	0.05	0.06	0.1	0.69	0.033333333	0.283333333
ENSSSCG00000033675	SPAI-2	sodium/potassium ATPase inhibitor SPAI-2 [Source:NCBI gene (formerly Entrezgene);Acc:445518]	0.142	-2.820925387	2.64E-06	0.002092529	yes	down	0.95	0.52	0.5	6.45	4.07	3.75	0.656666667	4.756666667
ENSSSCG00000003318	GALP	galanin like peptide [Source:VGNC Symbol;Acc:VGNC:88338]	0.139	-2.842957048	0.000361017	0.053516424	yes	down	2.51	3.96	3.69	5.24	29.22	40.12	3.386666667	24.86
ENSSSCG00000033808		-	0.134	-2.901084436	0.033542903	0.800430383	yes	down	0.46	0	0.35	0.25	1.07	0.71	0.27	0.676666667
ENSSSCG00000014985	MMP3	matrix metallopeptidase 3 [Source:NCBI gene (formerly Entrezgene);Acc:396769]	0.133	-2.905595079	0.020216828	0.664582278	yes	down	0.03	0.03	0.03	0.18	0.3	0.19	0.03	0.223333333
ENSSSCG00000048237		-	0.127	-2.973059526	0.023809477	0.706667456	yes	down	0.07	0	0.04	0.34	0.16	0.33	0.036666667	0.276666667
ENSSSCG00000000948	SYT1	synaptotagmin 1 [Source:VGNC Symbol;Acc:VGNC:93678]	0.119	-3.074195699	0.041154922	0.875389397	yes	down	0.02	0.04	0	0.07	0.35	0.02	0.02	0.146666667
ENSSSCG00000048411		-	0.118	-3.087167495	0.040688532	0.873439732	yes	down	0.01	0.02	0	0.07	0.04	0.06	0.01	0.056666667
ENSSSCG00000050997		-	0.116	-3.107680022	0.000275586	0.045758514	yes	down	0.08	0.06	0.18	0.18	4.95	6.68	0.106666667	3.936666667
ENSSSCG00000026404	SERTAD4	SERTA domain containing 4 [Source:VGNC Symbol;Acc:VGNC:92752]	0.111	-3.172943871	0.013298326	0.534208613	yes	down	0.04	0.02	0	0.18	0.27	0.11	0.02	0.186666667
ENSSSCG00000043761		-	0.11	-3.181944266	0.003446315	0.243819318	yes	down	8.58	5.28	42.09	48.37	313.44	124.43	18.65	162.08
ENSSSCG00000043831		-	0.101	-3.311491487	0.031493572	0.790838596	yes	down	0.03	0	0.03	0.3	0.3	0.07	0.02	0.223333333
ENSSSCG00000046259		-	0.097	-3.368084183	0.022849573	0.701525006	yes	down	0	0.05	0.07	0.71	0.27	0.23	0.04	0.403333333
ENSSSCG00000015913	SCN9A	sodium voltage-gated channel alpha subunit 9 [Source:VGNC Symbol;Acc:VGNC:95481]	0.088	-3.501844172	0.023592201	0.703217011	yes	down	0.02	0	0	0.13	0.06	0.04	0.006666667	0.076666667
ENSSSCG00000003669	MFSD2A	major facilitator superfamily domain containing 2A [Source:VGNC Symbol;Acc:VGNC:90188]	0.079	-3.670653976	0.022256911	0.6951333	yes	down	4.77	0.84	1.35	4.87	0.76	81.6	2.32	29.07666667
ENSSSCG00000045196		-	0.067	-3.908012255	0.021676354	0.686204651	yes	down	0.04	0	0	0.2	0.18	0.29	0.013333333	0.223333333
ENSSSCG00000041454		-	0.065	-3.94821823	0.017184784	0.6062081	yes	down	0.61	0	0.39	0	16.38	0.71	0.333333333	5.696666667
ENSSSCG00000050205		-	0.057	-4.131804895	0.013221418	0.534208613	yes	down	0.01	0	0	0.1	0.04	0.08	0.003333333	0.073333333
ENSSSCG00000043178		-	0.055	-4.178331758	0.043706141	1	yes	down	0	0	0	0.07	0.04	0.07	0	0.06
ENSSSCG00000023824	IQCF2	IQ motif containing F2 [Source:HGNC Symbol;Acc:HGNC:31815]	0.053	-4.228464551	0.046272676	1	yes	down	0	0	0	0.7	0.98	0.18	0	0.62
ENSSSCG00000022857	TFF3	trefoil factor 3 [Source:HGNC Symbol;Acc:HGNC:11757]	0.052	-4.258425173	0.014242549	0.554437221	yes	down	0.47	0	0	4.48	0.56	5.44	0.156666667	3.493333333
ENSSSCG00000048086		-	0.051	-4.288445252	0.040336811	1	yes	down	0	0	0	0.13	0.03	0.09	0	0.083333333
ENSSSCG00000002524	AMN	amnion associated transmembrane protein [Source:VGNC Symbol;Acc:VGNC:85282]	0.051	-4.298804049	0.039645583	1	yes	down	0	0	0	0.18	0.05	0.29	0	0.173333333
ENSSSCG00000043596		-	0.05	-4.319921223	0.033571736	1	yes	down	0	0	0	0.07	0.04	0.02	0	0.043333333
ENSSSCG00000039399	NODAL	nodal growth differentiation factor [Source:VGNC Symbol;Acc:VGNC:90811]	0.046	-4.453483603	0.029348525	1	yes	down	0	0	0	0.11	0.07	0.02	0	0.066666667
ENSSSCG00000043964		-	0.042	-4.575710557	0.015415218	1	yes	down	0	0	0	0.05	0.04	0.04	0	0.043333333
ENSSSCG00000011875		-	0.04	-4.656225375	0.014358527	1	yes	down	0	0	0	0.1	0.04	0.16	0	0.1
ENSSSCG00000038890	SMIM31	small integral membrane protein 31 [Source:HGNC Symbol;Acc:HGNC:49638]	0.039	-4.688377198	0.005426448	0.327488585	yes	down	3.42	0	0	107.88	2.5	2.26	1.14	37.54666667
ENSSSCG00000044123		-	0.037	-4.743360581	0.01712545	0.605794166	yes	down	0	0	0	0.17	0.05	0.02	0	0.08
ENSSSCG00000049657		-	0.037	-4.759036208	0.015336632	0.576345664	yes	down	0	0	0	0.19	0.08	0.02	0	0.096666667
ENSSSCG00000015094	CD3G	CD3g molecule [Source:VGNC Symbol;Acc:VGNC:86416]	0.032	-4.95226878	0.020315083	0.665124796	yes	down	0	0	0	0	0.1	0.06	0	0.053333333
ENSSSCG00000049770		-	0.032	-4.971940468	0.005528872	0.329545047	yes	down	0	0	0	0.05	0.08	0.13	0	0.086666667
ENSSSCG00000007603	NPTX2	neuronal pentraxin 2 [Source:VGNC Symbol;Acc:VGNC:90863]	0.025	-5.296754921	0.004712982	0.304323969	yes	down	0	0	0	0.05	0.44	0.05	0	0.18
ENSSSCG00000050861		-	0.025	-5.345883088	0.000257665	0.043674262	yes	down	0	0.08	0	0.54	1.71	1.09	0.026666667	1.113333333
ENSSSCG00000050121		-	0.022	-5.536050914	0.000814877	0.095393364	yes	down	0	0	0	0.39	0.11	0.15	0	0.216666667
ENSSSCG00000035929		-	0.016	-5.978700999	0.000117671	0.026968191	yes	down	0	0	0	0.58	0.23	0.17	0	0.326666667
