# Supplementary material for: Growth-Promoting Effects of Zhenqi Granules on Finishing Pigs
Source: Animals (Basel). 2022 Dec 13;12(24):3521. doi: 10.3390/ani12243521 (PMC9774107; doi:10.3390/ani12243521)
Supplement: Supplementary file 1 [file animals-12-03521-s001.zip › animals-2032056-supplementary/Table S1-S9/Table-S5-DEGs of skeletal muscle.csv]

Gene_id	Gene name	Gene description	FC(M_MZQ/M_CON)	Log2FC(M_MZQ/M_CON)	Pvalue	Padjust	Significant	Regulate	PM13	PM14	PM15	PM34	PM35	PM37	M_MZQ	M_CON
ENSSSCG00000008031	GNPTG	N-acetylglucosamine-1-phosphate transferase subunit gamma [Source:VGNC Symbol;Acc:VGNC:88547]	71.713	6.164161158	5.69E-05	0.050855608	yes	up	0.52	0.18	0.68	0	0	0	0.46	0
ENSSSCG00000013934	CILP2	cartilage intermediate layer protein 2 [Source:VGNC Symbol;Acc:VGNC:86704]	49.61	5.632562111	4.07E-06	0.007226235	yes	up	0.3	0.75	0.53	0	0.03	0	0.526666667	0.01
ENSSSCG00000044105		-	43.508	5.443208993	0.001010499	0.398772547	yes	up	0.27	0.42	0.45	0	0	0	0.38	0
ENSSSCG00000049770		-	35.471	5.14858191	0.011896168	0.913818611	yes	up	0.05	0.25	0	0	0	0	0.1	0
ENSSSCG00000000260	SOAT2	sterol O-acyltransferase 2 [Source:VGNC Symbol;Acc:VGNC:93328]	32.315	5.014138516	0.007619635	0.762553753	yes	up	0.31	0.25	0.03	0	0	0	0.196666667	0
ENSSSCG00000033648		-	32.023	5.001018785	0.007975949	0.787126499	yes	up	0.09	0.13	0.01	0	0	0	0.076666667	0
ENSSSCG00000046611		-	30.089	4.911140498	0.018148745	0.999715639	yes	up	0.08	0.11	0	0	0	0	0.063333333	0
ENSSSCG00000049970		-	29.393	4.877379216	0.044481392	0.999715639	yes	up	0.2	0	0	0	0	0	0.066666667	0
ENSSSCG00000050693		-	27.112	4.760850085	0.034443626	1	yes	up	0.56	0.04	0	0	0	0	0.2	0
ENSSSCG00000040939		-	26.953	4.75239392	0.030812958	1	yes	up	0.19	0.03	0	0	0	0	0.073333333	0
ENSSSCG00000014861	MOGAT2	monoacylglycerol O-acyltransferase 2 [Source:NCBI gene (formerly Entrezgene);Acc:100312975]	26.472	4.726381999	0.017003223	1	yes	up	0.39	0.24	0.04	0	0	0	0.223333333	0
ENSSSCG00000003484	PADI6	peptidyl arginine deiminase 6 [Source:VGNC Symbol;Acc:VGNC:91148]	26.234	4.713351988	0.003484704	0.603916226	yes	up	0.15	0.17	0.54	0	0	0.03	0.286666667	0.01
ENSSSCG00000004452	PRSS35	serine protease 35 [Source:VGNC Symbol;Acc:VGNC:91883]	26.114	4.706767625	0.004067171	0.644244882	yes	up	0.05	0.4	0.19	0	0.02	0	0.213333333	0.006666667
ENSSSCG00000044221		-	24.249	4.599857999	0.036404809	1	yes	up	0.06	0.05	0	0	0	0	0.036666667	0
ENSSSCG00000047031		-	24.207	4.597372106	0.0195053	1	yes	up	0.14	0.04	0.08	0	0	0	0.086666667	0
ENSSSCG00000034653	DLX4	distal-less homeobox 4 [Source:VGNC Symbol;Acc:VGNC:87340]	23.913	4.579726048	0.018823403	1	yes	up	0.18	0.13	0.2	0	0	0	0.17	0
ENSSSCG00000014110	DMGDH	dimethylglycine dehydrogenase [Source:VGNC Symbol;Acc:VGNC:87347]	22.122	4.467389299	0.025667534	1	yes	up	0.05	0.03	0.02	0	0	0	0.033333333	0
ENSSSCG00000042234		-	21.979	4.458035313	0.025668576	1	yes	up	0.26	0.25	0.17	0	0	0	0.226666667	0
ENSSSCG00000003271	TTYH1	tweety family member 1 [Source:VGNC Symbol;Acc:VGNC:94574]	21.654	4.436567604	0.035591312	1	yes	up	0.06	0.03	0.19	0	0	0	0.093333333	0
ENSSSCG00000026149	PKLR	pyruvate kinase L/R [Source:VGNC Symbol;Acc:VGNC:91479]	20.181	4.334935303	0.036629386	1	yes	up	0.08	0.06	0.04	0	0	0	0.06	0
ENSSSCG00000012967	FOSL1	FOS like 1, AP-1 transcription factor subunit [Source:VGNC Symbol;Acc:VGNC:88191]	18.655	4.221463062	0.00376928	0.630179197	yes	up	12.21	0.34	0.85	0.39	0.39	0.09	4.466666667	0.29
ENSSSCG00000041758		-	16.826	4.072654844	0.035615657	0.999715639	yes	up	0.1	0.04	0	0.01	0	0	0.046666667	0.003333333
ENSSSCG00000011890	NR1I2	nuclear receptor subfamily 1 group I member 2 [Source:VGNC Symbol;Acc:VGNC:90873]	16.06	4.005370039	0.028205393	0.999715639	yes	up	0.04	0.28	0.15	0	0	0.03	0.156666667	0.01
ENSSSCG00000031112	TM4SF5	transmembrane 4 L six family member 5 [Source:VGNC Symbol;Acc:VGNC:94033]	15.216	3.92750692	0.029991133	0.999715639	yes	up	0.27	0.84	0.16	0	0	0.08	0.423333333	0.026666667
ENSSSCG00000010554	SCD	stearoyl-CoA desaturase [Source:NCBI gene (formerly Entrezgene);Acc:396670]	15.035	3.910218335	0.001411931	0.404841123	yes	up	46.76	83.74	4.46	1.4	0.87	5.96	44.98666667	2.743333333
ENSSSCG00000049512		-	14.964	3.903392887	0.046701225	0.999715639	yes	up	0	0.14	0.16	0.03	0	0	0.1	0.01
ENSSSCG00000033822	THRSP	thyroid hormone responsive [Source:VGNC Symbol;Acc:VGNC:104072]	13.873	3.794257592	0.001902073	0.435973574	yes	up	32.06	31.95	1.14	1.84	0.55	2.08	21.71666667	1.49
ENSSSCG00000044150		-	12.28	3.618293098	0.048664372	1	yes	up	0.07	0.06	0.06	0	0	0.01	0.063333333	0.003333333
ENSSSCG00000004676	DUOXA2	dual oxidase maturation factor 2 [Source:VGNC Symbol;Acc:VGNC:87472]	10.952	3.453143282	0.02710994	0.999715639	yes	up	0.15	0.09	0.04	0	0.01	0.01	0.093333333	0.006666667
ENSSSCG00000007977	HBM	hemoglobin subunit mu [Source:VGNC Symbol;Acc:VGNC:88793]	9.383	3.230065946	0.020196152	0.999715639	yes	up	2.14	1.86	1.56	0	0.45	0	1.853333333	0.15
ENSSSCG00000011243	GOLGA4	golgin A4 [Source:VGNC Symbol;Acc:VGNC:88551]	8.783	3.134758415	0.019388435	0.999715639	yes	up	0.36	0.03	0.04	0	0	0.04	0.143333333	0.013333333
ENSSSCG00000004713	TGM5	transglutaminase 5 [Source:VGNC Symbol;Acc:VGNC:93937]	8.759	3.130795254	0.028742266	0.999715639	yes	up	0.09	0.08	0.41	0.03	0.04	0	0.193333333	0.023333333
ENSSSCG00000038965	ARC	activity regulated cytoskeleton associated protein [Source:VGNC Symbol;Acc:VGNC:85442]	8.704	3.121597781	0.004517163	0.682573952	yes	up	1.42	0.05	0.17	0.08	0.07	0.02	0.546666667	0.056666667
ENSSSCG00000045209		-	8.606	3.1052986	0.03751984	0.999715639	yes	up	0.3	0.23	0.14	0	0.04	0	0.223333333	0.013333333
ENSSSCG00000017118	TERT	telomerase reverse transcriptase [Source:VGNC Symbol;Acc:VGNC:93883]	8.392	3.069090332	0.02960135	0.999715639	yes	up	0.03	0.09	0.16	0	0.02	0.01	0.093333333	0.01
ENSSSCG00000051405		-	8.333	3.058834345	0.027037851	0.999715639	yes	up	0.03	0.14	0.13	0	0.01	0.02	0.1	0.01
ENSSSCG00000049332		-	7.6	2.926078487	0.03954434	0.999715639	yes	up	0.29	0.83	0.3	0	0	0.12	0.473333333	0.04
ENSSSCG00000009979	NEFH	neurofilament heavy chain [Source:VGNC Symbol;Acc:VGNC:90669]	7.19	2.846035497	0.008074231	0.791330277	yes	up	0.1	0.64	0.6	0	0.02	0.13	0.446666667	0.05
ENSSSCG00000038839	TTC36	tetratricopeptide repeat domain 36 [Source:VGNC Symbol;Acc:VGNC:94549]	6.777	2.760643451	0.003714174	0.628358643	yes	up	0.35	0.99	0.18	0	0.06	0.19	0.506666667	0.083333333
ENSSSCG00000045171		-	6.381	2.673825325	0.043143016	0.999715639	yes	up	0.4	0.01	0.02	0.01	0.04	0.02	0.143333333	0.023333333
ENSSSCG00000026232	FAM184B	family with sequence similarity 184 member B [Source:VGNC Symbol;Acc:VGNC:87938]	6.176	2.626600045	1.66E-09	1.18E-05	yes	up	5.99	8.29	1.66	0.66	0.99	0.68	5.313333333	0.776666667
ENSSSCG00000004012	THBS2	thrombospondin 2 [Source:VGNC Symbol;Acc:VGNC:93947]	5.867	2.552568128	0.002139989	0.46077851	yes	up	35.92	5.35	34.3	5.4	4.91	2.16	25.19	4.156666667
ENSSSCG00000005938	COL22A1	collagen type XXII alpha 1 chain [Source:VGNC Symbol;Acc:VGNC:97937]	5.771	2.528751834	5.97E-05	0.050855608	yes	up	0.41	0.75	0.71	0.19	0.02	0.11	0.623333333	0.106666667
ENSSSCG00000000362	RDH5	retinol dehydrogenase 5 [Source:VGNC Symbol;Acc:VGNC:92191]	5.503	2.460269207	0.005859074	0.684769833	yes	up	1.79	1.24	0.22	0.18	0.2	0.16	1.083333333	0.18
ENSSSCG00000033541	NAT8L	N-acetyltransferase 8 like [Source:VGNC Symbol;Acc:VGNC:90586]	5.459	2.448644737	2.12E-14	3.01E-10	yes	up	2.35	2.28	1.96	0.37	0.47	0.3	2.196666667	0.38
ENSSSCG00000017086	SLC36A2	solute carrier family 36 member 2 [Source:VGNC Symbol;Acc:VGNC:93089]	5.288	2.402616054	0.024596414	0.999715639	yes	up	0.35	0.57	0.05	0.04	0.1	0.05	0.323333333	0.063333333
ENSSSCG00000015691		-	5.019	2.327520059	0.005842769	0.684769833	yes	up	0.07	0.45	0.23	0.05	0.05	0.03	0.25	0.043333333
ENSSSCG00000029944	FASN	fatty acid synthase [Source:VGNC Symbol;Acc:VGNC:88016]	4.648	2.216603436	0.02805066	0.999715639	yes	up	72.7	132.82	13.53	9.15	5.4	28.96	73.01666667	14.50333333
ENSSSCG00000035053		peptidase inhibitor 3 [Source:NCBI gene (formerly Entrezgene);Acc:396757]	4.552	2.186470613	0.044632481	0.999715639	yes	up	0.83	0.51	0.71	0.08	0.18	0.31	0.683333333	0.19
ENSSSCG00000038300	ALDOB	aldolase, fructose-bisphosphate B [Source:VGNC Symbol;Acc:VGNC:85245]	4.511	2.173422275	0.004673955	0.682573952	yes	up	0.54	3.45	0.48	0.53	0.24	0.25	1.49	0.34
ENSSSCG00000039419	SLCO4A1	solute carrier organic anion transporter family member 4A1 [Source:VGNC Symbol;Acc:VGNC:95500]	4.35	2.121121422	0.004654195	0.682573952	yes	up	0.7	0.68	0.12	0.05	0.13	0.13	0.5	0.103333333
ENSSSCG00000033412	B4GALNT3	beta-1,4-N-acetyl-galactosaminyltransferase 3 [Source:VGNC Symbol;Acc:VGNC:85731]	4.301	2.104789465	0.026556051	0.999715639	yes	up	0.18	0.12	0.17	0.03	0.03	0.04	0.156666667	0.033333333
ENSSSCG00000006932	CLCA4	chloride channel accessory 4 [Source:HGNC Symbol;Acc:HGNC:2018]	4.248	2.086874874	0.015372434	0.999715639	yes	up	0.4	1.79	0.07	0.3	0.09	0.09	0.753333333	0.16
ENSSSCG00000044729		-	4.238	2.083216907	0.025277982	0.999715639	yes	up	1.57	0.24	0.14	0.15	0.06	0.22	0.65	0.143333333
ENSSSCG00000046192		-	4.233	2.081755195	0.049071219	0.999715639	yes	up	0.49	0.32	0.54	0.09	0.01	0.24	0.45	0.113333333
ENSSSCG00000025560	PGLYRP2	peptidoglycan recognition protein 2 [Source:VGNC Symbol;Acc:VGNC:100323]	4.227	2.079540622	0.028569164	0.999715639	yes	up	0.41	1.33	0.38	0.34	0.22	0.32	0.706666667	0.293333333
ENSSSCG00000025578	ALDH1A2	aldehyde dehydrogenase 1 family member A2 [Source:VGNC Symbol;Acc:VGNC:97878]	4.213	2.074749249	0.021498336	0.999715639	yes	up	0.06	0.98	0.35	0.07	0.2	0.05	0.463333333	0.106666667
ENSSSCG00000036236	ELOVL6	ELOVL fatty acid elongase 6 [Source:VGNC Symbol;Acc:VGNC:87662]	4.16	2.056740924	0.007574785	0.762553753	yes	up	4.23	6.57	0.96	1.05	0.77	1.02	3.92	0.946666667
ENSSSCG00000040689	APOA4	apolipoprotein A4 [Source:NCBI gene (formerly Entrezgene);Acc:397681]	4.14	2.049594284	0.023912726	0.999715639	yes	up	0.54	6.61	0.23	0.81	0.3	0.58	2.46	0.563333333
ENSSSCG00000037272	FABP2	fatty acid binding protein 2 [Source:VGNC Symbol;Acc:VGNC:87871]	4.006	2.002173312	0.024699785	0.999715639	yes	up	0.19	1.18	0.14	0.15	0.11	0.1	0.503333333	0.12
ENSSSCG00000006003	MAL2	mal, T cell differentiation protein 2 [Source:VGNC Symbol;Acc:VGNC:98818]	3.701	1.887905857	0.03747905	0.999715639	yes	up	0.71	1.33	0.13	0.05	0.06	0.42	0.723333333	0.176666667
ENSSSCG00000000887		-	3.655	1.869811532	0.002639161	0.524654766	yes	up	2.59	1.01	0.37	0.23	0.41	0.74	1.323333333	0.46
ENSSSCG00000003148	DBP	D-box binding PAR bZIP transcription factor [Source:VGNC Symbol;Acc:VGNC:87167]	3.622	1.85688038	1.84E-07	0.000653665	yes	up	26.27	21.25	10.62	5.23	5.55	5.59	19.38	5.456666667
ENSSSCG00000009278	FGF9	fibroblast growth factor 9 [Source:VGNC Symbol;Acc:VGNC:103943]	3.599	1.847435832	0.025448041	0.999715639	yes	up	0.7	0.96	1.1	0.27	0.25	0.21	0.92	0.243333333
ENSSSCG00000036224		-	3.528	1.818799464	0.004080082	0.644244882	yes	up	2.58	2.22	17.03	2.32	2.03	0.85	7.276666667	1.733333333
ENSSSCG00000002432	KCNK13	potassium two pore domain channel subfamily K member 13 [Source:VGNC Symbol;Acc:VGNC:89366]	3.405	1.767738307	0.016577607	0.999715639	yes	up	0.8	1.03	0.34	0.3	0.2	0.1	0.723333333	0.2
ENSSSCG00000005015	SOS2	SOS Ras/Rho guanine nucleotide exchange factor 2 [Source:VGNC Symbol;Acc:VGNC:93344]	3.382	1.757755222	7.08E-05	0.055931313	yes	up	7.89	3.05	2.07	5.5	7.43	3.76	4.336666667	5.563333333
ENSSSCG00000016516	ATP6V0A4	ATPase H+ transporting V0 subunit a4 [Source:VGNC Symbol;Acc:VGNC:85665]	3.161	1.660329114	0.0252916	0.999715639	yes	up	1.2	0.86	0.33	0.22	0.1	0.4	0.796666667	0.24
ENSSSCG00000035195	HNMT	histamine N-methyltransferase [Source:NCBI gene (formerly Entrezgene);Acc:100624677]	3.024	1.59663376	0.000138645	0.098514233	yes	up	2.28	4.38	5.04	1.2	1.76	0.73	3.9	1.23
ENSSSCG00000014039	RGS14	regulator of G protein signaling 14 [Source:VGNC Symbol;Acc:VGNC:92261]	2.998	1.583778668	6.08E-05	0.050855608	yes	up	1.35	2.18	2.54	0.57	0.59	0.75	2.023333333	0.636666667
ENSSSCG00000011663	RBP2	retinol binding protein 2 [Source:NCBI gene (formerly Entrezgene);Acc:407611]	2.971	1.571097629	0.033408341	0.999715639	yes	up	0.6	4.65	0.95	0.44	0.62	0.88	2.066666667	0.646666667
ENSSSCG00000017801		-	2.956	1.563813064	0.002963122	0.561452344	yes	up	1.42	3.81	0.47	0.65	0.43	0.73	1.9	0.603333333
ENSSSCG00000036983		-	2.887	1.529403803	0.040998112	0.999715639	yes	up	0.61	1.26	2.7	1.09	1.16	1.64	1.523333333	1.296666667
ENSSSCG00000008595	APOB	apolipoprotein B [Source:VGNC Symbol;Acc:VGNC:85417]	2.867	1.519671891	0.047929175	0.999715639	yes	up	0.09	0.43	0.04	0.06	0.05	0.07	0.186666667	0.06
ENSSSCG00000011461	LRTM1	leucine rich repeats and transmembrane domains 1 [Source:VGNC Symbol;Acc:VGNC:89865]	2.834	1.502637367	0.014107125	0.999715639	yes	up	0.41	0.57	0.93	0.29	0.15	0.22	0.636666667	0.22
ENSSSCG00000014725	HBB	hemoglobin, beta [Source:NCBI gene (formerly Entrezgene);Acc:407066]	2.806	1.48870542	1.38E-06	0.003932088	yes	up	187.99	306.8	135.42	54.53	91.56	56.96	210.07	67.68333333
ENSSSCG00000007978		-	2.8	1.48539269	2.67E-06	0.006102183	yes	up	96.25	142.61	72.82	26.65	46.89	24.14	103.8933333	32.56
ENSSSCG00000017421	ACLY	ATP citrate lyase [Source:VGNC Symbol;Acc:VGNC:85014]	2.762	1.465727082	0.000405955	0.221885478	yes	up	11.3	28.75	5.4	5.33	5.12	5.02	15.15	5.156666667
ENSSSCG00000009488	SLITRK5	SLIT and NTRK like family member 5 [Source:VGNC Symbol;Acc:VGNC:93210]	2.669	1.416295236	0.038358556	0.999715639	yes	up	0.27	0.37	0.26	0.13	0.04	0.15	0.3	0.106666667
ENSSSCG00000026478	PADI2	peptidyl arginine deiminase 2 [Source:VGNC Symbol;Acc:VGNC:91146]	2.633	1.396746686	0.005837495	0.684769833	yes	up	0.48	0.5	0.65	0.21	0.24	0.13	0.543333333	0.193333333
ENSSSCG00000008985	SOWAHB	sosondowah ankyrin repeat domain family member B [Source:VGNC Symbol;Acc:VGNC:93348]	2.606	1.382052641	0.036510575	0.999715639	yes	up	0.45	0.42	1.17	0.12	0.16	0.48	0.68	0.253333333
ENSSSCG00000016047	MSTN	myostatin [Source:VGNC Symbol;Acc:VGNC:96320]	2.574	1.363820412	0.003113096	0.574548084	yes	up	2.07	2.67	3.12	0.27	1.15	1.48	2.62	0.966666667
ENSSSCG00000017694	ACACA	acetyl-CoA carboxylase alpha [Source:VGNC Symbol;Acc:VGNC:84997]	2.573	1.363646598	0.000586976	0.297911133	yes	up	3.66	4.62	1.12	1.31	1.33	1.11	3.133333333	1.25
ENSSSCG00000041170		-	2.57	1.361751508	0.038069373	0.999715639	yes	up	0.76	0.66	1.32	0.27	0.45	0.29	0.913333333	0.336666667
ENSSSCG00000039342	DNAI1	dynein axonemal intermediate chain 1 [Source:HGNC Symbol;Acc:HGNC:2954]	2.513	1.329458845	0.037280559	0.999715639	yes	up	5.37	2.78	1.41	0.75	0.28	1.81	3.186666667	0.946666667
ENSSSCG00000006811	SLC6A17	solute carrier family 6 member 17 [Source:VGNC Symbol;Acc:VGNC:93158]	2.502	1.323075447	0.029421803	0.999715639	yes	up	0.5	0.41	0.26	0.07	0.27	0.09	0.39	0.143333333
ENSSSCG00000014321	KLHL3	kelch like family member 3 [Source:VGNC Symbol;Acc:VGNC:89525]	2.5	1.321973232	0.002690951	0.524654766	yes	up	2.04	1.26	0.5	0.46	0.5	0.44	1.266666667	0.466666667
ENSSSCG00000014410	SH3RF2	SH3 domain containing ring finger 2 [Source:VGNC Symbol;Acc:VGNC:92831]	2.488	1.315164037	5.33E-06	0.008423881	yes	up	7.76	10.25	6.65	2.76	2.35	4.21	8.22	3.106666667
ENSSSCG00000001523	GRM4	glutamate metabotropic receptor 4 [Source:VGNC Symbol;Acc:VGNC:98027]	2.45	1.292567856	0.00078998	0.361116171	yes	up	2.12	2	1.3	0.55	0.97	0.55	1.806666667	0.69
ENSSSCG00000037260		-	2.443	1.288533975	0.049939107	0.999715639	yes	up	0.22	0.39	0.52	0.19	0.1	0.16	0.376666667	0.15
ENSSSCG00000000138	PVALB	parvalbumin [Source:VGNC Symbol;Acc:VGNC:92007]	2.415	1.271793405	2.39E-08	0.000113429	yes	up	180.7	228.96	202.41	89.26	57.21	86.94	204.0233333	77.80333333
ENSSSCG00000041478		-	2.404	1.265548523	0.04026448	0.999715639	yes	up	1.2	1.44	0.85	0.83	0.37	0.31	1.163333333	0.503333333
ENSSSCG00000015320	CALCR	calcitonin receptor [Source:VGNC Symbol;Acc:VGNC:86142]	2.392	1.258312078	0.049085856	0.999715639	yes	up	1.18	0.42	0.44	0.17	0.29	0.65	0.68	0.37
ENSSSCG00000040337		adenylate kinase 4 [Source:VGNC Symbol;Acc:VGNC:85209]	2.374	1.247217165	0.003914466	0.644151359	yes	up	1.92	2.21	0.56	0.84	0.52	0.59	1.563333333	0.65
ENSSSCG00000006935	CLCA2	chloride channel accessory 2 [Source:VGNC Symbol;Acc:VGNC:86723]	2.36	1.23896877	0.006639176	0.720223872	yes	up	2.5	1.96	0.86	1	0.67	0.46	1.773333333	0.71
ENSSSCG00000003655		-	2.33	1.220072759	0.04796595	0.999715639	yes	up	0.48	0.44	0.28	0.15	0.21	0.13	0.4	0.163333333
ENSSSCG00000006082	MATN2	matrilin 2 [Source:VGNC Symbol;Acc:VGNC:90043]	2.318	1.212841542	0.00013091	0.097913471	yes	up	6.43	10.38	4.82	3.78	3.09	2.01	7.21	2.96
ENSSSCG00000037565	H1-2	H1.2 linker histone, cluster member [Source:NCBI gene (formerly Entrezgene);Acc:574051]	2.309	1.207398215	0.017328374	0.999715639	yes	up	7.37	9.31	22.41	4.6	2.6	8.83	13.03	5.343333333
ENSSSCG00000003255	CACNG8	calcium voltage-gated channel auxiliary subunit gamma 8 [Source:VGNC Symbol;Acc:VGNC:96934]	2.303	1.203686538	0.025801498	0.999715639	yes	up	0.69	0.5	0.45	0.26	0.27	0.14	0.546666667	0.223333333
ENSSSCG00000017886	FBXO39	F-box protein 39 [Source:VGNC Symbol;Acc:VGNC:88043]	2.257	1.174365496	0.002284952	0.483112608	yes	up	33.1	34.17	83.44	15.35	7.83	19.65	50.23666667	14.27666667
ENSSSCG00000011557	CIDEC	cell death inducing DFFA like effector c [Source:VGNC Symbol;Acc:VGNC:86700]	2.227	1.155395357	0.013560175	0.991450064	yes	up	13.47	19.04	3.23	4.94	4.11	5.75	11.91333333	4.933333333
ENSSSCG00000009152	SGMS2	sphingomyelin synthase 2 [Source:VGNC Symbol;Acc:VGNC:92795]	2.222	1.151968546	0.031693629	0.999715639	yes	up	4.66	3.99	1.46	0.59	1.35	2.37	3.37	1.436666667
ENSSSCG00000000759	WNT5B	Wnt family member 5B [Source:HGNC Symbol;Acc:HGNC:16265]	2.218	1.149458045	0.006301161	0.705085056	yes	up	3.65	4.82	2.83	0.68	2.35	1.73	3.766666667	1.586666667
ENSSSCG00000013276	PRDM11	PR/SET domain 11 [Source:HGNC Symbol;Acc:HGNC:13996]	2.21	1.144245022	0.047152885	0.999715639	yes	up	0.63	0.39	0.58	0.24	0.28	0.17	0.533333333	0.23
ENSSSCG00000009364	FREM2	FRAS1 related extracellular matrix 2 [Source:VGNC Symbol;Acc:VGNC:88234]	2.207	1.142071653	0.000435768	0.229359167	yes	up	1.35	1.57	1.47	0.55	0.42	0.93	1.463333333	0.633333333
ENSSSCG00000044760		-	2.116	1.081504987	0.018841216	0.999715639	yes	up	0.92	0.76	0.27	0.31	0.29	0.22	0.65	0.273333333
ENSSSCG00000015287	TMCC2	transmembrane and coiled-coil domain family 2 [Source:VGNC Symbol;Acc:VGNC:94047]	2.09	1.063190436	0.001804551	0.420401242	yes	up	4.97	2.19	2.67	1.31	1.38	2.1	3.276666667	1.596666667
ENSSSCG00000010483	PLCE1	phospholipase C epsilon 1 [Source:VGNC Symbol;Acc:VGNC:91519]	2.081	1.057595212	0.001750769	0.420401242	yes	up	0.76	0.78	0.76	0.39	0.3	0.35	0.766666667	0.346666667
ENSSSCG00000003219	FAM71E1	family with sequence similarity 71 member E1 [Source:VGNC Symbol;Acc:VGNC:87979]	2.077	1.054194795	0.002395935	0.493458429	yes	up	20.17	16.75	29.26	6.58	10.59	13.39	22.06	10.18666667
ENSSSCG00000023478	SLC46A1	solute carrier family 46 member 1 [Source:VGNC Symbol;Acc:VGNC:93126]	2.072	1.051004514	0.022761846	0.999715639	yes	up	0.74	2.18	1.7	0.58	0.84	0.7	1.54	0.706666667
ENSSSCG00000030303	ACHE	acetylcholinesterase [Source:VGNC Symbol;Acc:VGNC:97029]	2.068	1.047942841	0.00149218	0.406069366	yes	up	4.24	3.03	3.13	1.45	1.65	1.4	3.466666667	1.5
ENSSSCG00000006729	TENT5C	terminal nucleotidyltransferase 5C [Source:VGNC Symbol;Acc:VGNC:93875]	2.042	1.030225021	0.003205663	0.578422415	yes	up	6.5	4.78	2.49	2	2.25	2.91	4.59	2.386666667
ENSSSCG00000016166	SPAG16	sperm associated antigen 16 [Source:HGNC Symbol;Acc:HGNC:23225]	2.035	1.025188718	0.025029439	0.999715639	yes	up	4.65	9.67	7.72	3.06	6.18	1.14	7.346666667	3.46
ENSSSCG00000036933	NR1D1	nuclear receptor subfamily 1 group D member 1 [Source:VGNC Symbol;Acc:VGNC:90869]	2.031	1.022481929	0.005103779	0.684769833	yes	up	14.79	5.97	5.08	3.87	4.51	3.59	8.613333333	3.99
ENSSSCG00000008261	HK2	hexokinase 2 [Source:VGNC Symbol;Acc:VGNC:98034]	2.029	1.021115484	0.015340728	0.999715639	yes	up	15.28	4.26	3.6	3.97	3.34	3.47	7.713333333	3.593333333
ENSSSCG00000000436	PIP4K2C	phosphatidylinositol-5-phosphate 4-kinase type 2 gamma [Source:VGNC Symbol;Acc:VGNC:91455]	2.025	1.018196778	0.019776072	0.999715639	yes	up	1.22	1.51	1.65	0.38	0.72	0.96	1.46	0.686666667
ENSSSCG00000016448	KCNH2	potassium voltage-gated channel subfamily H member 2 [Source:VGNC Symbol;Acc:VGNC:89343]	2.007	1.005358242	0.000693559	0.328539044	yes	up	3.43	4.65	4.4	1.84	2.68	1.53	4.16	2.016666667
ENSSSCG00000013735	JUNB	JunB proto-onco, AP-1 transcription factor subunit [Source:VGNC Symbol;Acc:VGNC:89295]	0.481	-1.056800158	0.035310963	0.999715639	yes	down	9.58	4.92	7.52	9.57	28.49	4.96	7.34	14.34
ENSSSCG00000007952	TRAP1	TNF receptor associated protein 1 [Source:VGNC Symbol;Acc:VGNC:94371]	0.48	-1.05838662	0.000813153	0.361116171	yes	down	9.15	21.58	9.19	31.39	25.75	21.76	13.30666667	26.3
ENSSSCG00000010959	NTRK2	neurotrophic receptor tyrosine kinase 2 [Source:VGNC Symbol;Acc:VGNC:96455]	0.476	-1.071129913	0.030968317	0.999715639	yes	down	0.81	0.81	0.78	3.03	1.39	0.73	0.8	1.716666667
ENSSSCG00000023215	MAOB	monoamine oxidase B [Source:VGNC Symbol;Acc:VGNC:89976]	0.476	-1.072450186	0.000158704	0.107397441	yes	down	2.68	2.48	2.59	5.57	6.12	3.79	2.583333333	5.16
ENSSSCG00000004236	PKIB	cAMP-dependent protein kinase inhibitor beta [Source:VGNC Symbol;Acc:VGNC:91478]	0.473	-1.080362579	0.02831201	0.999715639	yes	down	2.4	1.83	1.3	3.66	4.29	3.04	1.843333333	3.663333333
ENSSSCG00000002388	ESRRB	estrogen related receptor beta [Source:VGNC Symbol;Acc:VGNC:87794]	0.472	-1.082490214	0.013340939	0.982321645	yes	down	1.54	1.28	0.76	3.16	0.86	2.8	1.193333333	2.273333333
ENSSSCG00000006202	CSPP1	centrosome and spindle pole associated protein 1 [Source:VGNC Symbol;Acc:VGNC:87045]	0.466	-1.102908798	0.010209495	0.858503738	yes	down	1.19	0.91	0.86	3.35	0.89	1.86	0.986666667	2.033333333
ENSSSCG00000035539	ST8SIA4	ST8 alpha-N-acetyl-neuraminide alpha-2,8-sialyltransferase 4 [Source:VGNC Symbol;Acc:VGNC:93519]	0.456	-1.133087565	0.005070654	0.684769833	yes	down	0.49	0.55	0.54	1.45	0.67	1.23	0.526666667	1.116666667
ENSSSCG00000009787	CCDC62	coiled-coil domain containing 62 [Source:VGNC Symbol;Acc:VGNC:107375]	0.449	-1.156455471	0.012413503	0.933377169	yes	down	1.05	1.87	1.11	2.43	1.46	2.84	1.343333333	2.243333333
ENSSSCG00000040581	CISH	cytokine inducible SH2 containing protein [Source:VGNC Symbol;Acc:VGNC:86709]	0.447	-1.162802565	0.001598125	0.406069366	yes	down	7.5	4.26	8.35	19.09	7.13	16.74	6.703333333	14.32
ENSSSCG00000032023		-	0.447	-1.162906973	0.027148965	0.999715639	yes	down	0.25	0.23	0.39	0.72	0.49	0.66	0.29	0.623333333
ENSSSCG00000040638	DIO2	iodothyronine deiodinase 2 [Source:VGNC Symbol;Acc:VGNC:103935]	0.442	-1.177068028	0.023376809	0.999715639	yes	down	3.86	1.9	1.53	1.72	7.54	6.14	2.43	5.133333333
ENSSSCG00000026597	SLC38A4	solute carrier family 38 member 4 [Source:VGNC Symbol;Acc:VGNC:93096]	0.44	-1.1851886	0.004947232	0.682573952	yes	down	1.8	0.82	3.13	2.69	3.67	3.24	1.916666667	3.2
ENSSSCG00000032464	PURB	purine rich element binding protein B [Source:VGNC Symbol;Acc:VGNC:92004]	0.438	-1.190689809	0.009015868	0.805814431	yes	down	2.37	1.87	3.42	7.88	4.81	3.78	2.553333333	5.49
ENSSSCG00000017638	TSPOAP1	TSPO associated protein 1 [Source:VGNC Symbol;Acc:VGNC:94518]	0.436	-1.196092195	0.008765536	0.805814431	yes	down	0.33	0.22	0.36	0.82	0.77	0.54	0.303333333	0.71
ENSSSCG00000015270	FMOD	fibromodulin [Source:HGNC Symbol;Acc:HGNC:3774]	0.435	-1.199273495	0.001798396	0.420401242	yes	down	5.89	17.64	8.98	33.47	25.47	12.32	10.83666667	23.75333333
ENSSSCG00000044088		-	0.433	-1.206791795	0.044468287	0.999715639	yes	down	3.3	3.07	0.53	5.16	8.69	1.82	2.3	5.223333333
ENSSSCG00000004799	ZNF770	zinc finger protein 770 [Source:VGNC Symbol;Acc:VGNC:95300]	0.429	-1.22185405	0.035371854	0.999715639	yes	down	0.27	0.15	0.14	0.54	0.35	0.32	0.186666667	0.403333333
ENSSSCG00000024263	SERF2	small EDRK-rich factor 2 [Source:NCBI gene (formerly Entrezgene);Acc:100154963]	0.427	-1.227692966	0.008331703	0.803413587	yes	down	10.3	6.78	4.72	14.42	23.71	7.46	7.266666667	15.19666667
ENSSSCG00000002546	XRCC3	X-ray repair cross complementing 3 [Source:VGNC Symbol;Acc:VGNC:95010]	0.424	-1.236288306	0.014513739	0.999715639	yes	down	0.39	0.38	0.26	1.07	0.59	0.58	0.343333333	0.746666667
ENSSSCG00000014157	NR2F1	nuclear receptor subfamily 2 group F member 1 [Source:VGNC Symbol;Acc:VGNC:90880]	0.422	-1.245523923	0.019031095	0.999715639	yes	down	1.03	0.65	0.52	0.96	0.84	3.21	0.733333333	1.67
ENSSSCG00000010456	PANK1	pantothenate kinase 1 [Source:VGNC Symbol;Acc:VGNC:107164]	0.419	-1.255525036	0.005639039	0.684769833	yes	down	0.64	0.53	0.75	1.04	0.88	1.91	0.64	1.276666667
ENSSSCG00000013374	KCNC1	potassium voltage-gated channel subfamily C member 1 [Source:VGNC Symbol;Acc:VGNC:89332]	0.414	-1.273640537	0.002104884	0.46077851	yes	down	2.55	0.67	1.86	5	3.22	3.27	1.693333333	3.83
ENSSSCG00000032481	DPM2	dolichyl-phosphate mannosyltransferase subunit 2, regulatory [Source:VGNC Symbol;Acc:VGNC:87419]	0.412	-1.279659121	0.0316388	0.999715639	yes	down	1.61	0.12	1.89	2.8	2.32	3.34	1.206666667	2.82
ENSSSCG00000026499	NMT2	N-myristoyltransferase 2 [Source:VGNC Symbol;Acc:VGNC:96448]	0.409	-1.289750812	0.044460903	0.999715639	yes	down	0.13	0.14	0.14	0.34	0.18	0.31	0.136666667	0.276666667
ENSSSCG00000022999	ZNF232	zinc finger protein 232 [Source:VGNC Symbol;Acc:VGNC:95208]	0.408	-1.291708928	0.025638491	0.999715639	yes	down	1.03	0.6	0.29	1.24	1.83	1.3	0.64	1.456666667
ENSSSCG00000011195	GALNT15	polypeptide N-acetylgalactosaminyltransferase 15 [Source:VGNC Symbol;Acc:VGNC:88331]	0.405	-1.303249111	0.016711879	0.999715639	yes	down	0.52	0.5	0.35	0.8	2.01	0.45	0.456666667	1.086666667
ENSSSCG00000049481		-	0.404	-1.306346145	0.021283472	0.999715639	yes	down	0.81	0.44	0.53	1.96	1.44	0.94	0.593333333	1.446666667
ENSSSCG00000015334	PDK4	pyruvate dehydrogenase kinase 4 [Source:VGNC Symbol;Acc:VGNC:91280]	0.403	-1.311966489	5.04E-05	0.050855608	yes	down	44.93	18.12	27.84	49.61	68.3	96.82	30.29666667	71.57666667
ENSSSCG00000013599	ANGPTL4	angiopoietin like 4 [Source:VGNC Symbol;Acc:VGNC:85306]	0.399	-1.325257414	0.001208327	0.404841123	yes	down	5.49	2.96	4.55	4.61	18.15	8.28	4.333333333	10.34666667
ENSSSCG00000034308	LRMDA	leucine rich melanocyte differentiation associated [Source:VGNC Symbol;Acc:VGNC:107406]	0.398	-1.329487584	0.022671488	0.999715639	yes	down	1.69	2.6	1.1	4.34	7.22	1.82	1.796666667	4.46
ENSSSCG00000051147		-	0.397	-1.33183421	0.000188166	0.121546481	yes	down	10.42	8.11	3.52	14.89	24.12	13.03	7.35	17.34666667
ENSSSCG00000033329	SLC47A1	solute carrier family 47 member 1 [Source:VGNC Symbol;Acc:VGNC:99043]	0.379	-1.400593428	0.001450104	0.404841123	yes	down	0.54	1.93	1.04	3.38	3.19	2.52	1.17	3.03
ENSSSCG00000007073	ISM1	isthmin 1 [Source:VGNC Symbol;Acc:VGNC:95787]	0.377	-1.405564394	0.010799658	0.892290363	yes	down	0.23	0.54	0.23	1.06	0.5	0.57	0.333333333	0.71
ENSSSCG00000014232	LOX	lysyl oxidase [Source:VGNC Symbol;Acc:VGNC:99785]	0.376	-1.410474612	0.001430637	0.404841123	yes	down	0.42	1.28	0.65	2.86	1.89	1.23	0.783333333	1.993333333
ENSSSCG00000024428	CHRNA9	cholinergic receptor nicotinic alpha 9 subunit [Source:VGNC Symbol;Acc:VGNC:86671]	0.372	-1.426566808	0.043820615	0.999715639	yes	down	1.07	0.21	0.77	0.63	1.24	3.29	0.683333333	1.72
ENSSSCG00000032343	CCL4	C-C motif chemokine ligand 4 [Source:NCBI gene (formerly Entrezgene);Acc:396668]	0.366	-1.448428206	0.026005213	0.999715639	yes	down	0.52	0.63	0.14	1.02	1.29	0.95	0.43	1.086666667
ENSSSCG00000008959	CXCL2	chemokine (C-X-C motif) ligand 2 [Source:NCBI gene (formerly Entrezgene);Acc:414904]	0.358	-1.483549626	0.026505269	0.999715639	yes	down	2.13	1.81	0.97	3.11	9.2	0.84	1.636666667	4.383333333
ENSSSCG00000034765	PIEZO2	piezo type mechanosensitive ion channel component 2 [Source:HGNC Symbol;Acc:HGNC:26270]	0.354	-1.499321036	0.011618527	0.907202692	yes	down	0.09	0.1	0.1	0.36	0.34	0.11	0.096666667	0.27
ENSSSCG00000001573	PIM1	Pim-1 proto-oncogene, serine/threonine kinase [Source:HGNC Symbol;Acc:HGNC:8986]	0.344	-1.541046839	0.001011436	0.398772547	yes	down	3.1	1.65	2.07	3.32	12.4	3.12	2.273333333	6.28
ENSSSCG00000002392		-	0.341	-1.554139749	0.005505953	0.684769833	yes	down	0.52	0.52	1.02	1.52	3.45	0.84	0.686666667	1.936666667
ENSSSCG00000035645		nudix hydrolase 8 [Source:VGNC Symbol;Acc:VGNC:100316]	0.336	-1.574228281	0.018009881	0.999715639	yes	down	0.32	4.96	2.87	6.57	9.03	6.4	2.716666667	7.333333333
ENSSSCG00000050997		-	0.335	-1.575866143	0.041506209	0.999715639	yes	down	0.86	0.44	0.36	1.78	2.49	0.97	0.553333333	1.746666667
ENSSSCG00000014823	P2RY6	pyrimidinergic receptor P2Y6 [Source:VGNC Symbol;Acc:VGNC:91128]	0.335	-1.576389795	0.015050785	0.999715639	yes	down	1.08	0.34	0.27	0.78	1.85	2.1	0.563333333	1.576666667
ENSSSCG00000029438	SESN2	sestrin 2 [Source:VGNC Symbol;Acc:VGNC:92754]	0.331	-1.595857761	0.001978898	0.446382912	yes	down	1.4	1.26	1.26	7.73	1.65	1.57	1.306666667	3.65
ENSSSCG00000044134		-	0.329	-1.605199581	0.001322455	0.404841123	yes	down	0.18	0.16	0.13	0.36	0.65	0.37	0.156666667	0.46
ENSSSCG00000017682	MYO19	myosin XIX [Source:VGNC Symbol;Acc:VGNC:90524]	0.324	-1.627004525	0.001392774	0.404841123	yes	down	0.55	0.35	0.31	1.62	0.44	1.57	0.403333333	1.21
ENSSSCG00000021155		proopiomelanocortin [Source:NCBI gene (formerly Entrezgene);Acc:396863]	0.321	-1.640025561	0.010160702	0.858503738	yes	down	0.29	0.53	0.62	1.47	1.62	1.17	0.48	1.42
ENSSSCG00000007189	SDCBP2	syndecan binding protein 2 [Source:VGNC Symbol;Acc:VGNC:95652]	0.308	-1.699230388	0.030671952	0.999715639	yes	down	0.27	0.08	0.25	0.45	2.18	0.29	0.2	0.973333333
ENSSSCG00000032474	CXCL10	C-X-C motif chemokine ligand 10 [Source:VGNC Symbol;Acc:VGNC:87101]	0.29	-1.785003852	0.034567234	0.999715639	yes	down	0.32	0.54	0.33	0.42	2.96	0.44	0.396666667	1.273333333
ENSSSCG00000036441	PMP2	peripheral myelin protein 2 [Source:NCBI gene (formerly Entrezgene);Acc:100151890]	0.271	-1.886269138	0.028283526	0.999715639	yes	down	0.1	0.26	0.36	2.58	0.4	0.37	0.24	1.116666667
ENSSSCG00000038149	KCNE4	potassium voltage-gated channel subfamily E regulatory subunit 4 [Source:VGNC Symbol;Acc:VGNC:96387]	0.255	-1.971053155	0.031382721	0.999715639	yes	down	0.18	0.11	0.05	0.36	0.78	0.1	0.113333333	0.413333333
ENSSSCG00000033616		-	0.23	-2.120066617	0.031204844	0.999715639	yes	down	0.06	0.19	0	0.49	0.34	0.3	0.083333333	0.376666667
ENSSSCG00000046723		-	0.228	-2.13162473	0.010126708	0.858503738	yes	down	0.03	0.17	0.02	0.33	0.35	0.22	0.073333333	0.3
ENSSSCG00000002279	GPX2	glutathione peroxidase 2 [Source:VGNC Symbol;Acc:VGNC:88653]	0.21	-2.249651894	0.002124745	0.46077851	yes	down	0.47	1.12	0.24	2.16	4.8	1.04	0.61	2.666666667
ENSSSCG00000003230		claudin domain containing 2 [Source:VGNC Symbol;Acc:VGNC:86743]	0.164	-2.609353004	0.005273475	0.684769833	yes	down	1.28	2.7	2.79	9.87	27.54	2.36	2.256666667	13.25666667
ENSSSCG00000048143		-	0.154	-2.69486492	0.003943506	0.644151359	yes	down	0.06	0.2	0.11	0.2	1.86	0.18	0.123333333	0.746666667
ENSSSCG00000041875		-	0.153	-2.707053076	0.020682575	0.999715639	yes	down	9.4	21.16	27.34	15.85	44.13	16.32	19.3	25.43333333
ENSSSCG00000043761		-	0.138	-2.857404081	0.012265032	0.927119025	yes	down	6.74	4.64	28.36	184.97	85.77	12.52	13.24666667	94.42
ENSSSCG00000008536		-	0.068	-3.888812951	0.015917664	0.999715639	yes	down	0	0	0.07	0.22	0.51	0.37	0.023333333	0.366666667
ENSSSCG00000014438	PDE6A	phosphodiesterase 6A [Source:VGNC Symbol;Acc:VGNC:91258]	0.061	-4.044658388	0.015393974	0.999715639	yes	down	0.03	0	0	0.15	0.19	0.17	0.01	0.17
ENSSSCG00000028204	TREH	trehalase [Source:VGNC Symbol;Acc:VGNC:94382]	0.052	-4.266058606	0.031261389	0.999715639	yes	down	0	0.05	0	0	0.8	0.04	0.016666667	0.28
ENSSSCG00000008853	TLL1	tolloid like 1 [Source:VGNC Symbol;Acc:VGNC:94018]	0.049	-4.338556186	0.007040585	0.752283872	yes	down	0	0	0.01	0.11	0.12	0.07	0.003333333	0.1
ENSSSCG00000013933	PBX4	PBX homeobox 4 [Source:VGNC Symbol;Acc:VGNC:91206]	0.049	-4.361959396	0.029041206	1	yes	down	0	0	0	0.31	0.11	0.14	0	0.186666667
ENSSSCG00000045631		-	0.048	-4.372377295	0.033870296	1	yes	down	0	0	0	0.28	0.63	0.09	0	0.333333333
ENSSSCG00000043630		-	0.042	-4.583429062	0.035647413	1	yes	down	0	0	0	0	0.22	0.06	0	0.093333333
ENSSSCG00000035767		-	0.039	-4.686947191	0.015575411	0.999715639	yes	down	0	0	0	1.33	1.86	0.13	0	1.106666667
ENSSSCG00000007373	GDAP1L1	ganglioside induced differentiation associated protein 1 like 1 [Source:VGNC Symbol;Acc:VGNC:96318]	0.036	-4.807392635	0.01113231	0.899814059	yes	down	0	0	0.01	0.1	1.59	0	0.003333333	0.563333333
ENSSSCG00000036462		-	0.036	-4.812624627	0.046193502	0.999715639	yes	down	0	0	0	39.24	0	0	0	13.08
ENSSSCG00000044884	C19orf71	chromosome 19 open reading frame 71 [Source:HGNC Symbol;Acc:HGNC:34496]	0.031	-5.015077354	0.005947525	0.684769833	yes	down	0.02	0	0	0.04	0.52	0	0.006666667	0.186666667
ENSSSCG00000010167		-	0.027	-5.227876807	0.006597082	0.720223872	yes	down	0	0	0	0	0.33	0.25	0	0.193333333
ENSSSCG00000042706		-	0.027	-5.232460029	0.003370735	0.598768853	yes	down	0	0	0	0.03	0.37	0.24	0	0.213333333
ENSSSCG00000031803		-	0.023	-5.458994657	0.000664799	0.325774451	yes	down	0	0	0	0.46	0.43	0.46	0	0.45
