# Supplementary material for: Growth-Promoting Effects of Zhenqi Granules on Finishing Pigs
Source: Animals (Basel). 2022 Dec 13;12(24):3521. doi: 10.3390/ani12243521 (PMC9774107; doi:10.3390/ani12243521)
Supplement: Supplementary file 1 [file animals-12-03521-s001.zip › animals-2032056-supplementary/Table S1-S9/Table-S6-Liver GO enrichment analysis.csv]

Number	GO ID	Term Type	Description	Ratio_in_study	Ratio_in_pop	Pvalue	Padjust	Gene_ids	Gene_names
5	GO:0031838	CC	haptoglobin-hemoglobin complex	5/295	9/25179	2.58769084482E-8	0.000264371435161	ENSSSCG00000014727;ENSSSCG00000038670;ENSSSCG00000007978;ENSSSCG00000014725;ENSSSCG00000007977	;;;HBB;HBM
5	GO:0005833	CC	hemoglobin complex	5/295	9/25179	2.58769084482E-8	0.000264371435161	ENSSSCG00000014727;ENSSSCG00000038670;ENSSSCG00000007978;ENSSSCG00000014725;ENSSSCG00000007977	;;;HBB;HBM
6	GO:0019825	MF	oxygen binding	6/295	18/25179	4.05435493335E-8	0.00027614211451	ENSSSCG00000017181;ENSSSCG00000007978;ENSSSCG00000014727;ENSSSCG00000038670;ENSSSCG00000014725;ENSSSCG00000007977	;;;;HBB;HBM
6	GO:0042744	BP	hydrogen peroxide catabolic process	6/295	22/25179	1.56648474429E-7	0.000538140177604	ENSSSCG00000004675;ENSSSCG00000007978;ENSSSCG00000014727;ENSSSCG00000038670;ENSSSCG00000014725;ENSSSCG00000007977	DUOX1;;;;HBB;HBM
9	GO:0005581	CC	collagen trimer	9/295	70/25179	1.28106608411E-7	0.000538140177604	ENSSSCG00000005380;ENSSSCG00000033641;ENSSSCG00000027331;ENSSSCG00000016034;ENSSSCG00000014232;ENSSSCG00000036135;ENSSSCG00000005751;ENSSSCG00000044700;ENSSSCG00000015326	COL15A1;COL8A2;COL6A3;COL3A1;LOX;COL1A1;COL5A1;;COL1A2
6	GO:0005344	MF	oxygen carrier activity	6/295	12/25179	1.58020900779E-7	0.000538140177604	ENSSSCG00000017181;ENSSSCG00000007978;ENSSSCG00000014727;ENSSSCG00000038670;ENSSSCG00000014725;ENSSSCG00000007977	;;;;HBB;HBM
18	GO:0062023	CC	collagen-containing extracellular matrix	18/295	180/25179	2.25594852002E-7	0.000658511372994	ENSSSCG00000024043;ENSSSCG00000017082;ENSSSCG00000005380;ENSSSCG00000011928;ENSSSCG00000005030;ENSSSCG00000000915;ENSSSCG00000015270;ENSSSCG00000016034;ENSSSCG00000008397;ENSSSCG00000004013;ENSSSCG00000016233;ENSSSCG00000029656;ENSSSCG00000025822;ENSSSCG00000005751;ENSSSCG00000044700;ENSSSCG00000009489;ENSSSCG00000004012;ENSSSCG00000005608	ADAMTS2;SPARC;COL15A1;CCDC80;NID2;DCN;FMOD;COL3A1;EFEMP1;SMOC2;SERPINE2;NDP;SFRP1;COL5A1;;GPC6;THBS2;ANGPTL2
18	GO:0045229	BP	external encapsulating structure organization	18/295	189/25179	3.95787870842E-7	0.000898570396102	ENSSSCG00000024043;ENSSSCG00000007456;ENSSSCG00000011928;ENSSSCG00000033641;ENSSSCG00000016034;ENSSSCG00000036135;ENSSSCG00000017422;ENSSSCG00000026425;ENSSSCG00000033608;ENSSSCG00000039468;ENSSSCG00000004013;ENSSSCG00000015326;ENSSSCG00000005751;ENSSSCG00000014232;ENSSSCG00000001914;ENSSSCG00000013316;ENSSSCG00000015270;ENSSSCG00000005338	ADAMTS2;SULF2;CCDC80;COL8A2;COL3A1;COL1A1;FKBP10;ADAMTSL2;LOXL2;SERPINH1;SMOC2;COL1A2;COL5A1;LOX;LOXL1;WT1;FMOD;RECK
18	GO:0030198	BP	extracellular matrix organization	18/295	189/25179	3.95787870842E-7	0.000898570396102	ENSSSCG00000024043;ENSSSCG00000007456;ENSSSCG00000011928;ENSSSCG00000033641;ENSSSCG00000016034;ENSSSCG00000036135;ENSSSCG00000017422;ENSSSCG00000026425;ENSSSCG00000033608;ENSSSCG00000039468;ENSSSCG00000004013;ENSSSCG00000015326;ENSSSCG00000005751;ENSSSCG00000014232;ENSSSCG00000001914;ENSSSCG00000013316;ENSSSCG00000015270;ENSSSCG00000005338	ADAMTS2;SULF2;CCDC80;COL8A2;COL3A1;COL1A1;FKBP10;ADAMTSL2;LOXL2;SERPINH1;SMOC2;COL1A2;COL5A1;LOX;LOXL1;WT1;FMOD;RECK
18	GO:0043062	BP	extracellular structure organization	18/295	191/25179	4.46487988294E-7	0.000909198700026	ENSSSCG00000024043;ENSSSCG00000007456;ENSSSCG00000011928;ENSSSCG00000033641;ENSSSCG00000016034;ENSSSCG00000036135;ENSSSCG00000017422;ENSSSCG00000026425;ENSSSCG00000033608;ENSSSCG00000039468;ENSSSCG00000004013;ENSSSCG00000015326;ENSSSCG00000005751;ENSSSCG00000014232;ENSSSCG00000001914;ENSSSCG00000013316;ENSSSCG00000015270;ENSSSCG00000005338	ADAMTS2;SULF2;CCDC80;COL8A2;COL3A1;COL1A1;FKBP10;ADAMTSL2;LOXL2;SERPINH1;SMOC2;COL1A2;COL5A1;LOX;LOXL1;WT1;FMOD;RECK
29	GO:0031012	CC	extracellular matrix	29/295	298/25179	5.33959007503E-7	0.000909198700026	ENSSSCG00000025822;ENSSSCG00000033641;ENSSSCG00000005030;ENSSSCG00000008072;ENSSSCG00000014985;ENSSSCG00000044700;ENSSSCG00000015270;ENSSSCG00000000915;ENSSSCG00000026425;ENSSSCG00000029656;ENSSSCG00000014232;ENSSSCG00000009489;ENSSSCG00000005608;ENSSSCG00000022347;ENSSSCG00000008101;ENSSSCG00000017082;ENSSSCG00000005380;ENSSSCG00000011928;ENSSSCG00000027331;ENSSSCG00000016034;ENSSSCG00000008397;…	SFRP1;COL8A2;NID2;ASPN;MMP3;;FMOD;DCN;ADAMTSL2;NDP;LOX;GPC6;ANGPTL2;WNT11;FBLN7;SPARC;COL15A1;CCDC80;COL6A3;COL3A1;EFEMP1;COL1A1;BGN;ADAMTS2;SERPINE2;SMOC2;THBS2;MMP23B;COL5A1
29	GO:0030312	CC	external encapsulating structure	29/295	298/25179	5.33959007503E-7	0.000909198700026	ENSSSCG00000025822;ENSSSCG00000033641;ENSSSCG00000005030;ENSSSCG00000008072;ENSSSCG00000014985;ENSSSCG00000044700;ENSSSCG00000015270;ENSSSCG00000000915;ENSSSCG00000026425;ENSSSCG00000029656;ENSSSCG00000014232;ENSSSCG00000009489;ENSSSCG00000005608;ENSSSCG00000022347;ENSSSCG00000008101;ENSSSCG00000017082;ENSSSCG00000005380;ENSSSCG00000011928;ENSSSCG00000027331;ENSSSCG00000016034;ENSSSCG00000008397;…	SFRP1;COL8A2;NID2;ASPN;MMP3;;FMOD;DCN;ADAMTSL2;NDP;LOX;GPC6;ANGPTL2;WNT11;FBLN7;SPARC;COL15A1;CCDC80;COL6A3;COL3A1;EFEMP1;COL1A1;BGN;ADAMTS2;SERPINE2;SMOC2;THBS2;MMP23B;COL5A1
11	GO:0030199	BP	collagen fibril organization	11/295	43/25179	6.33767790172E-7	0.000939234606174	ENSSSCG00000024043;ENSSSCG00000036135;ENSSSCG00000015270;ENSSSCG00000016034;ENSSSCG00000014232;ENSSSCG00000017422;ENSSSCG00000033608;ENSSSCG00000039468;ENSSSCG00000015326;ENSSSCG00000005751;ENSSSCG00000001914	ADAMTS2;COL1A1;FMOD;COL3A1;LOX;FKBP10;LOXL2;SERPINH1;COL1A2;COL5A1;LOXL1
44	GO:0005615	CC	extracellular space	44/295	1038/25179	6.70506445061E-7	0.000939234606174	ENSSSCG00000025822;ENSSSCG00000033641;ENSSSCG00000029656;ENSSSCG00000008072;ENSSSCG00000039468;ENSSSCG00000015326;ENSSSCG00000017082;ENSSSCG00000038670;ENSSSCG00000022857;ENSSSCG00000022701;ENSSSCG00000036213;ENSSSCG00000007456;ENSSSCG00000002524;ENSSSCG00000000915;ENSSSCG00000014310;ENSSSCG00000033808;ENSSSCG00000014232;ENSSSCG00000040080;ENSSSCG00000033608;ENSSSCG00000007170;ENSSSCG00000032480;…	SFRP1;COL8A2;NDP;ASPN;SERPINH1;COL1A2;SPARC;;TFF3;;;SULF2;AMN;DCN;CXCL14;;LOX;PTGDS;LOXL2;CPXM1;;NTF4;ANGPTL2;SPAI-2;FBLN7;NODAL;;SCT;CLEC11A;COL6A3;DLK1;COL3A1;OLFM4;EFEMP1;;COL1A1;CKM;BGN;SERPINE2;SMOC2;;CLCA1;CRISPLD1;LOXL1
43	GO:0005576	CC	extracellular region	43/295	1092/25179	6.89498316087E-7	0.000939234606174	ENSSSCG00000016166;ENSSSCG00000014310;ENSSSCG00000033641;ENSSSCG00000005030;ENSSSCG00000008214;ENSSSCG00000008072;ENSSSCG00000000418;ENSSSCG00000015326;ENSSSCG00000008723;ENSSSCG00000022857;ENSSSCG00000026984;ENSSSCG00000036213;ENSSSCG00000015270;ENSSSCG00000000915;ENSSSCG00000003479;ENSSSCG00000026425;ENSSSCG00000040080;ENSSSCG00000016754;ENSSSCG00000014232;ENSSSCG00000007170;ENSSSCG00000033350;…	SPAG16;CXCL14;COL8A2;NID2;;ASPN;TAC3;COL1A2;HTRA3;TFF3;DIPK2B;;FMOD;DCN;MFAP2;ADAMTSL2;PTGDS;AEBP1;LOX;CPXM1;;;NTF4;;WNT11;SCT;SPAI-2;NODAL;CLEC11A;FRZB;BGN;ENPP3;WFIKKN1;;ADAMTS2;;MYO1A;SERPINE2;SMOC2;THBS2;ADCYAP1;GALP;CRISPLD1
6	GO:0042743	BP	hydrogen peroxide metabolic process	6/295	29/25179	9.30809660121E-7	0.00116036559526	ENSSSCG00000004675;ENSSSCG00000007978;ENSSSCG00000014727;ENSSSCG00000038670;ENSSSCG00000014725;ENSSSCG00000007977	DUOX1;;;;HBB;HBM
25	GO:0005509	MF	calcium ion binding	25/295	655/25179	9.65409637319E-7	0.00116036559526	ENSSSCG00000005030;ENSSSCG00000008072;ENSSSCG00000023934;ENSSSCG00000031590;ENSSSCG00000005584;ENSSSCG00000007456;ENSSSCG00000034746;ENSSSCG00000010370;ENSSSCG00000004675;ENSSSCG00000017422;ENSSSCG00000006106;ENSSSCG00000033608;ENSSSCG00000008101;ENSSSCG00000017082;ENSSSCG00000006580;ENSSSCG00000035805;ENSSSCG00000003483;ENSSSCG00000008397;ENSSSCG00000026043;ENSSSCG00000025992;ENSSSCG00000006390;…	NID2;ASPN;KCNIP4;SYT13;CRB2;SULF2;CAPN8;;DUOX1;FKBP10;CDH17;LOXL2;FBLN7;SPARC;S100A2;DLK1;PADI4;EFEMP1;;ENPP3;CASQ1;VIL1;SMOC2;THBS2;SYT1
4	GO:0015671	BP	oxygen transport	4/295	8/25179	1.2454813322E-6	0.00127244600304	ENSSSCG00000014727;ENSSSCG00000014725;ENSSSCG00000007978;ENSSSCG00000017181	;HBB;;
4	GO:0032964	BP	collagen biosynthetic process	4/295	8/25179	1.2454813322E-6	0.00127244600304	ENSSSCG00000005751;ENSSSCG00000036135;ENSSSCG00000039468;ENSSSCG00000000681	COL5A1;COL1A1;SERPINH1;P3H3
7	GO:0005201	MF	extracellular matrix structural constituent	7/295	48/25179	1.3773979607E-6	0.00134020821576	ENSSSCG00000033641;ENSSSCG00000000915;ENSSSCG00000016034;ENSSSCG00000036135;ENSSSCG00000005751;ENSSSCG00000044700;ENSSSCG00000015326	COL8A2;DCN;COL3A1;COL1A1;COL5A1;;COL1A2
47	GO:0050793	BP	regulation of developmental process	47/295	1862/25179	1.53515081081E-6	0.00142580620533	ENSSSCG00000011721;ENSSSCG00000000915;ENSSSCG00000025822;ENSSSCG00000025826;ENSSSCG00000003949;ENSSSCG00000031751;ENSSSCG00000008072;ENSSSCG00000016233;ENSSSCG00000015067;ENSSSCG00000000739;ENSSSCG00000021576;ENSSSCG00000007268;ENSSSCG00000005584;ENSSSCG00000005457;ENSSSCG00000024305;ENSSSCG00000014310;ENSSSCG00000025238;ENSSSCG00000014232;ENSSSCG00000025795;ENSSSCG00000006457;ENSSSCG00000033608;…	P2RY1;DCN;SFRP1;BOC;CDC20;H4C8;ASPN;SERPINE2;ZPR1;FOXM1;;E2F1;CRB2;LPAR1;MT3;CXCL14;SHOX2;LOX;CSF3R;FCRL3;LOXL2;ETV4;NTF4;NKX6-3;WNT11;RECK;ADGRB2;SPARC;MFSD2A;NODAL;NR1D1;OLFM4;FRZB;EFEMP1;COL1A1;SEMA3A;JUNB;NAB2;ATP8A2;TBX20;VIL1;SMOC2;THBS2;COL5A1;SYT1;TCIM;SPRY3
14	GO:0090287	BP	regulation of cellular response to growth factor stimulus	14/295	251/25179	1.76501969415E-6	0.00153248712157	ENSSSCG00000025822;ENSSSCG00000005584;ENSSSCG00000007456;ENSSSCG00000000915;ENSSSCG00000024305;ENSSSCG00000030113;ENSSSCG00000026425;ENSSSCG00000004013;ENSSSCG00000008072;ENSSSCG00000008723;ENSSSCG00000014232;ENSSSCG00000016662;ENSSSCG00000037013;ENSSSCG00000034345	SFRP1;CRB2;SULF2;DCN;MT3;SHISA2;ADAMTSL2;SMOC2;ASPN;HTRA3;LOX;TBX20;WFIKKN1;SPRY3
4	GO:0030492	MF	hemoglobin binding	4/295	9/25179	2.22116487114E-6	0.00162089506471	ENSSSCG00000037878;ENSSSCG00000038670;ENSSSCG00000014725;ENSSSCG00000014727	AHSP;;HBB;
6	GO:0098869	BP	cellular oxidant detoxification	6/295	36/25179	3.5626020126E-6	0.00234198563735	ENSSSCG00000024305;ENSSSCG00000007978;ENSSSCG00000014727;ENSSSCG00000038670;ENSSSCG00000014725;ENSSSCG00000007977	MT3;;;;HBB;HBM
8	GO:0005604	CC	basement membrane	8/295	77/25179	3.37303743357E-6	0.00234198563735	ENSSSCG00000017082;ENSSSCG00000005380;ENSSSCG00000011928;ENSSSCG00000005030;ENSSSCG00000004013;ENSSSCG00000004012;ENSSSCG00000005751;ENSSSCG00000044700	SPARC;COL15A1;CCDC80;NID2;SMOC2;THBS2;COL5A1;
4	GO:0005583	CC	fibrillar collagen trimer	4/295	10/25179	3.66776980351E-6	0.00234198563735	ENSSSCG00000005751;ENSSSCG00000036135;ENSSSCG00000016034;ENSSSCG00000015326	COL5A1;COL1A1;COL3A1;COL1A2
7	GO:0005518	MF	collagen binding	7/295	55/25179	3.53950303024E-6	0.00234198563735	ENSSSCG00000017082;ENSSSCG00000017300;ENSSSCG00000000915;ENSSSCG00000008072;ENSSSCG00000016754;ENSSSCG00000014232;ENSSSCG00000039468	SPARC;MRC2;DCN;ASPN;AEBP1;LOX;SERPINH1
211	GO:0005488	MF	binding	211/295	13921/25179	3.87898119106E-6	0.00240179462657	ENSSSCG00000003949;ENSSSCG00000005030;ENSSSCG00000027266;ENSSSCG00000039468;ENSSSCG00000026155;ENSSSCG00000037349;ENSSSCG00000047682;ENSSSCG00000031590;ENSSSCG00000022857;ENSSSCG00000023824;ENSSSCG00000036213;ENSSSCG00000014219;ENSSSCG00000037878;ENSSSCG00000024305;ENSSSCG00000047075;ENSSSCG00000032320;ENSSSCG00000021656;ENSSSCG00000029656;ENSSSCG00000033608;ENSSSCG00000007978;ENSSSCG00000031359;…	CDC20;NID2;PNPLA3;SERPINH1;FSCN2;;;SYT13;TFF3;IQCF2;;CDO1;AHSP;MT3;;TCIM;;NDP;LOXL2;;MT4;HBM;MLC1;RECK;H4C8;MRC2;CCDC80;ALAS2;ALAS1;PADI4;OLFM4;FRZB;COL1A1;ADAMTS2;MDFI;CKM;;LEPR;HBB;MT1A;SORCS2;;PFKFB3;ATP8A2;TBX20;CASQ1;IQCM;ACSL4;COL8A2;;GALP;KIAA1614;RELB;;;SPDL1;P2RY1;EPHA3;AK5;KRT18;;SFRP1;UBAP1L;ENPP3;;SMOC2;COL1A2;SPARC;;THRSP;CRB2;LPAR1;ADAMTSL2;FKBP10;LOX;PBK;CA3;CYP2C42;NTF4;CSRP2;SREB…
6	GO:0032963	BP	collagen metabolic process	6/295	37/25179	4.21051888803E-6	0.00253039801292	ENSSSCG00000017300;ENSSSCG00000000681;ENSSSCG00000036135;ENSSSCG00000005751;ENSSSCG00000015326;ENSSSCG00000039468	MRC2;P3H3;COL1A1;COL5A1;COL1A2;SERPINH1
74	GO:0032502	BP	developmental process	74/295	3693/25179	4.34951446827E-6	0.00253924654658	ENSSSCG00000016166;ENSSSCG00000004675;ENSSSCG00000014310;ENSSSCG00000033641;ENSSSCG00000029656;ENSSSCG00000005457;ENSSSCG00000022891;ENSSSCG00000008072;ENSSSCG00000016233;ENSSSCG00000025822;ENSSSCG00000039468;ENSSSCG00000026155;ENSSSCG00000015326;ENSSSCG00000013316;ENSSSCG00000012766;ENSSSCG00000040951;ENSSSCG00000010461;ENSSSCG00000038626;ENSSSCG00000005584;ENSSSCG00000036213;ENSSSCG00000007456;…	SPAG16;DUOX1;CXCL14;COL8A2;NDP;LPAR1;MYMK;ASPN;SERPINE2;SFRP1;SERPINH1;FSCN2;COL1A2;WT1;BGN;SCT;ANKRD1;ZNF513;CRB2;;SULF2;LOX;AHSP;MFAP2;SHOX2;ADAMTSL2;FKBP10;CDH17;;MDFI;LOXL2;E2F8;ETV4;NTF4;CSRP2;SREBF1;ANGPTL2;PURA;WNT11;RECK;SPARC;PTCHD1;ALAS2;MFSD2A;NODAL;PADI4;EFEMP1;FRZB;SPIC;DIO2;COL1A1;E2F1;FAIM2;CRISPLD1;SEMA3A;LEPR;WFIKKN1;JUNB;ADAMTS2;NAB2;ATP8A2;TBX20;VIL1;ACSL4;COL3A1;COL5A1;KRT14;E…
4	GO:0048407	MF	platelet-derived growth factor binding	4/295	11/25179	5.71045482472E-6	0.00324115898426	ENSSSCG00000005751;ENSSSCG00000036135;ENSSSCG00000016034;ENSSSCG00000015326	COL5A1;COL1A1;COL3A1;COL1A2
18	GO:0009888	BP	tissue development	18/295	445/25179	5.99960700271E-6	0.00331324242936	ENSSSCG00000025822;ENSSSCG00000008072;ENSSSCG00000013735;ENSSSCG00000015398;ENSSSCG00000003669;ENSSSCG00000039399;ENSSSCG00000025238;ENSSSCG00000026425;ENSSSCG00000016233;ENSSSCG00000014232;ENSSSCG00000005751;ENSSSCG00000036135;ENSSSCG00000015326;ENSSSCG00000003160;ENSSSCG00000000951;ENSSSCG00000016662;ENSSSCG00000013316;ENSSSCG00000022347	SFRP1;ASPN;JUNB;SEMA3A;MFSD2A;NODAL;SHOX2;ADAMTSL2;SERPINE2;LOX;COL5A1;COL1A1;COL1A2;NTF4;CSRP2;TBX20;WT1;WNT11
95	GO:0043167	MF	ion binding	95/295	5214/25179	6.36096032995E-6	0.00332610636298	ENSSSCG00000005030;ENSSSCG00000027266;ENSSSCG00000031590;ENSSSCG00000014219;ENSSSCG00000024305;ENSSSCG00000047075;ENSSSCG00000033608;ENSSSCG00000007978;ENSSSCG00000031359;ENSSSCG00000007977;ENSSSCG00000025992;ENSSSCG00000012347;ENSSSCG00000011437;ENSSSCG00000003483;ENSSSCG00000036135;ENSSSCG00000011133;ENSSSCG00000036132;ENSSSCG00000014727;ENSSSCG00000014725;ENSSSCG00000023684;ENSSSCG00000001247;…	NID2;PNPLA3;SYT13;CDO1;MT3;;LOXL2;;MT4;HBM;ENPP3;ALAS2;ALAS1;PADI4;COL1A1;PFKFB3;CKM;;HBB;MT1A;ZFP57;;ADAMTS2;ATP8A2;CASQ1;;;;P2RY1;EPHA3;AK5;;VIL1;;COL1A2;;CRB2;LPAR1;FKBP10;LOX;PBK;CA3;CYP2C42;CSRP2;FBLN7;DLK1;COL3A1;;;EFEMP1;ZFP92;TCF19;MYO1A;CPZ;TAC3;CLCA1;TTK;ASPN;KIF4A;MMP3;ZPR1;OGDHL;CAPN8;DUOX1;;CPXM1;;;S100A2;NR1D1;;RASL10A;WT1;FABP2;;;P3H3;SMOC2;THBS2;MMP23B;KCNIP4;;;SULF2;;CDH17;AEBP1;…
69	GO:0046872	MF	metal ion binding	69/295	3450/25179	7.50930092293E-6	0.00374237916483	ENSSSCG00000002938;ENSSSCG00000005030;ENSSSCG00000032151;ENSSSCG00000008072;ENSSSCG00000000681;ENSSSCG00000001247;ENSSSCG00000034190;ENSSSCG00000015067;ENSSSCG00000015326;ENSSSCG00000031590;ENSSSCG00000038670;ENSSSCG00000006106;ENSSSCG00000001392;ENSSSCG00000005584;ENSSSCG00000007456;ENSSSCG00000014219;ENSSSCG00000034746;ENSSSCG00000010370;ENSSSCG00000024305;ENSSSCG00000047075;ENSSSCG00000004675;…	;NID2;CPZ;ASPN;P3H3;ZFP57;;ZPR1;COL1A2;SYT13;;CDH17;TCF19;CRB2;SULF2;CDO1;CAPN8;;MT3;;DUOX1;LOX;FKBP10;CLCA1;;LOXL2;;CA3;CYP2C42;MT4;CSRP2;HBM;MMP23B;CPXM1;FBLN7;SPARC;S100A2;ENPP3;COL3A1;DLK1;PADI4;;;EFEMP1;COL1A1;AEBP1;ZFP92;;;HBB;WT1;FABP2;MT1A;;CA4;ADAMTS2;ATP8A2;;CASQ1;VIL1;SMOC2;THBS2;NR1D1;MMP3;;SYT1;LOXL1;;KCNIP4
70	GO:0043169	MF	cation binding	70/295	3534/25179	9.38807387677E-6	0.00456729794105	ENSSSCG00000002938;ENSSSCG00000005030;ENSSSCG00000032151;ENSSSCG00000008072;ENSSSCG00000000681;ENSSSCG00000001247;ENSSSCG00000034190;ENSSSCG00000015067;ENSSSCG00000015326;ENSSSCG00000031590;ENSSSCG00000038670;ENSSSCG00000006106;ENSSSCG00000001392;ENSSSCG00000005584;ENSSSCG00000007456;ENSSSCG00000014219;ENSSSCG00000034746;ENSSSCG00000010370;ENSSSCG00000024305;ENSSSCG00000047075;ENSSSCG00000004675;…	;NID2;CPZ;ASPN;P3H3;ZFP57;;ZPR1;COL1A2;SYT13;;CDH17;TCF19;CRB2;SULF2;CDO1;CAPN8;;MT3;;DUOX1;LOX;FKBP10;CLCA1;;LOXL2;;CA3;CYP2C42;MT4;CSRP2;HBM;MMP23B;CPXM1;CA4;FBLN7;SPARC;S100A2;ENPP3;COL3A1;DLK1;PADI4;;;EFEMP1;COL1A1;OGDHL;ZFP92;;;HBB;WT1;FABP2;MT1A;;AEBP1;ADAMTS2;ATP8A2;;CASQ1;VIL1;SMOC2;THBS2;NR1D1;MMP3;;SYT1;LOXL1;;KCNIP4
46	GO:0051239	BP	regulation of multicellular organismal process	46/295	2012/25179	1.16139488106E-5	0.00527350702327	ENSSSCG00000025822;ENSSSCG00000031751;ENSSSCG00000022891;ENSSSCG00000008072;ENSSSCG00000016233;ENSSSCG00000015067;ENSSSCG00000021576;ENSSSCG00000005584;ENSSSCG00000036213;ENSSSCG00000007456;ENSSSCG00000000915;ENSSSCG00000024305;ENSSSCG00000025238;ENSSSCG00000014232;ENSSSCG00000040080;ENSSSCG00000006457;ENSSSCG00000033608;ENSSSCG00000017379;ENSSSCG00000032480;ENSSSCG00000033626;ENSSSCG00000022347;…	SFRP1;H4C8;MYMK;ASPN;SERPINE2;ZPR1;;CRB2;;SULF2;DCN;MT3;SHOX2;LOX;PTGDS;FCRL3;LOXL2;ETV4;;SREBF1;WNT11;RECK;ADGRB2;SPARC;SCT;CSF3R;MFSD2A;NODAL;NR1D1;EFEMP1;COL1A1;SEMA3A;LEPR;DIO2;ATP8A2;NPTX2;TCIM;CASQ1;VIL1;SMOC2;THBS2;ADCYAP1;NKX6-3;TBX20;RELB;KCNIP4
3	GO:0018057	BP	peptidyl-lysine oxidation	3/295	5/25179	1.56454005636E-5	0.00639364939433	ENSSSCG00000014232;ENSSSCG00000001914;ENSSSCG00000033608	LOX;LOXL1;LOXL2
3	GO:0004720	MF	protein-lysine 6-oxidase activity	3/295	5/25179	1.56454005636E-5	0.00639364939433	ENSSSCG00000014232;ENSSSCG00000001914;ENSSSCG00000033608	LOX;LOXL1;LOXL2
3	GO:0031721	MF	hemoglobin alpha binding	3/295	5/25179	1.56454005636E-5	0.00639364939433	ENSSSCG00000014727;ENSSSCG00000038670;ENSSSCG00000014725	;;HBB
4	GO:0015669	BP	gas transport	4/295	14/25179	1.6846961469E-5	0.00674968556267	ENSSSCG00000014727;ENSSSCG00000014725;ENSSSCG00000017181;ENSSSCG00000007978	;HBB;;
15	GO:0097435	BP	supramolecular fiber organization	15/295	350/25179	1.84429924539E-5	0.007033471264	ENSSSCG00000024043;ENSSSCG00000036135;ENSSSCG00000014232;ENSSSCG00000015270;ENSSSCG00000016034;ENSSSCG00000016196;ENSSSCG00000017422;ENSSSCG00000033608;ENSSSCG00000039468;ENSSSCG00000026155;ENSSSCG00000015326;ENSSSCG00000005751;ENSSSCG00000001914;ENSSSCG00000017459;ENSSSCG00000017448	ADAMTS2;COL1A1;LOX;FMOD;COL3A1;VIL1;FKBP10;LOXL2;SERPINH1;FSCN2;COL1A2;COL5A1;LOXL1;KRT20;KRT14
51	GO:0048856	BP	anatomical structure development	51/295	2364/25179	1.92763857869E-5	0.007033471264	ENSSSCG00000026130;ENSSSCG00000025822;ENSSSCG00000029656;ENSSSCG00000004675;ENSSSCG00000022891;ENSSSCG00000008072;ENSSSCG00000039468;ENSSSCG00000026155;ENSSSCG00000015326;ENSSSCG00000040951;ENSSSCG00000038626;ENSSSCG00000005584;ENSSSCG00000036213;ENSSSCG00000007456;ENSSSCG00000013316;ENSSSCG00000014310;ENSSSCG00000025238;ENSSSCG00000026425;ENSSSCG00000017422;ENSSSCG00000006106;ENSSSCG00000021656;…	EPHA3;SFRP1;NDP;DUOX1;MYMK;ASPN;SERPINH1;FSCN2;COL1A2;SCT;ZNF513;CRB2;;SULF2;WT1;CXCL14;SHOX2;ADAMTSL2;FKBP10;CDH17;;LOX;NTF4;CSRP2;PURA;WNT11;SPRY3;SPARC;PTCHD1;ALAS2;MFSD2A;NODAL;COL3A1;EFEMP1;FRZB;COL1A1;E2F1;FAIM2;SEMA3A;BGN;WFIKKN1;ATP8A2;ADAMTS2;JUNB;TBX20;SERPINE2;COL5A1;SYT1;E2F8;SPIC;ZPR1
6	GO:1990748	BP	cellular detoxification	6/295	50/25179	2.53301125803E-5	0.00862616983922	ENSSSCG00000024305;ENSSSCG00000007978;ENSSSCG00000014727;ENSSSCG00000038670;ENSSSCG00000014725;ENSSSCG00000007977	MT3;;;;HBB;HBM
3	GO:0060136	BP	embryonic process involved in female pregnancy	3/295	6/25179	3.10189114884E-5	0.0100604669594	ENSSSCG00000039399;ENSSSCG00000013735;ENSSSCG00000012583	NODAL;JUNB;ACSL4
10	GO:0005539	MF	glycosaminoglycan binding	10/295	168/25179	3.08757505783E-5	0.0100604669594	ENSSSCG00000008101;ENSSSCG00000025822;ENSSSCG00000011928;ENSSSCG00000000915;ENSSSCG00000016233;ENSSSCG00000004013;ENSSSCG00000004012;ENSSSCG00000037620;ENSSSCG00000005751;ENSSSCG00000012766	FBLN7;SFRP1;CCDC80;DCN;SERPINE2;SMOC2;THBS2;;COL5A1;BGN
10	GO:0061135	MF	endopeptidase regulator activity	10/295	169/25179	3.24831270373E-5	0.0102111959193	ENSSSCG00000033675;ENSSSCG00000005584;ENSSSCG00000024305;ENSSSCG00000016233;ENSSSCG00000016196;ENSSSCG00000039468;ENSSSCG00000032949;ENSSSCG00000037013;ENSSSCG00000027331;ENSSSCG00000005338	SPAI-2;CRB2;MT3;SERPINE2;VIL1;SERPINH1;APH1B;WFIKKN1;COL6A3;RECK
6	GO:0098754	BP	detoxification	6/295	54/25179	3.95853394493E-5	0.0122552612268	ENSSSCG00000024305;ENSSSCG00000007978;ENSSSCG00000014727;ENSSSCG00000038670;ENSSSCG00000014725;ENSSSCG00000007977	MT3;;;;HBB;HBM
9	GO:0020037	MF	heme binding	9/295	141/25179	4.46564241826E-5	0.013224126309	ENSSSCG00000036933;ENSSSCG00000004675;ENSSSCG00000017181;ENSSSCG00000007978;ENSSSCG00000035347;ENSSSCG00000014727;ENSSSCG00000038670;ENSSSCG00000014725;ENSSSCG00000007977	NR1D1;DUOX1;;;CYP2C42;;;HBB;HBM
27	GO:2000026	BP	regulation of multicellular organismal development	27/295	991/25179	5.28383749363E-5	0.0154235216439	ENSSSCG00000025822;ENSSSCG00000031751;ENSSSCG00000008072;ENSSSCG00000015067;ENSSSCG00000021576;ENSSSCG00000005584;ENSSSCG00000000915;ENSSSCG00000024305;ENSSSCG00000025238;ENSSSCG00000033608;ENSSSCG00000025795;ENSSSCG00000006457;ENSSSCG00000014232;ENSSSCG00000017379;ENSSSCG00000005338;ENSSSCG00000003604;ENSSSCG00000017082;ENSSSCG00000039399;ENSSSCG00000036933;ENSSSCG00000008397;ENSSSCG00000015398;…	SFRP1;H4C8;ASPN;ZPR1;;CRB2;DCN;MT3;SHOX2;LOXL2;CSF3R;FCRL3;LOX;ETV4;RECK;ADGRB2;SPARC;NODAL;NR1D1;EFEMP1;SEMA3A;TCIM;SERPINE2;SMOC2;THBS2;NKX6-3;TBX20
7	GO:0072593	BP	reactive oxygen species metabolic process	7/295	84/25179	5.91540726044E-5	0.0170238755708	ENSSSCG00000024305;ENSSSCG00000004675;ENSSSCG00000007978;ENSSSCG00000014727;ENSSSCG00000038670;ENSSSCG00000014725;ENSSSCG00000007977	MT3;DUOX1;;;;HBB;HBM
6	GO:0140104	MF	molecular carrier activity	6/295	59/25179	6.57578560835E-5	0.0184161235069	ENSSSCG00000017181;ENSSSCG00000007978;ENSSSCG00000014727;ENSSSCG00000038670;ENSSSCG00000014725;ENSSSCG00000007977	;;;;HBB;HBM
9	GO:0046906	MF	tetrapyrrole binding	9/295	151/25179	7.6068249196E-5	0.0210040883219	ENSSSCG00000036933;ENSSSCG00000004675;ENSSSCG00000017181;ENSSSCG00000007978;ENSSSCG00000035347;ENSSSCG00000014727;ENSSSCG00000038670;ENSSSCG00000014725;ENSSSCG00000007977	NR1D1;DUOX1;;;CYP2C42;;;HBB;HBM
3	GO:0042749	BP	regulation of circadian sleep/wake cycle	3/295	8/25179	8.53514072197E-5	0.0232531373829	ENSSSCG00000036933;ENSSSCG00000040080;ENSSSCG00000032480	NR1D1;PTGDS;
9	GO:0004866	MF	endopeptidase inhibitor activity	9/295	158/25179	0.000107699438237	0.0289555608091	ENSSSCG00000033675;ENSSSCG00000005584;ENSSSCG00000024305;ENSSSCG00000016233;ENSSSCG00000016196;ENSSSCG00000039468;ENSSSCG00000037013;ENSSSCG00000027331;ENSSSCG00000005338	SPAI-2;CRB2;MT3;SERPINE2;VIL1;SERPINH1;WFIKKN1;COL6A3;RECK
118	GO:0005515	MF	protein binding	118/295	7427/25179	0.000109856389737	0.0291518910583	ENSSSCG00000003949;ENSSSCG00000029656;ENSSSCG00000031751;ENSSSCG00000039468;ENSSSCG00000026155;ENSSSCG00000031590;ENSSSCG00000022857;ENSSSCG00000023824;ENSSSCG00000036213;ENSSSCG00000002524;ENSSSCG00000037878;ENSSSCG00000033641;ENSSSCG00000032320;ENSSSCG00000021656;ENSSSCG00000000978;ENSSSCG00000005338;ENSSSCG00000011928;ENSSSCG00000011437;ENSSSCG00000003483;ENSSSCG00000009444;ENSSSCG00000016018;…	CDC20;NDP;H4C8;SERPINH1;FSCN2;SYT13;TFF3;IQCF2;;AMN;AHSP;COL8A2;TCIM;;MLC1;RECK;CCDC80;ALAS1;PADI4;OLFM4;FRZB;COL1A1;;LEPR;HBB;SORCS2;CASQ1;IQCM;TBX20;KIAA1614;RELB;SPDL1;EPHA3;KRT18;UBAP1L;COL1A2;;GALP;THRSP;E2F8;LPAR1;NTF4;CSRP2;SREBF1;PURA;RASGRF2;FBLN7;COL6A3;NODAL;COL3A1;EFEMP1;BGN;TCF19;WFIKKN1;NAB2;MYO1A;CPZ;SERPINE2;COL5A1;SYT1;;TTK;FCHSD1;;ASPN;KIF4A;ZPR1;DOK7;ASPM;NDC80;E2F1;SEMA3A;FOXM…
6	GO:0001649	BP	osteoblast differentiation	6/295	66/25179	0.000123821340581	0.0316255181512	ENSSSCG00000025822;ENSSSCG00000013735;ENSSSCG00000025238;ENSSSCG00000014232;ENSSSCG00000036135;ENSSSCG00000022347	SFRP1;JUNB;SHOX2;LOX;COL1A1;WNT11
20	GO:0022603	BP	regulation of anatomical structure morphogenesis	20/295	669/25179	0.000136124082295	0.0332784038858	ENSSSCG00000011721;ENSSSCG00000003604;ENSSSCG00000004012;ENSSSCG00000005584;ENSSSCG00000005457;ENSSSCG00000024305;ENSSSCG00000039399;ENSSSCG00000025238;ENSSSCG00000009444;ENSSSCG00000004013;ENSSSCG00000016196;ENSSSCG00000025822;ENSSSCG00000000948;ENSSSCG00000015398;ENSSSCG00000000915;ENSSSCG00000034345;ENSSSCG00000017082;ENSSSCG00000003669;ENSSSCG00000022347;ENSSSCG00000005338	P2RY1;ADGRB2;THBS2;CRB2;LPAR1;MT3;NODAL;SHOX2;OLFM4;SMOC2;VIL1;SFRP1;SYT1;SEMA3A;DCN;SPRY3;SPARC;MFSD2A;WNT11;RECK
2	GO:0005584	CC	collagen type I trimer	2/295	2/25179	0.000136807415769	0.0332784038858	ENSSSCG00000036135;ENSSSCG00000015326	COL1A1;COL1A2
2	GO:0003870	MF	5-aminolevulinate synthase activity	2/295	2/25179	0.000136807415769	0.0332784038858	ENSSSCG00000012347;ENSSSCG00000011437	ALAS2;ALAS1
2	GO:0016749	MF	N-succinyltransferase activity	2/295	2/25179	0.000136807415769	0.0332784038858	ENSSSCG00000012347;ENSSSCG00000011437	ALAS2;ALAS1
10	GO:0061134	MF	peptidase regulator activity	10/295	202/25179	0.000144292674936	0.0346862614938	ENSSSCG00000033675;ENSSSCG00000005584;ENSSSCG00000024305;ENSSSCG00000016233;ENSSSCG00000016196;ENSSSCG00000039468;ENSSSCG00000032949;ENSSSCG00000037013;ENSSSCG00000027331;ENSSSCG00000005338	SPAI-2;CRB2;MT3;SERPINE2;VIL1;SERPINH1;APH1B;WFIKKN1;COL6A3;RECK
5	GO:0043588	BP	skin development	5/295	44/25179	0.000159412993922	0.0378754151723	ENSSSCG00000005751;ENSSSCG00000036135;ENSSSCG00000024043;ENSSSCG00000016034;ENSSSCG00000035421	COL5A1;COL1A1;ADAMTS2;COL3A1;ATP8A2
20	GO:0051093	BP	negative regulation of developmental process	20/295	678/25179	0.000162437136985	0.0381503220692	ENSSSCG00000003604;ENSSSCG00000039399;ENSSSCG00000015398;ENSSSCG00000025822;ENSSSCG00000000739;ENSSSCG00000024305;ENSSSCG00000031751;ENSSSCG00000036933;ENSSSCG00000008397;ENSSSCG00000008072;ENSSSCG00000033608;ENSSSCG00000007268;ENSSSCG00000005751;ENSSSCG00000000915;ENSSSCG00000017082;ENSSSCG00000004012;ENSSSCG00000014310;ENSSSCG00000033505;ENSSSCG00000022347;ENSSSCG00000034345	ADGRB2;NODAL;SEMA3A;SFRP1;FOXM1;MT3;H4C8;NR1D1;EFEMP1;ASPN;LOXL2;E2F1;COL5A1;DCN;SPARC;THBS2;CXCL14;NKX6-3;WNT11;SPRY3
3	GO:0035727	MF	lysophosphatidic acid binding	3/295	10/25179	0.000179737424929	0.0417338045862	ENSSSCG00000005457;ENSSSCG00000027266;ENSSSCG00000016196	LPAR1;PNPLA3;VIL1
20	GO:0009628	BP	response to abiotic stimulus	20/295	684/25179	0.000182379978163	0.0418715740878	ENSSSCG00000010461;ENSSSCG00000025822;ENSSSCG00000036135;ENSSSCG00000035421;ENSSSCG00000014985;ENSSSCG00000012347;ENSSSCG00000024305;ENSSSCG00000008214;ENSSSCG00000006390;ENSSSCG00000016233;ENSSSCG00000032320;ENSSSCG00000009672;ENSSSCG00000000738;ENSSSCG00000033608;ENSSSCG00000009671;ENSSSCG00000016034;ENSSSCG00000036132;ENSSSCG00000005778;ENSSSCG00000040355;ENSSSCG00000022347	ANKRD1;SFRP1;COL1A1;ATP8A2;MMP3;ALAS2;MT3;;CASQ1;SERPINE2;TCIM;;RHNO1;LOXL2;PBK;COL3A1;CKM;HSBP1L1;TICRR;WNT11
26	GO:0048513	BP	animal organ development	26/295	999/25179	0.00021446314658	0.0481552249898	ENSSSCG00000025822;ENSSSCG00000029656;ENSSSCG00000015067;ENSSSCG00000015398;ENSSSCG00000036213;ENSSSCG00000007456;ENSSSCG00000025238;ENSSSCG00000006106;ENSSSCG00000014232;ENSSSCG00000003160;ENSSSCG00000022347;ENSSSCG00000034345;ENSSSCG00000040951;ENSSSCG00000003669;ENSSSCG00000039399;ENSSSCG00000016034;ENSSSCG00000008397;ENSSSCG00000036135;ENSSSCG00000013352;ENSSSCG00000012766;ENSSSCG00000013316;…	SFRP1;NDP;ZPR1;SEMA3A;;SULF2;SHOX2;CDH17;LOX;NTF4;WNT11;SPRY3;SCT;MFSD2A;NODAL;COL3A1;EFEMP1;COL1A1;E2F8;BGN;WT1;ATP8A2;ADAMTS2;JUNB;COL5A1;SYT1
9	GO:0030414	MF	peptidase inhibitor activity	9/295	174/25179	0.000222935198909	0.049513423036	ENSSSCG00000033675;ENSSSCG00000005584;ENSSSCG00000024305;ENSSSCG00000016233;ENSSSCG00000016196;ENSSSCG00000039468;ENSSSCG00000037013;ENSSSCG00000027331;ENSSSCG00000005338	SPAI-2;CRB2;MT3;SERPINE2;VIL1;SERPINH1;WFIKKN1;COL6A3;RECK
3	GO:0018158	BP	protein oxidation	3/295	11/25179	0.000244997538729	0.053255688392	ENSSSCG00000014232;ENSSSCG00000001914;ENSSSCG00000033608	LOX;LOXL1;LOXL2
3	GO:0031091	CC	platelet alpha granule	3/295	11/25179	0.000244997538729	0.053255688392	ENSSSCG00000017082;ENSSSCG00000016233;ENSSSCG00000004012	SPARC;SERPINE2;THBS2
4	GO:0040036	BP	regulation of fibroblast growth factor receptor signaling pathway	4/295	27/25179	0.000261950323169	0.0551797005497	ENSSSCG00000030113;ENSSSCG00000004013;ENSSSCG00000007456;ENSSSCG00000034345	SHISA2;SMOC2;SULF2;SPRY3
4	GO:0018149	BP	peptide cross-linking	4/295	27/25179	0.000261950323169	0.0551797005497	ENSSSCG00000000915;ENSSSCG00000012766;ENSSSCG00000016034;ENSSSCG00000026043	DCN;BGN;COL3A1;
5	GO:0022600	BP	digestive system process	5/295	49/25179	0.000266863028196	0.0556409413788	ENSSSCG00000039660;ENSSSCG00000012835;ENSSSCG00000037272;ENSSSCG00000022857;ENSSSCG00000016196	LRRC69;;FABP2;TFF3;VIL1
9	GO:1901681	MF	sulfur compound binding	9/295	180/25179	0.000286668527933	0.0591666467804	ENSSSCG00000008101;ENSSSCG00000010394;ENSSSCG00000011928;ENSSSCG00000027266;ENSSSCG00000016233;ENSSSCG00000004013;ENSSSCG00000004012;ENSSSCG00000025822;ENSSSCG00000005751	FBLN7;OGDHL;CCDC80;PNPLA3;SERPINE2;SMOC2;THBS2;SFRP1;COL5A1
66	GO:0048523	BP	negative regulation of cellular process	66/295	3652/25179	0.000316515801088	0.0646736736364	ENSSSCG00000000915;ENSSSCG00000026130;ENSSSCG00000025822;ENSSSCG00000000253;ENSSSCG00000008214;ENSSSCG00000030113;ENSSSCG00000008072;ENSSSCG00000016233;ENSSSCG00000014985;ENSSSCG00000039468;ENSSSCG00000015067;ENSSSCG00000013316;ENSSSCG00000000739;ENSSSCG00000008723;ENSSSCG00000010461;ENSSSCG00000007268;ENSSSCG00000005584;ENSSSCG00000007456;ENSSSCG00000000738;ENSSSCG00000005457;ENSSSCG00000024305;…	DCN;EPHA3;SFRP1;KRT18;;SHISA2;ASPN;SERPINE2;MMP3;SERPINH1;ZPR1;WT1;FOXM1;HTRA3;ANKRD1;E2F1;CRB2;SULF2;RHNO1;LPAR1;MT3;CXCL14;SHOX2;ADAMTSL2;TCIM;FCRL3;AEBP1;LOXL2;PBK;ENPP3;TICRR;NTF4;NKX6-3;SREBF1;PURA;SPAI-2;WNT11;RECK;H4C8;SPARC;MFSD2A;NODAL;NR1D1;EFEMP1;FRZB;;COL1A1;E2F8;NFE2L3;FAIM2;P3H3;SEMA3A;LEPR;;WFIKKN1;SORCS2;SPDL1;NAB2;VIL1;COL5A1;TBX20;RELB;SPRY3;TRAP1;TTK;DLK1
28	GO:0045595	BP	regulation of cell differentiation	28/295	1154/25179	0.000341455624889	0.0690788394392	ENSSSCG00000025822;ENSSSCG00000025826;ENSSSCG00000031751;ENSSSCG00000021576;ENSSSCG00000007268;ENSSSCG00000005584;ENSSSCG00000024305;ENSSSCG00000014310;ENSSSCG00000025238;ENSSSCG00000033608;ENSSSCG00000025795;ENSSSCG00000006457;ENSSSCG00000014232;ENSSSCG00000017379;ENSSSCG00000003160;ENSSSCG00000033505;ENSSSCG00000005338;ENSSSCG00000039399;ENSSSCG00000036933;ENSSSCG00000009444;ENSSSCG00000016018;…	SFRP1;BOC;H4C8;;E2F1;CRB2;MT3;CXCL14;SHOX2;LOXL2;CSF3R;FCRL3;LOX;ETV4;NTF4;NKX6-3;RECK;NODAL;NR1D1;OLFM4;FRZB;EFEMP1;COL1A1;SEMA3A;JUNB;SERPINE2;COL5A1;TBX20
8	GO:0030308	BP	negative regulation of cell growth	8/295	149/25179	0.000386264975829	0.0766267208845	ENSSSCG00000025822;ENSSSCG00000015398;ENSSSCG00000024305;ENSSSCG00000016233;ENSSSCG00000016018;ENSSSCG00000051274;ENSSSCG00000013316;ENSSSCG00000022347	SFRP1;SEMA3A;MT3;SERPINE2;FRZB;;WT1;WNT11
7	GO:0043177	MF	organic acid binding	7/295	114/25179	0.000398916692661	0.0783756228957	ENSSSCG00000003483;ENSSSCG00000000681;ENSSSCG00000007978;ENSSSCG00000014727;ENSSSCG00000038670;ENSSSCG00000014725;ENSSSCG00000007977	PADI4;P3H3;;;;HBB;HBM
2	GO:0016748	MF	succinyltransferase activity	2/295	3/25179	0.000407238025743	0.0792485198096	ENSSSCG00000012347;ENSSSCG00000011437	ALAS2;ALAS1
74	GO:0048519	BP	negative regulation of biological process	74/295	4302/25179	0.000440769017426	0.0849644654063	ENSSSCG00000000915;ENSSSCG00000026130;ENSSSCG00000025822;ENSSSCG00000000253;ENSSSCG00000008214;ENSSSCG00000030113;ENSSSCG00000008072;ENSSSCG00000016233;ENSSSCG00000014985;ENSSSCG00000039468;ENSSSCG00000015067;ENSSSCG00000013316;ENSSSCG00000000739;ENSSSCG00000008723;ENSSSCG00000022701;ENSSSCG00000021576;ENSSSCG00000007268;ENSSSCG00000005584;ENSSSCG00000007456;ENSSSCG00000016754;ENSSSCG00000000738;…	DCN;EPHA3;SFRP1;KRT18;;SHISA2;ASPN;SERPINE2;MMP3;SERPINH1;ZPR1;WT1;FOXM1;HTRA3;;;E2F1;CRB2;SULF2;AEBP1;RHNO1;LPAR1;MT3;CXCL14;SHOX2;ADAMTSL2;PTGDS;FCRL3;TICRR;LOXL2;PBK;ENPP3;;NTF4;NKX6-3;SREBF1;PURA;SPAI-2;WNT11;RECK;ADGRB2;H4C8;SPARC;SCT;NR1D1;MFSD2A;NODAL;COL3A1;EFEMP1;FRZB;;ANKRD1;COL1A1;E2F8;NFE2L3;FAIM2;P3H3;SEMA3A;LEPR;;WFIKKN1;SORCS2;SPDL1;NAB2;TCIM;VIL1;THBS2;COL5A1;TBX20;RELB;SPRY3;TRAP…
9	GO:0030141	CC	secretory granule	9/295	192/25179	0.0004597101969	0.08778746218	ENSSSCG00000017082;ENSSSCG00000005307;ENSSSCG00000000948;ENSSSCG00000009444;ENSSSCG00000004012;ENSSSCG00000016233;ENSSSCG00000006933;ENSSSCG00000016218;ENSSSCG00000022857	SPARC;;SYT1;OLFM4;THBS2;SERPINE2;CLCA1;PTPRN;TFF3
8	GO:0060429	BP	epithelium development	8/295	154/25179	0.000481428392558	0.0910835772699	ENSSSCG00000025822;ENSSSCG00000003669;ENSSSCG00000039399;ENSSSCG00000016233;ENSSSCG00000026425;ENSSSCG00000016662;ENSSSCG00000013316;ENSSSCG00000022347	SFRP1;MFSD2A;NODAL;SERPINE2;ADAMTSL2;TBX20;WT1;WNT11
11	GO:0099503	CC	secretory vesicle	11/295	281/25179	0.000516171864018	0.0967609146558	ENSSSCG00000017082;ENSSSCG00000031590;ENSSSCG00000005307;ENSSSCG00000006933;ENSSSCG00000016233;ENSSSCG00000009444;ENSSSCG00000016218;ENSSSCG00000000948;ENSSSCG00000003160;ENSSSCG00000004012;ENSSSCG00000022857	SPARC;SYT13;;CLCA1;SERPINE2;OLFM4;PTPRN;SYT1;NTF4;THBS2;TFF3
3	GO:0140327	MF	flippase activity	3/295	14/25179	0.000526566894622	0.0978121941618	ENSSSCG00000005307;ENSSSCG00000003669;ENSSSCG00000035421	;MFSD2A;ATP8A2
7	GO:0008201	MF	heparin binding	7/295	122/25179	0.000599947053426	0.109452840559	ENSSSCG00000008101;ENSSSCG00000025822;ENSSSCG00000011928;ENSSSCG00000016233;ENSSSCG00000004013;ENSSSCG00000004012;ENSSSCG00000005751	FBLN7;SFRP1;CCDC80;SERPINE2;SMOC2;THBS2;COL5A1
4	GO:0050795	BP	regulation of behavior	4/295	34/25179	0.000649026540519	0.11735893188	ENSSSCG00000025188;ENSSSCG00000036933;ENSSSCG00000040080;ENSSSCG00000032480	LEPR;NR1D1;PTGDS;
6	GO:0090288	BP	negative regulation of cellular response to growth factor stimulus	6/295	90/25179	0.000671372099119	0.120334614924	ENSSSCG00000025822;ENSSSCG00000007456;ENSSSCG00000000915;ENSSSCG00000030113;ENSSSCG00000008723;ENSSSCG00000034345	SFRP1;SULF2;DCN;SHISA2;HTRA3;SPRY3
10	GO:0030246	MF	carbohydrate binding	10/295	249/25179	0.000755779229973	0.133127905225	ENSSSCG00000031177;ENSSSCG00000017300;ENSSSCG00000011735;ENSSSCG00000022017;ENSSSCG00000036814;ENSSSCG00000000681;ENSSSCG00000037620;ENSSSCG00000033608;ENSSSCG00000013579;ENSSSCG00000021728	;MRC2;SI;LGALS4;CLEC11A;P3H3;;LOXL2;CD209;LGALS2
3	GO:0010866	BP	regulation of triglyceride biosynthetic process	3/295	16/25179	0.000796160372735	0.136705419295	ENSSSCG00000033822;ENSSSCG00000003669;ENSSSCG00000033626	THRSP;MFSD2A;SREBF1
3	GO:0040037	BP	negative regulation of fibroblast growth factor receptor signaling pathway	3/295	16/25179	0.000796160372735	0.136705419295	ENSSSCG00000030113;ENSSSCG00000007456;ENSSSCG00000034345	SHISA2;SULF2;SPRY3
3	GO:0060384	BP	innervation	3/295	16/25179	0.000796160372735	0.136705419295	ENSSSCG00000003160;ENSSSCG00000016233;ENSSSCG00000007456	NTF4;SERPINE2;SULF2
2	GO:0004667	MF	prostaglandin-D synthase activity	2/295	4/25179	0.000808163006035	0.137609955853	ENSSSCG00000040080;ENSSSCG00000032480	PTGDS;
7	GO:0010466	BP	negative regulation of peptidase activity	7/295	129/25179	0.000835335810253	0.141061294305	ENSSSCG00000005584;ENSSSCG00000024305;ENSSSCG00000008214;ENSSSCG00000016233;ENSSSCG00000039468;ENSSSCG00000033675;ENSSSCG00000005338	CRB2;MT3;;SERPINE2;SERPINH1;SPAI-2;RECK
26	GO:0046914	MF	transition metal ion binding	26/295	1117/25179	0.00088650949581	0.148475807606	ENSSSCG00000034190;ENSSSCG00000015067;ENSSSCG00000014219;ENSSSCG00000024305;ENSSSCG00000047075;ENSSSCG00000033608;ENSSSCG00000016754;ENSSSCG00000014232;ENSSSCG00000007978;ENSSSCG00000006141;ENSSSCG00000035347;ENSSSCG00000007170;ENSSSCG00000006580;ENSSSCG00000036933;ENSSSCG00000017181;ENSSSCG00000025992;ENSSSCG00000013316;ENSSSCG00000049831;ENSSSCG00000023186;ENSSSCG00000024043;ENSSSCG00000032151;…	;ZPR1;CDO1;MT3;;LOXL2;AEBP1;LOX;;CA3;CYP2C42;CPXM1;S100A2;NR1D1;;ENPP3;WT1;;CA4;ADAMTS2;CPZ;P3H3;MMP23B;MMP3;LOXL1;
5	GO:0009408	BP	response to heat	5/295	64/25179	0.000925055203788	0.153671975439	ENSSSCG00000009672;ENSSSCG00000006390;ENSSSCG00000036132;ENSSSCG00000032320;ENSSSCG00000005778	;CASQ1;CKM;TCIM;HSBP1L1
14	GO:0040008	BP	regulation of growth	14/295	453/25179	0.000993086970217	0.162333968499	ENSSSCG00000025822;ENSSSCG00000015398;ENSSSCG00000035421;ENSSSCG00000024305;ENSSSCG00000016662;ENSSSCG00000016196;ENSSSCG00000016018;ENSSSCG00000016233;ENSSSCG00000015067;ENSSSCG00000000948;ENSSSCG00000051274;ENSSSCG00000013316;ENSSSCG00000003669;ENSSSCG00000022347	SFRP1;SEMA3A;ATP8A2;MT3;TBX20;VIL1;FRZB;SERPINE2;ZPR1;SYT1;;WT1;MFSD2A;WNT11
14	GO:0043269	BP	regulation of ion transport	14/295	456/25179	0.00105735528217	0.168514860477	ENSSSCG00000011721;ENSSSCG00000015913;ENSSSCG00000006390;ENSSSCG00000016233;ENSSSCG00000010860;ENSSSCG00000006457;ENSSSCG00000016664;ENSSSCG00000015911;ENSSSCG00000041764;ENSSSCG00000023934;ENSSSCG00000000948;ENSSSCG00000031590;ENSSSCG00000003160;ENSSSCG00000014127	P2RY1;SCN9A;CASQ1;SERPINE2;;FCRL3;NPSR1;SCN3A;;KCNIP4;SYT1;SYT13;NTF4;RASGRF2
5	GO:0031214	BP	biomineral tissue development	5/295	66/25179	0.00106388768177	0.168514860477	ENSSSCG00000036135;ENSSSCG00000014232;ENSSSCG00000008072;ENSSSCG00000022347;ENSSSCG00000015326	COL1A1;LOX;ASPN;WNT11;COL1A2
5	GO:0110148	BP	biomineralization	5/295	66/25179	0.00106388768177	0.168514860477	ENSSSCG00000036135;ENSSSCG00000014232;ENSSSCG00000008072;ENSSSCG00000022347;ENSSSCG00000015326	COL1A1;LOX;ASPN;WNT11;COL1A2
4	GO:0030282	BP	bone mineralization	4/295	39/25179	0.00109945158737	0.170190108218	ENSSSCG00000014232;ENSSSCG00000008072;ENSSSCG00000022347;ENSSSCG00000015326	LOX;ASPN;WNT11;COL1A2
9	GO:0090092	BP	regulation of transmembrane receptor protein serine/threonine kinase signaling pathway	9/295	219/25179	0.00117126315272	0.179943007515	ENSSSCG00000025822;ENSSSCG00000005584;ENSSSCG00000008723;ENSSSCG00000039399;ENSSSCG00000026425;ENSSSCG00000008072;ENSSSCG00000014232;ENSSSCG00000016662;ENSSSCG00000037013	SFRP1;CRB2;HTRA3;NODAL;ADAMTSL2;ASPN;LOX;TBX20;WFIKKN1
4	GO:0010718	BP	positive regulation of epithelial to mesenchymal transition	4/295	41/25179	0.00132908554654	0.197315150945	ENSSSCG00000033608;ENSSSCG00000005584;ENSSSCG00000036135;ENSSSCG00000016662	LOXL2;CRB2;COL1A1;TBX20
2	GO:0048050	BP	post-embryonic eye morphogenesis	2/295	5/25179	0.00133650807634	0.197315150945	ENSSSCG00000003479;ENSSSCG00000008397	MFAP2;EFEMP1
2	GO:0060028	BP	convergent extension involved in axis elongation	2/295	5/25179	0.00133650807634	0.197315150945	ENSSSCG00000025822;ENSSSCG00000022347	SFRP1;WNT11
2	GO:0045187	BP	regulation of circadian sleep/wake cycle, sleep	2/295	5/25179	0.00133650807634	0.197315150945	ENSSSCG00000040080;ENSSSCG00000032480	PTGDS;
3	GO:0016641	MF	oxidoreductase activity, acting on the CH-NH2 group of donors, oxygen as acceptor	3/295	19/25179	0.0013422799384	0.197315150945	ENSSSCG00000014232;ENSSSCG00000001914;ENSSSCG00000033608	LOX;LOXL1;LOXL2
18	GO:0007010	BP	cytoskeleton organization	18/295	671/25179	0.0013600907653	0.198505247196	ENSSSCG00000016166;ENSSSCG00000025822;ENSSSCG00000025965;ENSSSCG00000035421;ENSSSCG00000003949;ENSSSCG00000000253;ENSSSCG00000003697;ENSSSCG00000006390;ENSSSCG00000016196;ENSSSCG00000012377;ENSSSCG00000026155;ENSSSCG00000000194;ENSSSCG00000000951;ENSSSCG00000010896;ENSSSCG00000034015;ENSSSCG00000017459;ENSSSCG00000017448;ENSSSCG00000015067	SPAG16;SFRP1;SPDL1;ATP8A2;CDC20;KRT18;NDC80;CASQ1;VIL1;KIF4A;FSCN2;;CSRP2;ASPM;XIRP1;KRT20;KRT14;ZPR1
5	GO:0007218	BP	neuropeptide signaling pathway	5/295	70/25179	0.00138713603786	0.201016671359	ENSSSCG00000035186;ENSSSCG00000000418;ENSSSCG00000000413;ENSSSCG00000027911;ENSSSCG00000003318	ADCYAP1;TAC3;MYO1A;LTB4R;GALP
31	GO:0030154	BP	cell differentiation	31/295	1459/25179	0.00148788481262	0.214098242087	ENSSSCG00000025822;ENSSSCG00000010461;ENSSSCG00000013352;ENSSSCG00000036213;ENSSSCG00000037878;ENSSSCG00000001620;ENSSSCG00000025238;ENSSSCG00000033608;ENSSSCG00000006106;ENSSSCG00000014232;ENSSSCG00000017379;ENSSSCG00000003160;ENSSSCG00000033626;ENSSSCG00000050498;ENSSSCG00000022347;ENSSSCG00000039399;ENSSSCG00000016018;ENSSSCG00000036135;ENSSSCG00000000206;ENSSSCG00000025188;ENSSSCG00000040638;…	SFRP1;ANKRD1;E2F8;;AHSP;MDFI;SHOX2;LOXL2;CDH17;LOX;ETV4;NTF4;SREBF1;PURA;WNT11;NODAL;FRZB;COL1A1;FAIM2;LEPR;DIO2;NAB2;JUNB;TBX20;VIL1;ACSL4;NKX6-3;KRT14;LPAR1;RELB;SYT1
10	GO:0001558	BP	regulation of cell growth	10/295	277/25179	0.00168178409233	0.236992374887	ENSSSCG00000025822;ENSSSCG00000015398;ENSSSCG00000024305;ENSSSCG00000016233;ENSSSCG00000016018;ENSSSCG00000000948;ENSSSCG00000051274;ENSSSCG00000013316;ENSSSCG00000003669;ENSSSCG00000022347	SFRP1;SEMA3A;MT3;SERPINE2;FRZB;SYT1;;WT1;MFSD2A;WNT11
3	GO:0002063	BP	chondrocyte development	3/295	21/25179	0.0018107272766	0.252381067338	ENSSSCG00000025238;ENSSSCG00000039468;ENSSSCG00000007456	SHOX2;SERPINH1;SULF2
6	GO:0015081	MF	sodium ion transmembrane transporter activity	6/295	109/25179	0.00181569113193	0.252381067338	ENSSSCG00000004937;ENSSSCG00000003669;ENSSSCG00000010960;ENSSSCG00000015913;ENSSSCG00000015911;ENSSSCG00000014347	SLC24A1;MFSD2A;SLC28A3;SCN9A;SCN3A;PROB1
19	GO:0031226	CC	intrinsic component of plasma membrane	19/295	761/25179	0.0018348794679	0.253324947079	ENSSSCG00000011721;ENSSSCG00000037539;ENSSSCG00000026130;ENSSSCG00000023186;ENSSSCG00000003604;ENSSSCG00000005457;ENSSSCG00000003669;ENSSSCG00000025826;ENSSSCG00000022891;ENSSSCG00000015913;ENSSSCG00000010860;ENSSSCG00000009672;ENSSSCG00000016664;ENSSSCG00000009489;ENSSSCG00000010960;ENSSSCG00000006933;ENSSSCG00000031590;ENSSSCG00000010055;ENSSSCG00000027911	P2RY1;SORCS2;EPHA3;CA4;ADGRB2;LPAR1;MFSD2A;BOC;MYMK;SCN9A;;;NPSR1;GPC6;SLC28A3;CLCA1;SYT13;GGT5;LTB4R
40	GO:0048869	BP	cellular developmental process	40/295	2082/25179	0.00189535951803	0.2558907911	ENSSSCG00000025822;ENSSSCG00000005457;ENSSSCG00000039468;ENSSSCG00000026155;ENSSSCG00000010461;ENSSSCG00000005584;ENSSSCG00000036213;ENSSSCG00000007456;ENSSSCG00000037878;ENSSSCG00000001620;ENSSSCG00000025238;ENSSSCG00000033608;ENSSSCG00000006106;ENSSSCG00000014232;ENSSSCG00000017379;ENSSSCG00000003160;ENSSSCG00000033626;ENSSSCG00000050498;ENSSSCG00000022347;ENSSSCG00000012347;ENSSSCG00000003669;…	SFRP1;LPAR1;SERPINH1;FSCN2;ANKRD1;CRB2;;SULF2;AHSP;MDFI;SHOX2;LOXL2;CDH17;LOX;ETV4;NTF4;SREBF1;PURA;WNT11;ALAS2;MFSD2A;NODAL;FRZB;DIO2;COL1A1;E2F8;FAIM2;SEMA3A;LEPR;WFIKKN1;ATP8A2;NAB2;JUNB;TBX20;VIL1;ACSL4;NKX6-3;KRT14;SYT1;RELB
8	GO:0045926	BP	negative regulation of growth	8/295	191/25179	0.00193090023299	0.2558907911	ENSSSCG00000025822;ENSSSCG00000015398;ENSSSCG00000024305;ENSSSCG00000016233;ENSSSCG00000016018;ENSSSCG00000051274;ENSSSCG00000013316;ENSSSCG00000022347	SFRP1;SEMA3A;MT3;SERPINE2;FRZB;;WT1;WNT11
2	GO:0035090	BP	maintenance of apical/basal cell polarity	2/295	6/25179	0.00198925265882	0.2558907911	ENSSSCG00000005584;ENSSSCG00000022347	CRB2;WNT11
2	GO:0048859	BP	formation of anatomical boundary	2/295	6/25179	0.00198925265882	0.2558907911	ENSSSCG00000003160;ENSSSCG00000039399	NTF4;NODAL
2	GO:0019800	BP	peptide cross-linking via chondroitin 4-sulfate glycosaminoglycan	2/295	6/25179	0.00198925265882	0.2558907911	ENSSSCG00000000915;ENSSSCG00000012766	DCN;BGN
2	GO:1904026	BP	regulation of collagen fibril organization	2/295	6/25179	0.00198925265882	0.2558907911	ENSSSCG00000000915;ENSSSCG00000016754	DCN;AEBP1
2	GO:0045199	BP	maintenance of epithelial cell apical/basal polarity	2/295	6/25179	0.00198925265882	0.2558907911	ENSSSCG00000005584;ENSSSCG00000022347	CRB2;WNT11
6	GO:0090101	BP	negative regulation of transmembrane receptor protein serine/threonine kinase signaling pathway	6/295	111/25179	0.00199122183648	0.2558907911	ENSSSCG00000025822;ENSSSCG00000037013;ENSSSCG00000026425;ENSSSCG00000008072;ENSSSCG00000016662;ENSSSCG00000008723	SFRP1;WFIKKN1;ADAMTSL2;ASPN;TBX20;HTRA3
6	GO:0019838	MF	growth factor binding	6/295	110/25179	0.00190192404329	0.2558907911	ENSSSCG00000008723;ENSSSCG00000016034;ENSSSCG00000036135;ENSSSCG00000005751;ENSSSCG00000015326;ENSSSCG00000037013	HTRA3;COL3A1;COL1A1;COL5A1;COL1A2;WFIKKN1
13	GO:0030545	MF	signaling receptor regulator activity	13/295	433/25179	0.00192315193894	0.2558907911	ENSSSCG00000014310;ENSSSCG00000015398;ENSSSCG00000036213;ENSSSCG00000029656;ENSSSCG00000036814;ENSSSCG00000039399;ENSSSCG00000034607;ENSSSCG00000035186;ENSSSCG00000025414;ENSSSCG00000003318;ENSSSCG00000003160;ENSSSCG00000037013;ENSSSCG00000040951	CXCL14;SEMA3A;;NDP;CLEC11A;NODAL;OGN;ADCYAP1;;GALP;NTF4;WFIKKN1;SCT
2	GO:0043515	MF	kinetochore binding	2/295	6/25179	0.00198925265882	0.2558907911	ENSSSCG00000025965;ENSSSCG00000004466	SPDL1;TTK
77	GO:0048518	BP	positive regulation of biological process	77/295	4741/25179	0.00205159327768	0.262001284018	ENSSSCG00000011721;ENSSSCG00000000521;ENSSSCG00000026130;ENSSSCG00000014390;ENSSSCG00000025826;ENSSSCG00000003949;ENSSSCG00000029656;ENSSSCG00000004675;ENSSSCG00000022891;ENSSSCG00000016233;ENSSSCG00000014985;ENSSSCG00000015067;ENSSSCG00000008702;ENSSSCG00000000739;ENSSSCG00000038670;ENSSSCG00000003697;ENSSSCG00000010461;ENSSSCG00000021576;ENSSSCG00000007268;ENSSSCG00000005584;ENSSSCG00000036213;…	P2RY1;PHLDA1;EPHA3;FCHSD1;BOC;CDC20;NDP;DUOX1;MYMK;SERPINE2;MMP3;ZPR1;DOK7;FOXM1;;NDC80;ANKRD1;;E2F1;CRB2;;SFRP1;ADCYAP1;RHNO1;LPAR1;MT3;CXCL14;SHOX2;NOP2;CDH17;FCRL3;LOXL2;ETV4;SULF2;NTF4;MAL;SREBF1;APH1B;PURA;WNT11;RECK;;FBLN7;SPARC;SCT;CCDC80;CLEC11A;MFSD2A;NODAL;NR1D1;OLFM4;FRZB;DIO2;COL1A1;E2F8;DPP10;SEMA3A;LEPR;ENPP3;WT1;JUNB;;ATP8A2;TCIM;TBX20;CASQ1;VIL1;SMOC2;NPSR1;NKX6-3;MLC1;SYT1;PTPRN;…
18	GO:0008233	MF	peptidase activity	18/295	708/25179	0.00207271690117	0.263054810196	ENSSSCG00000049831;ENSSSCG00000024043;ENSSSCG00000015711;ENSSSCG00000034746;ENSSSCG00000028587;ENSSSCG00000006933;ENSSSCG00000032151;ENSSSCG00000026425;ENSSSCG00000044339;ENSSSCG00000016754;ENSSSCG00000003351;ENSSSCG00000014985;ENSSSCG00000025822;ENSSSCG00000004452;ENSSSCG00000007170;ENSSSCG00000010860;ENSSSCG00000008723;ENSSSCG00000010055	;ADAMTS2;DPP10;CAPN8;PRSS54;CLCA1;CPZ;ADAMTSL2;;AEBP1;MMP23B;MMP3;SFRP1;PRSS35;CPXM1;;HTRA3;GGT5
70	GO:0050896	BP	response to stimulus	70/295	4215/25179	0.00211717039123	0.267037917309	ENSSSCG00000011721;ENSSSCG00000026130;ENSSSCG00000025822;ENSSSCG00000004675;ENSSSCG00000008214;ENSSSCG00000033675;ENSSSCG00000016233;ENSSSCG00000014985;ENSSSCG00000015067;ENSSSCG00000015326;ENSSSCG00000031590;ENSSSCG00000038670;ENSSSCG00000029441;ENSSSCG00000033822;ENSSSCG00000021576;ENSSSCG00000007268;ENSSSCG00000036213;ENSSSCG00000007456;ENSSSCG00000014219;ENSSSCG00000000738;ENSSSCG00000000739;…	P2RY1;EPHA3;SFRP1;DUOX1;;SPAI-2;SERPINE2;MMP3;ZPR1;COL1A2;SYT13;;;THRSP;;E2F1;;SULF2;CDO1;RHNO1;FOXM1;MT3;CXCL14;;LOX;FKBP10;;SCN9A;LOXL2;PBK;CA3;;TICRR;SREBF1;CD3G;GGT5;WNT11;RASGRF2;ANKRD1;;SCT;CCDC80;ALAS2;MFSD2A;GALP;COL3A1;;GJC2;CKM;FAIM2;;LEPR;WT1;;COL1A1;JUNB;ATP8A2;TCIM;CASQ1;VIL1;NR1D1;;MLC1;HSBP1L1;PTPRN;RELB;GFPT2;KRT20;LTB4R;SYT1
4	GO:0045104	BP	intermediate filament cytoskeleton organization	4/295	47/25179	0.00221580279766	0.276070113199	ENSSSCG00000000253;ENSSSCG00000017459;ENSSSCG00000035421;ENSSSCG00000017448	KRT18;KRT20;ATP8A2;KRT14
4	GO:0048592	BP	eye morphogenesis	4/295	47/25179	0.00221580279766	0.276070113199	ENSSSCG00000003479;ENSSSCG00000005751;ENSSSCG00000008397;ENSSSCG00000033641	MFAP2;COL5A1;EFEMP1;COL8A2
5	GO:0010717	BP	regulation of epithelial to mesenchymal transition	5/295	78/25179	0.00224300059471	0.277765037283	ENSSSCG00000033608;ENSSSCG00000025822;ENSSSCG00000005584;ENSSSCG00000036135;ENSSSCG00000016662	LOXL2;SFRP1;CRB2;COL1A1;TBX20
25	GO:0005102	MF	signaling receptor binding	25/295	1111/25179	0.00229532638588	0.282532554474	ENSSSCG00000025822;ENSSSCG00000029656;ENSSSCG00000015067;ENSSSCG00000015398;ENSSSCG00000036213;ENSSSCG00000002524;ENSSSCG00000014310;ENSSSCG00000034607;ENSSSCG00000032320;ENSSSCG00000006106;ENSSSCG00000025414;ENSSSCG00000003160;ENSSSCG00000005608;ENSSSCG00000015716;ENSSSCG00000040951;ENSSSCG00000036814;ENSSSCG00000039399;ENSSSCG00000016034;ENSSSCG00000008397;ENSSSCG00000037013;ENSSSCG00000016233;…	SFRP1;NDP;ZPR1;SEMA3A;;AMN;CXCL14;OGN;TCIM;CDH17;;NTF4;ANGPTL2;MARCO;SCT;CLEC11A;NODAL;COL3A1;EFEMP1;WFIKKN1;SERPINE2;ADCYAP1;WNT11;GALP;SYT1
71	GO:0048522	BP	positive regulation of cellular process	71/295	4323/25179	0.0023788415212	0.28789446309	ENSSSCG00000000521;ENSSSCG00000026130;ENSSSCG00000014390;ENSSSCG00000025826;ENSSSCG00000003949;ENSSSCG00000029656;ENSSSCG00000004675;ENSSSCG00000025822;ENSSSCG00000016233;ENSSSCG00000014985;ENSSSCG00000015067;ENSSSCG00000008702;ENSSSCG00000000739;ENSSSCG00000038670;ENSSSCG00000003697;ENSSSCG00000010461;ENSSSCG00000021576;ENSSSCG00000007268;ENSSSCG00000005584;ENSSSCG00000036213;ENSSSCG00000007456;…	PHLDA1;EPHA3;FCHSD1;BOC;CDC20;NDP;DUOX1;SFRP1;SERPINE2;MMP3;ZPR1;DOK7;FOXM1;;NDC80;ANKRD1;;E2F1;CRB2;;SULF2;ADCYAP1;RHNO1;LPAR1;MT3;CXCL14;SHOX2;NOP2;CDH17;FCRL3;LOXL2;ETV4;NTF4;MAL;SREBF1;APH1B;PURA;WNT11;RECK;;SPARC;SCT;CCDC80;CLEC11A;MFSD2A;NODAL;NR1D1;OLFM4;FRZB;;COL1A1;E2F8;DPP10;SEMA3A;LEPR;WT1;JUNB;ATP8A2;TBX20;CASQ1;VIL1;SMOC2;NPSR1;NKX6-3;MLC1;SYT1;PTPRN;TCIM;RASGRF2;DCN;SPIC
4	GO:0045103	BP	intermediate filament-based process	4/295	48/25179	0.00239524586332	0.28789446309	ENSSSCG00000000253;ENSSSCG00000017459;ENSSSCG00000035421;ENSSSCG00000017448	KRT18;KRT20;ATP8A2;KRT14
3	GO:0016638	MF	oxidoreductase activity, acting on the CH-NH2 group of donors	3/295	23/25179	0.00236979510045	0.28789446309	ENSSSCG00000014232;ENSSSCG00000001914;ENSSSCG00000033608	LOX;LOXL1;LOXL2
17	GO:0005198	MF	structural molecule activity	17/295	659/25179	0.00250782651872	0.299663270509	ENSSSCG00000012557;ENSSSCG00000000915;ENSSSCG00000043761;ENSSSCG00000033641;ENSSSCG00000000253;ENSSSCG00000000951;ENSSSCG00000048719;ENSSSCG00000016034;ENSSSCG00000009444;ENSSSCG00000036135;ENSSSCG00000005751;ENSSSCG00000044700;ENSSSCG00000015326;ENSSSCG00000000194;ENSSSCG00000008115;ENSSSCG00000017459;ENSSSCG00000017448	NUP62CL;DCN;;COL8A2;KRT18;CSRP2;;COL3A1;OLFM4;COL1A1;COL5A1;;COL1A2;;MAL;KRT20;KRT14
8	GO:0008237	MF	metallopeptidase activity	8/295	200/25179	0.00256879099663	0.305163409501	ENSSSCG00000024043;ENSSSCG00000032151;ENSSSCG00000026425;ENSSSCG00000016754;ENSSSCG00000003351;ENSSSCG00000014985;ENSSSCG00000006933;ENSSSCG00000007170	ADAMTS2;CPZ;ADAMTSL2;AEBP1;MMP23B;MMP3;CLCA1;CPXM1
3	GO:0002040	BP	sprouting angiogenesis	3/295	24/25179	0.00268504429593	0.315307529303	ENSSSCG00000033608;ENSSSCG00000013352;ENSSSCG00000005338	LOXL2;E2F8;RECK
3	GO:0004181	MF	metallocarboxypeptidase activity	3/295	24/25179	0.00268504429593	0.315307529303	ENSSSCG00000016754;ENSSSCG00000007170;ENSSSCG00000032151	AEBP1;CPXM1;CPZ
25	GO:0009653	BP	anatomical structure morphogenesis	25/295	1142/25179	0.00273789201655	0.318395944002	ENSSSCG00000025822;ENSSSCG00000033641;ENSSSCG00000029656;ENSSSCG00000015326;ENSSSCG00000010461;ENSSSCG00000015398;ENSSSCG00000036213;ENSSSCG00000003479;ENSSSCG00000025238;ENSSSCG00000017422;ENSSSCG00000014232;ENSSSCG00000003160;ENSSSCG00000022347;ENSSSCG00000005338;ENSSSCG00000003669;ENSSSCG00000039399;ENSSSCG00000008397;ENSSSCG00000036135;ENSSSCG00000013316;ENSSSCG00000001620;ENSSSCG00000035421;…	SFRP1;COL8A2;NDP;COL1A2;ANKRD1;SEMA3A;;MFAP2;SHOX2;FKBP10;LOX;NTF4;WNT11;RECK;MFSD2A;NODAL;EFEMP1;COL1A1;WT1;MDFI;ATP8A2;SERPINE2;COL5A1;TBX20;CRISPLD1
2	GO:0048563	BP	post-embryonic animal organ morphogenesis	2/295	7/25179	0.00276342904824	0.318395944002	ENSSSCG00000003479;ENSSSCG00000008397	MFAP2;EFEMP1
2	GO:0007217	BP	tachykinin receptor signaling pathway	2/295	7/25179	0.00276342904824	0.318395944002	ENSSSCG00000000418;ENSSSCG00000000413	TAC3;MYO1A
40	GO:0032879	BP	regulation of localization	40/295	2100/25179	0.00277367386249	0.318395944002	ENSSSCG00000011721;ENSSSCG00000000915;ENSSSCG00000026130;ENSSSCG00000025822;ENSSSCG00000016233;ENSSSCG00000015067;ENSSSCG00000031590;ENSSSCG00000010461;ENSSSCG00000015398;ENSSSCG00000036213;ENSSSCG00000016664;ENSSSCG00000003697;ENSSSCG00000014310;ENSSSCG00000004675;ENSSSCG00000006457;ENSSSCG00000015913;ENSSSCG00000015911;ENSSSCG00000003160;ENSSSCG00000015711;ENSSSCG00000033626;ENSSSCG00000000978;…	P2RY1;DCN;EPHA3;SFRP1;SERPINE2;ZPR1;SYT13;ANKRD1;SEMA3A;;NPSR1;NDC80;CXCL14;DUOX1;FCRL3;SCN9A;SCN3A;NTF4;DPP10;SREBF1;MLC1;RASGRF2;SPARC;SCT;NODAL;NR1D1;;COL1A1;LEPR;ATP8A2;CASQ1;VIL1;SMOC2;ADCYAP1;;WNT11;SYT1;RECK;KRT20;KCNIP4
6	GO:0048562	BP	embryonic organ morphogenesis	6/295	120/25179	0.00294438213045	0.33610368755	ENSSSCG00000039399;ENSSSCG00000001620;ENSSSCG00000003479;ENSSSCG00000025238;ENSSSCG00000008397;ENSSSCG00000022347	NODAL;MDFI;MFAP2;SHOX2;EFEMP1;WNT11
4	GO:0050840	MF	extracellular matrix binding	4/295	51/25179	0.00299308479684	0.339765009188	ENSSSCG00000000915;ENSSSCG00000012766;ENSSSCG00000017082;ENSSSCG00000004013	DCN;BGN;SPARC;SMOC2
3	GO:0085029	BP	extracellular matrix assembly	3/295	25/25179	0.00302496041227	0.341486276818	ENSSSCG00000014232;ENSSSCG00000017422;ENSSSCG00000015326	LOX;FKBP10;COL1A2
12	GO:0048018	MF	receptor ligand activity	12/295	404/25179	0.00309171366802	0.347104315267	ENSSSCG00000014310;ENSSSCG00000015398;ENSSSCG00000036213;ENSSSCG00000029656;ENSSSCG00000036814;ENSSSCG00000039399;ENSSSCG00000034607;ENSSSCG00000035186;ENSSSCG00000025414;ENSSSCG00000003318;ENSSSCG00000003160;ENSSSCG00000040951	CXCL14;SEMA3A;;NDP;CLEC11A;NODAL;OGN;ADCYAP1;;GALP;NTF4;SCT
6	GO:0010951	BP	negative regulation of endopeptidase activity	6/295	123/25179	0.00332746037182	0.3715300425	ENSSSCG00000005584;ENSSSCG00000024305;ENSSSCG00000008214;ENSSSCG00000039468;ENSSSCG00000033675;ENSSSCG00000005338	CRB2;MT3;;SERPINH1;SPAI-2;RECK
8	GO:0045861	BP	negative regulation of proteolysis	8/295	209/25179	0.00336086463046	0.373220364099	ENSSSCG00000005584;ENSSSCG00000024305;ENSSSCG00000008214;ENSSSCG00000016233;ENSSSCG00000009671;ENSSSCG00000039468;ENSSSCG00000033675;ENSSSCG00000005338	CRB2;MT3;;SERPINE2;PBK;SERPINH1;SPAI-2;RECK
22	GO:0051094	BP	positive regulation of developmental process	22/295	983/25179	0.0036239395395	0.3811506763	ENSSSCG00000025822;ENSSSCG00000025826;ENSSSCG00000016233;ENSSSCG00000021576;ENSSSCG00000005584;ENSSSCG00000000915;ENSSSCG00000003949;ENSSSCG00000025238;ENSSSCG00000033608;ENSSSCG00000017379;ENSSSCG00000022347;ENSSSCG00000039399;ENSSSCG00000009444;ENSSSCG00000016018;ENSSSCG00000036135;ENSSSCG00000015398;ENSSSCG00000013735;ENSSSCG00000035421;ENSSSCG00000016662;ENSSSCG00000016196;ENSSSCG00000004013;…	SFRP1;BOC;SERPINE2;;CRB2;DCN;CDC20;SHOX2;LOXL2;ETV4;WNT11;NODAL;OLFM4;FRZB;COL1A1;SEMA3A;JUNB;ATP8A2;TBX20;VIL1;SMOC2;SYT1
2	GO:0060346	BP	bone trabecula formation	2/295	8/25179	0.00365612159521	0.3811506763	ENSSSCG00000036135;ENSSSCG00000025822	COL1A1;SFRP1
2	GO:0043589	BP	skin morphogenesis	2/295	8/25179	0.00365612159521	0.3811506763	ENSSSCG00000036135;ENSSSCG00000015326	COL1A1;COL1A2
2	GO:0040034	BP	regulation of development, heterochronic	2/295	8/25179	0.00365612159521	0.3811506763	ENSSSCG00000039399;ENSSSCG00000016233	NODAL;SERPINE2
2	GO:0150011	BP	regulation of neuron projection arborization	2/295	8/25179	0.00365612159521	0.3811506763	ENSSSCG00000003669;ENSSSCG00000034345	MFSD2A;SPRY3
2	GO:0061469	BP	regulation of type B pancreatic cell proliferation	2/295	8/25179	0.00365612159521	0.3811506763	ENSSSCG00000016218;ENSSSCG00000036933	PTPRN;NR1D1
2	GO:0048505	BP	regulation of timing of cell differentiation	2/295	8/25179	0.00365612159521	0.3811506763	ENSSSCG00000039399;ENSSSCG00000016233	NODAL;SERPINE2
2	GO:0009992	BP	cellular water homeostasis	2/295	8/25179	0.00365612159521	0.3811506763	ENSSSCG00000047075;ENSSSCG00000040951	;SCT
2	GO:0043303	BP	mast cell degranulation	2/295	8/25179	0.00365612159521	0.3811506763	ENSSSCG00000040080;ENSSSCG00000032480	PTGDS;
2	GO:0002279	BP	mast cell activation involved in immune response	2/295	8/25179	0.00365612159521	0.3811506763	ENSSSCG00000040080;ENSSSCG00000032480	PTGDS;
12	GO:0030546	MF	signaling receptor activator activity	12/295	412/25179	0.00361609031622	0.3811506763	ENSSSCG00000014310;ENSSSCG00000015398;ENSSSCG00000036213;ENSSSCG00000029656;ENSSSCG00000036814;ENSSSCG00000039399;ENSSSCG00000034607;ENSSSCG00000035186;ENSSSCG00000025414;ENSSSCG00000003318;ENSSSCG00000003160;ENSSSCG00000040951	CXCL14;SEMA3A;;NDP;CLEC11A;NODAL;OGN;ADCYAP1;;GALP;NTF4;SCT
2	GO:0070492	MF	oligosaccharide binding	2/295	8/25179	0.00365612159521	0.3811506763	ENSSSCG00000037620;ENSSSCG00000033608	;LOXL2
3	GO:0140326	MF	ATPase-coupled intramembrane lipid transporter activity	3/295	27/25179	0.00378116980206	0.39218600287	ENSSSCG00000005307;ENSSSCG00000003669;ENSSSCG00000035421	;MFSD2A;ATP8A2
4	GO:0090596	BP	sensory organ morphogenesis	4/295	55/25179	0.00393852981702	0.406444342177	ENSSSCG00000003479;ENSSSCG00000005751;ENSSSCG00000008397;ENSSSCG00000033641	MFAP2;COL5A1;EFEMP1;COL8A2
15	GO:0048646	BP	anatomical structure formation involved in morphogenesis	15/295	562/25179	0.00401073002207	0.411815309251	ENSSSCG00000025822;ENSSSCG00000005584;ENSSSCG00000035421;ENSSSCG00000039399;ENSSSCG00000022891;ENSSSCG00000036135;ENSSSCG00000033608;ENSSSCG00000016662;ENSSSCG00000003160;ENSSSCG00000013352;ENSSSCG00000025188;ENSSSCG00000005608;ENSSSCG00000013316;ENSSSCG00000022347;ENSSSCG00000005338	SFRP1;CRB2;ATP8A2;NODAL;MYMK;COL1A1;LOXL2;TBX20;NTF4;E2F8;LEPR;ANGPTL2;WT1;WNT11;RECK
242	GO:0008150	BP	biological_process	242/295	18880/25179	0.00443114741366	0.446017906913	ENSSSCG00000009977;ENSSSCG00000003949;ENSSSCG00000005030;ENSSSCG00000027266;ENSSSCG00000036123;ENSSSCG00000039468;ENSSSCG00000026155;ENSSSCG00000037349;ENSSSCG00000047682;ENSSSCG00000031590;ENSSSCG00000010860;ENSSSCG00000022857;ENSSSCG00000038626;ENSSSCG00000036213;ENSSSCG00000014219;ENSSSCG00000037878;ENSSSCG00000024305;ENSSSCG00000047075;ENSSSCG00000018063;ENSSSCG00000021656;ENSSSCG00000029656;…	RASL10A;CDC20;NID2;PNPLA3;;SERPINH1;FSCN2;;;SYT13;;TFF3;ZNF513;;CDO1;AHSP;MT3;;;;NDP;LOXL2;;;HBM;GGT5;MLC1;RECK;H4C8;;MRC2;CCDC80;ALAS2;ALAS1;PADI4;OLFM4;FRZB;GJC2;PFKFB3;MDFI;CKM;CSRP2;;LEPR;HBB;SORCS2;ADAMTS2;ATP8A2;TBX20;CASQ1;ACSL4;NPSR1;;GALP;MYMK;RELB;;;SPDL1;P2RY1;;AK5;KRT18;;SFRP1;UBAP1L;SMOC2;COL1A2;SPARC;;THRSP;;CRB2;TCF19;;LPAR1;MFAP2;ADAMTSL2;FKBP10;;LOX;PBK;CA3;ENPP3;PRSS35;NTF4;MAL;…
45	GO:0010646	BP	regulation of cell communication	45/295	2527/25179	0.00449096336985	0.449822816354	ENSSSCG00000034345;ENSSSCG00000025822;ENSSSCG00000003949;ENSSSCG00000030113;ENSSSCG00000008072;ENSSSCG00000008723;ENSSSCG00000003697;ENSSSCG00000010461;ENSSSCG00000005584;ENSSSCG00000036213;ENSSSCG00000007456;ENSSSCG00000005457;ENSSSCG00000024305;ENSSSCG00000025238;ENSSSCG00000026425;ENSSSCG00000032320;ENSSSCG00000006457;ENSSSCG00000014232;ENSSSCG00000009671;ENSSSCG00000000696;ENSSSCG00000003160;…	SPRY3;SFRP1;CDC20;SHISA2;ASPN;HTRA3;NDC80;ANKRD1;CRB2;;SULF2;LPAR1;MT3;SHOX2;ADAMTSL2;TCIM;FCRL3;LOX;PBK;NOP2;NTF4;MAL;SREBF1;WNT11;RASGRF2;NODAL;SCT;DLK1;NR1D1;FOXM1;FRZB;COL1A1;AFAP1;FAIM2;WFIKKN1;SORCS2;NPTX2;TBX20;SERPINE2;SMOC2;ADCYAP1;GPC6;SYT1;RECK;DCN
23	GO:0010648	BP	negative regulation of cell communication	23/295	1045/25179	0.00453148734468	0.451667711775	ENSSSCG00000000915;ENSSSCG00000025822;ENSSSCG00000030113;ENSSSCG00000008072;ENSSSCG00000008723;ENSSSCG00000007456;ENSSSCG00000000739;ENSSSCG00000026425;ENSSSCG00000032320;ENSSSCG00000006457;ENSSSCG00000009671;ENSSSCG00000033626;ENSSSCG00000022347;ENSSSCG00000034345;ENSSSCG00000039399;ENSSSCG00000035805;ENSSSCG00000036933;ENSSSCG00000016018;ENSSSCG00000000206;ENSSSCG00000037013;ENSSSCG00000037539;…	DCN;SFRP1;SHISA2;ASPN;HTRA3;SULF2;FOXM1;ADAMTSL2;TCIM;FCRL3;PBK;SREBF1;WNT11;SPRY3;NODAL;DLK1;NR1D1;FRZB;FAIM2;WFIKKN1;SORCS2;SERPINE2;TBX20
23	GO:0023057	BP	negative regulation of signaling	23/295	1048/25179	0.00459395198451	0.45385253207	ENSSSCG00000000915;ENSSSCG00000025822;ENSSSCG00000030113;ENSSSCG00000008072;ENSSSCG00000008723;ENSSSCG00000007456;ENSSSCG00000000739;ENSSSCG00000026425;ENSSSCG00000032320;ENSSSCG00000006457;ENSSSCG00000009671;ENSSSCG00000033626;ENSSSCG00000022347;ENSSSCG00000034345;ENSSSCG00000039399;ENSSSCG00000035805;ENSSSCG00000036933;ENSSSCG00000016018;ENSSSCG00000000206;ENSSSCG00000037013;ENSSSCG00000037539;…	DCN;SFRP1;SHISA2;ASPN;HTRA3;SULF2;FOXM1;ADAMTSL2;TCIM;FCRL3;PBK;SREBF1;WNT11;SPRY3;NODAL;DLK1;NR1D1;FRZB;FAIM2;WFIKKN1;SORCS2;SERPINE2;TBX20
45	GO:0023051	BP	regulation of signaling	45/295	2539/25179	0.00465047469163	0.45385253207	ENSSSCG00000034345;ENSSSCG00000025822;ENSSSCG00000003949;ENSSSCG00000030113;ENSSSCG00000008072;ENSSSCG00000008723;ENSSSCG00000003697;ENSSSCG00000010461;ENSSSCG00000005584;ENSSSCG00000036213;ENSSSCG00000007456;ENSSSCG00000005457;ENSSSCG00000024305;ENSSSCG00000025238;ENSSSCG00000026425;ENSSSCG00000032320;ENSSSCG00000006457;ENSSSCG00000014232;ENSSSCG00000009671;ENSSSCG00000000696;ENSSSCG00000003160;…	SPRY3;SFRP1;CDC20;SHISA2;ASPN;HTRA3;NDC80;ANKRD1;CRB2;;SULF2;LPAR1;MT3;SHOX2;ADAMTSL2;TCIM;FCRL3;LOX;PBK;NOP2;NTF4;MAL;SREBF1;WNT11;RASGRF2;NODAL;SCT;DLK1;NR1D1;FOXM1;FRZB;COL1A1;AFAP1;FAIM2;WFIKKN1;SORCS2;NPTX2;TBX20;SERPINE2;SMOC2;ADCYAP1;GPC6;SYT1;RECK;DCN
2	GO:0007220	BP	Notch receptor processing	2/295	9/25179	0.0046644659	0.45385253207	ENSSSCG00000010860;ENSSSCG00000032949	;APH1B
2	GO:0060026	BP	convergent extension	2/295	9/25179	0.0046644659	0.45385253207	ENSSSCG00000025822;ENSSSCG00000022347	SFRP1;WNT11
2	GO:0006782	BP	protoporphyrinogen IX biosynthetic process	2/295	9/25179	0.0046644659	0.45385253207	ENSSSCG00000012347;ENSSSCG00000011437	ALAS2;ALAS1
8	GO:0022604	BP	regulation of cell morphogenesis	8/295	224/25179	0.00508806480734	0.49272240857	ENSSSCG00000011721;ENSSSCG00000017082;ENSSSCG00000005457;ENSSSCG00000003669;ENSSSCG00000009444;ENSSSCG00000016196;ENSSSCG00000000948;ENSSSCG00000034345	P2RY1;SPARC;LPAR1;MFSD2A;OLFM4;VIL1;SYT1;SPRY3
9	GO:0010975	BP	regulation of neuron projection development	9/295	273/25179	0.00511491738082	0.49298635303	ENSSSCG00000026130;ENSSSCG00000025822;ENSSSCG00000015398;ENSSSCG00000035421;ENSSSCG00000005457;ENSSSCG00000024305;ENSSSCG00000025238;ENSSSCG00000012018;ENSSSCG00000003669	EPHA3;SFRP1;SEMA3A;ATP8A2;LPAR1;MT3;SHOX2;CHODL;MFSD2A
7	GO:0045927	BP	positive regulation of growth	7/295	178/25179	0.00514415205778	0.493476333318	ENSSSCG00000025822;ENSSSCG00000035421;ENSSSCG00000003669;ENSSSCG00000016662;ENSSSCG00000016196;ENSSSCG00000015067;ENSSSCG00000000948	SFRP1;ATP8A2;MFSD2A;TBX20;VIL1;ZPR1;SYT1
9	GO:0052547	BP	regulation of peptidase activity	9/295	275/25179	0.00535913032652	0.511696775522	ENSSSCG00000039399;ENSSSCG00000005584;ENSSSCG00000024305;ENSSSCG00000008214;ENSSSCG00000016233;ENSSSCG00000039468;ENSSSCG00000032949;ENSSSCG00000033675;ENSSSCG00000005338	NODAL;CRB2;MT3;;SERPINE2;SERPINH1;APH1B;SPAI-2;RECK
5	GO:0004867	MF	serine-type endopeptidase inhibitor activity	5/295	96/25179	0.00547994319553	0.515998522186	ENSSSCG00000037013;ENSSSCG00000027331;ENSSSCG00000039468;ENSSSCG00000033675;ENSSSCG00000016233	WFIKKN1;COL6A3;SERPINH1;SPAI-2;SERPINE2
3	GO:0090207	BP	regulation of triglyceride metabolic process	3/295	31/25179	0.00561401464625	0.526197987462	ENSSSCG00000033822;ENSSSCG00000033626;ENSSSCG00000003669	THRSP;SREBF1;MFSD2A
2	GO:0044321	BP	response to leptin	2/295	10/25179	0.00578564801882	0.530126215106	ENSSSCG00000025188;ENSSSCG00000036933	LEPR;NR1D1
2	GO:0032836	BP	glomerular basement membrane development	2/295	10/25179	0.00578564801882	0.530126215106	ENSSSCG00000013316;ENSSSCG00000007456	WT1;SULF2
2	GO:0030011	BP	maintenance of cell polarity	2/295	10/25179	0.00578564801882	0.530126215106	ENSSSCG00000005584;ENSSSCG00000022347	CRB2;WNT11
2	GO:0017185	BP	peptidyl-lysine hydroxylation	2/295	10/25179	0.00578564801882	0.530126215106	ENSSSCG00000000681;ENSSSCG00000017422	P3H3;FKBP10
2	GO:0140333	MF	glycerophospholipid flippase activity	2/295	10/25179	0.00578564801882	0.530126215106	ENSSSCG00000005307;ENSSSCG00000003669	;MFSD2A
4	GO:0030512	BP	negative regulation of transforming growth factor beta receptor signaling pathway	4/295	62/25179	0.00604449961887	0.551371699608	ENSSSCG00000037013;ENSSSCG00000008723;ENSSSCG00000008072;ENSSSCG00000026425	WFIKKN1;HTRA3;ASPN;ADAMTSL2
8	GO:0051346	BP	negative regulation of hydrolase activity	8/295	231/25179	0.00609543855076	0.553547092923	ENSSSCG00000005584;ENSSSCG00000024305;ENSSSCG00000008214;ENSSSCG00000016233;ENSSSCG00000039468;ENSSSCG00000025188;ENSSSCG00000033675;ENSSSCG00000005338	CRB2;MT3;;SERPINE2;SERPINH1;LEPR;SPAI-2;RECK
26	GO:0051049	BP	regulation of transport	26/295	1259/25179	0.00648210466512	0.586056834613	ENSSSCG00000011721;ENSSSCG00000026130;ENSSSCG00000025822;ENSSSCG00000015067;ENSSSCG00000031590;ENSSSCG00000010461;ENSSSCG00000016664;ENSSSCG00000006457;ENSSSCG00000015913;ENSSSCG00000015911;ENSSSCG00000003160;ENSSSCG00000033626;ENSSSCG00000000978;ENSSSCG00000014127;ENSSSCG00000040951;ENSSSCG00000036933;ENSSSCG00000010860;ENSSSCG00000025188;ENSSSCG00000035421;ENSSSCG00000006390;ENSSSCG00000016233;…	P2RY1;EPHA3;SFRP1;ZPR1;SYT13;ANKRD1;NPSR1;FCRL3;SCN9A;SCN3A;NTF4;SREBF1;MLC1;RASGRF2;SCT;NR1D1;;LEPR;ATP8A2;CASQ1;SERPINE2;ADCYAP1;;SYT1;KRT20;KCNIP4
3	GO:0070303	BP	negative regulation of stress-activated protein kinase signaling cascade	3/295	33/25179	0.00669812681611	0.597654258662	ENSSSCG00000000739;ENSSSCG00000025822;ENSSSCG00000009671	FOXM1;SFRP1;PBK
3	GO:0032873	BP	negative regulation of stress-activated MAPK cascade	3/295	33/25179	0.00669812681611	0.597654258662	ENSSSCG00000000739;ENSSSCG00000025822;ENSSSCG00000009671	FOXM1;SFRP1;PBK
3	GO:0046456	BP	icosanoid biosynthetic process	3/295	33/25179	0.00669812681611	0.597654258662	ENSSSCG00000010055;ENSSSCG00000040080;ENSSSCG00000032480	GGT5;PTGDS;
4	GO:0019730	BP	antimicrobial humoral response	4/295	64/25179	0.00676065326282	0.60061055704	ENSSSCG00000037620;ENSSSCG00000033675;ENSSSCG00000014310;ENSSSCG00000003318	;SPAI-2;CXCL14;GALP
2	GO:0045576	BP	mast cell activation	2/295	11/25179	0.00701690368091	0.607527088611	ENSSSCG00000040080;ENSSSCG00000032480	PTGDS;
2	GO:0010867	BP	positive regulation of triglyceride biosynthetic process	2/295	11/25179	0.00701690368091	0.607527088611	ENSSSCG00000003669;ENSSSCG00000033626	MFSD2A;SREBF1
2	GO:0046501	BP	protoporphyrinogen IX metabolic process	2/295	11/25179	0.00701690368091	0.607527088611	ENSSSCG00000012347;ENSSSCG00000011437	ALAS2;ALAS1
2	GO:0000083	BP	regulation of transcription involved in G1/S transition of mitotic cell cycle	2/295	11/25179	0.00701690368091	0.607527088611	ENSSSCG00000007268;ENSSSCG00000015067	E2F1;ZPR1
2	GO:0000940	CC	outer kinetochore	2/295	11/25179	0.00701690368091	0.607527088611	ENSSSCG00000003697;ENSSSCG00000025965	NDC80;SPDL1
5	GO:0017015	BP	regulation of transforming growth factor beta receptor signaling pathway	5/295	102/25179	0.0070578169414	0.608491027695	ENSSSCG00000037013;ENSSSCG00000014232;ENSSSCG00000008723;ENSSSCG00000008072;ENSSSCG00000026425	WFIKKN1;LOX;HTRA3;ASPN;ADAMTSL2
4	GO:0071944	CC	cell periphery	4/295	65/25179	0.0071388816384	0.612893985367	ENSSSCG00000000253;ENSSSCG00000007952;ENSSSCG00000004013;ENSSSCG00000017448	KRT18;TRAP1;SMOC2;KRT14
5	GO:0009266	BP	response to temperature stimulus	5/295	104/25179	0.0076475947951	0.645716134083	ENSSSCG00000009672;ENSSSCG00000006390;ENSSSCG00000036132;ENSSSCG00000032320;ENSSSCG00000005778	;CASQ1;CKM;TCIM;HSBP1L1
5	GO:1903844	BP	regulation of cellular response to transforming growth factor beta stimulus	5/295	104/25179	0.0076475947951	0.645716134083	ENSSSCG00000037013;ENSSSCG00000014232;ENSSSCG00000008723;ENSSSCG00000008072;ENSSSCG00000026425	WFIKKN1;LOX;HTRA3;ASPN;ADAMTSL2
17	GO:0051241	BP	negative regulation of multicellular organismal process	17/295	733/25179	0.00769372562852	0.646937842665	ENSSSCG00000021576;ENSSSCG00000025822;ENSSSCG00000008072;ENSSSCG00000040951;ENSSSCG00000003604;ENSSSCG00000000915;ENSSSCG00000024305;ENSSSCG00000039399;ENSSSCG00000036933;ENSSSCG00000008397;ENSSSCG00000016233;ENSSSCG00000033608;ENSSSCG00000015398;ENSSSCG00000038879;ENSSSCG00000004012;ENSSSCG00000017082;ENSSSCG00000022347	;SFRP1;ASPN;SCT;ADGRB2;DCN;MT3;NODAL;NR1D1;EFEMP1;SERPINE2;LOXL2;SEMA3A;RELB;THBS2;SPARC;WNT11
22	GO:0006928	BP	movement of cell or subcellular component	22/295	1057/25179	0.00830063352913	0.661313064725	ENSSSCG00000016166;ENSSSCG00000026130;ENSSSCG00000025826;ENSSSCG00000012377;ENSSSCG00000026155;ENSSSCG00000029441;ENSSSCG00000005584;ENSSSCG00000005457;ENSSSCG00000014310;ENSSSCG00000033608;ENSSSCG00000025795;ENSSSCG00000021656;ENSSSCG00000014232;ENSSSCG00000005751;ENSSSCG00000050498;ENSSSCG00000044105;ENSSSCG00000039399;ENSSSCG00000015398;ENSSSCG00000016196;ENSSSCG00000009489;ENSSSCG00000016662;…	SPAG16;EPHA3;BOC;KIF4A;FSCN2;;CRB2;LPAR1;CXCL14;LOXL2;CSF3R;;LOX;COL5A1;PURA;;NODAL;SEMA3A;VIL1;GPC6;TBX20;SPDL1
2	GO:0000003	BP	reproduction	2/295	12/25179	0.00835551751851	0.661313064725	ENSSSCG00000003351;ENSSSCG00000025188	MMP23B;LEPR
2	GO:1902043	BP	positive regulation of extrinsic apoptotic signaling pathway via death domain receptors	2/295	12/25179	0.00835551751851	0.661313064725	ENSSSCG00000008115;ENSSSCG00000025822	MAL;SFRP1
2	GO:0030277	BP	maintenance of gastrointestinal epithelium	2/295	12/25179	0.00835551751851	0.661313064725	ENSSSCG00000012835;ENSSSCG00000022857	;TFF3
51	GO:0051234	BP	establishment of localization	51/295	3045/25179	0.00888259025418	0.661313064725	ENSSSCG00000016166;ENSSSCG00000024860;ENSSSCG00000014347;ENSSSCG00000000253;ENSSSCG00000016233;ENSSSCG00000027453;ENSSSCG00000036123;ENSSSCG00000025965;ENSSSCG00000031590;ENSSSCG00000012557;ENSSSCG00000014219;ENSSSCG00000003697;ENSSSCG00000039419;ENSSSCG00000040080;ENSSSCG00000006106;ENSSSCG00000009672;ENSSSCG00000015913;ENSSSCG00000007978;ENSSSCG00000032480;ENSSSCG00000008115;ENSSSCG00000015094;…	SPAG16;;PROB1;KRT18;SERPINE2;;;SPDL1;SYT13;NUP62CL;CDO1;NDC80;SLCO4A1;PTGDS;CDH17;;SCN9A;;;MAL;CD3G;PURA;NIPAL2;MLC1;SLC16A6;MRC2;SLC24A1;MFSD2A;CLCA1;;;SLC28A3;COL1A1;;LEPR;HBB;FABP2;LRRC69;SORCS2;CA4;ATP8A2;CHRNE;;AMN;VIL1;ADCYAP1;;CLCA4;SYT1;PTPRN;SCN3A
5	GO:0001568	BP	blood vessel development	5/295	108/25179	0.00892841953916	0.661313064725	ENSSSCG00000036135;ENSSSCG00000013735;ENSSSCG00000005751;ENSSSCG00000014232;ENSSSCG00000015326	COL1A1;JUNB;COL5A1;LOX;COL1A2
3	GO:0033047	BP	regulation of mitotic sister chromatid segregation	3/295	37/25179	0.00921716392605	0.661313064725	ENSSSCG00000003697;ENSSSCG00000025965;ENSSSCG00000004466	NDC80;SPDL1;TTK
5	GO:0009611	BP	response to wounding	5/295	109/25179	0.00927037763538	0.661313064725	ENSSSCG00000016233;ENSSSCG00000016034;ENSSSCG00000036213;ENSSSCG00000007456;ENSSSCG00000017422	SERPINE2;COL3A1;;SULF2;FKBP10
21	GO:0009968	BP	negative regulation of signal transduction	21/295	990/25179	0.00933038811862	0.661313064725	ENSSSCG00000000915;ENSSSCG00000035805;ENSSSCG00000008072;ENSSSCG00000007456;ENSSSCG00000025822;ENSSSCG00000036933;ENSSSCG00000000739;ENSSSCG00000008723;ENSSSCG00000039399;ENSSSCG00000030113;ENSSSCG00000026425;ENSSSCG00000016018;ENSSSCG00000016233;ENSSSCG00000006457;ENSSSCG00000009671;ENSSSCG00000032320;ENSSSCG00000000206;ENSSSCG00000016662;ENSSSCG00000037013;ENSSSCG00000022347;ENSSSCG00000034345	DCN;DLK1;ASPN;SULF2;SFRP1;NR1D1;FOXM1;HTRA3;NODAL;SHISA2;ADAMTSL2;FRZB;SERPINE2;FCRL3;PBK;TCIM;FAIM2;TBX20;WFIKKN1;WNT11;SPRY3
4	GO:0051216	BP	cartilage development	4/295	71/25179	0.00970290661627	0.661313064725	ENSSSCG00000036135;ENSSSCG00000025238;ENSSSCG00000012766;ENSSSCG00000007456	COL1A1;SHOX2;BGN;SULF2
2	GO:0042074	BP	cell migration involved in gastrulation	2/295	13/25179	0.00979882230458	0.661313064725	ENSSSCG00000039399;ENSSSCG00000005584	NODAL;CRB2
2	GO:0009886	BP	post-embryonic animal morphogenesis	2/295	13/25179	0.00979882230458	0.661313064725	ENSSSCG00000003479;ENSSSCG00000008397	MFAP2;EFEMP1
2	GO:0048546	BP	digestive tract morphogenesis	2/295	13/25179	0.00979882230458	0.661313064725	ENSSSCG00000025822;ENSSSCG00000039399	SFRP1;NODAL
2	GO:0010893	BP	positive regulation of steroid biosynthetic process	2/295	13/25179	0.00979882230458	0.661313064725	ENSSSCG00000033626;ENSSSCG00000036933	SREBF1;NR1D1
3	GO:0001890	BP	placenta development	3/295	38/25179	0.00992185399821	0.661313064725	ENSSSCG00000029656;ENSSSCG00000039399;ENSSSCG00000013352	NDP;NODAL;E2F8
3	GO:0034605	BP	cellular response to heat	3/295	38/25179	0.00992185399821	0.661313064725	ENSSSCG00000009672;ENSSSCG00000032320;ENSSSCG00000005778	;TCIM;HSBP1L1
10	GO:0048598	BP	embryonic morphogenesis	10/295	358/25179	0.0100161889433	0.661313064725	ENSSSCG00000003479;ENSSSCG00000035421;ENSSSCG00000039399;ENSSSCG00000025238;ENSSSCG00000008397;ENSSSCG00000001620;ENSSSCG00000025822;ENSSSCG00000016662;ENSSSCG00000022347;ENSSSCG00000005338	MFAP2;ATP8A2;NODAL;SHOX2;EFEMP1;MDFI;SFRP1;TBX20;WNT11;RECK
25	GO:0048585	BP	negative regulation of response to stimulus	25/295	1268/25179	0.0104455857073	0.661313064725	ENSSSCG00000000915;ENSSSCG00000025822;ENSSSCG00000030113;ENSSSCG00000008072;ENSSSCG00000008723;ENSSSCG00000022701;ENSSSCG00000015398;ENSSSCG00000007456;ENSSSCG00000000739;ENSSSCG00000026425;ENSSSCG00000032320;ENSSSCG00000006457;ENSSSCG00000009671;ENSSSCG00000022347;ENSSSCG00000034345;ENSSSCG00000039399;ENSSSCG00000016034;ENSSSCG00000035805;ENSSSCG00000036933;ENSSSCG00000016018;ENSSSCG00000000206;…	DCN;SFRP1;SHISA2;ASPN;HTRA3;;SEMA3A;SULF2;FOXM1;ADAMTSL2;TCIM;FCRL3;PBK;WNT11;SPRY3;NODAL;COL3A1;DLK1;NR1D1;FRZB;FAIM2;ENPP3;WFIKKN1;SERPINE2;TBX20
8	GO:0052548	BP	regulation of endopeptidase activity	8/295	254/25179	0.0104918540237	0.661313064725	ENSSSCG00000039399;ENSSSCG00000005584;ENSSSCG00000024305;ENSSSCG00000008214;ENSSSCG00000039468;ENSSSCG00000032949;ENSSSCG00000033675;ENSSSCG00000005338	NODAL;CRB2;MT3;;SERPINH1;APH1B;SPAI-2;RECK
3	GO:0061844	BP	antimicrobial humoral immune response mediated by antimicrobial peptide	3/295	39/25179	0.0106570541988	0.661313064725	ENSSSCG00000037620;ENSSSCG00000014310;ENSSSCG00000003318	;CXCL14;GALP
49	GO:0048583	BP	regulation of response to stimulus	49/295	2948/25179	0.0106859219953	0.661313064725	ENSSSCG00000000915;ENSSSCG00000025822;ENSSSCG00000004675;ENSSSCG00000030113;ENSSSCG00000008072;ENSSSCG00000016233;ENSSSCG00000008723;ENSSSCG00000003697;ENSSSCG00000022701;ENSSSCG00000005584;ENSSSCG00000036213;ENSSSCG00000007456;ENSSSCG00000036933;ENSSSCG00000005457;ENSSSCG00000024305;ENSSSCG00000014310;ENSSSCG00000025238;ENSSSCG00000026425;ENSSSCG00000032320;ENSSSCG00000006457;ENSSSCG00000014232;…	DCN;SFRP1;DUOX1;SHISA2;ASPN;SERPINE2;HTRA3;NDC80;;CRB2;;SULF2;NR1D1;LPAR1;MT3;CXCL14;SHOX2;ADAMTSL2;TCIM;FCRL3;LOX;PBK;NOP2;;MAL;WNT11;RASGRF2;ANKRD1;NODAL;MYMK;DLK1;COL3A1;FOXM1;FRZB;COL1A1;AFAP1;FAIM2;SEMA3A;ENPP3;WFIKKN1;SPRY3;NPTX2;VIL1;SMOC2;ADCYAP1;GPC6;MLC1;TBX20;RECK
7	GO:0045765	BP	regulation of angiogenesis	7/295	206/25179	0.0110606600028	0.661313064725	ENSSSCG00000003604;ENSSSCG00000017082;ENSSSCG00000000915;ENSSSCG00000039399;ENSSSCG00000004013;ENSSSCG00000004012;ENSSSCG00000005338	ADGRB2;SPARC;DCN;NODAL;SMOC2;THBS2;RECK
4	GO:0030324	BP	lung development	4/295	74/25179	0.0111827054383	0.661313064725	ENSSSCG00000014232;ENSSSCG00000024043;ENSSSCG00000036213;ENSSSCG00000039399	LOX;ADAMTS2;;NODAL
2	GO:1903083	BP	protein localization to condensed chromosome	2/295	14/25179	0.011344198206	0.661313064725	ENSSSCG00000025965;ENSSSCG00000004466	SPDL1;TTK
2	GO:0030325	BP	adrenal gland development	2/295	14/25179	0.011344198206	0.661313064725	ENSSSCG00000013316;ENSSSCG00000022347	WT1;WNT11
2	GO:0070206	BP	protein trimerization	2/295	14/25179	0.011344198206	0.661313064725	ENSSSCG00000009672;ENSSSCG00000015326	;COL1A2
2	GO:0042987	BP	amyloid precursor protein catabolic process	2/295	14/25179	0.011344198206	0.661313064725	ENSSSCG00000010860;ENSSSCG00000032949	;APH1B
2	GO:0010470	BP	regulation of gastrulation	2/295	14/25179	0.011344198206	0.661313064725	ENSSSCG00000039399;ENSSSCG00000005584	NODAL;CRB2
2	GO:0060707	BP	trophoblast giant cell differentiation	2/295	14/25179	0.011344198206	0.661313064725	ENSSSCG00000013352;ENSSSCG00000001620	E2F8;MDFI
2	GO:0034501	BP	protein localization to kinetochore	2/295	14/25179	0.011344198206	0.661313064725	ENSSSCG00000025965;ENSSSCG00000004466	SPDL1;TTK
3	GO:0051653	BP	spindle localization	3/295	40/25179	0.0114229940488	0.661313064725	ENSSSCG00000003697;ENSSSCG00000010896;ENSSSCG00000025965	NDC80;ASPM;SPDL1
5	GO:0009612	BP	response to mechanical stimulus	5/295	115/25179	0.0115131930175	0.661313064725	ENSSSCG00000010461;ENSSSCG00000036135;ENSSSCG00000035421;ENSSSCG00000022347;ENSSSCG00000016233	ANKRD1;COL1A1;ATP8A2;WNT11;SERPINE2
1	GO:0036153	BP	triglyceride acyl-chain remodeling	1/295	1/25179	0.011716112633	0.661313064725	ENSSSCG00000027266	PNPLA3
1	GO:0019428	BP	allantoin biosynthetic process	1/295	1/25179	0.011716112633	0.661313064725	ENSSSCG00000009316
1	GO:0150178	BP	regulation of phosphatidylserine metabolic process	1/295	1/25179	0.011716112633	0.661313064725	ENSSSCG00000003669	MFSD2A
1	GO:0150175	BP	regulation of phosphatidylethanolamine metabolic process	1/295	1/25179	0.011716112633	0.661313064725	ENSSSCG00000003669	MFSD2A
1	GO:1903045	BP	neural crest cell migration involved in sympathetic nervous system development	1/295	1/25179	0.011716112633	0.661313064725	ENSSSCG00000015398	SEMA3A
1	GO:0007402	BP	ganglion mother cell fate determination	1/295	1/25179	0.011716112633	0.661313064725	ENSSSCG00000003160	NTF4
1	GO:0044345	BP	stromal-epithelial cell signaling involved in prostate gland development	1/295	1/25179	0.011716112633	0.661313064725	ENSSSCG00000025822	SFRP1
1	GO:1901750	BP	leukotriene D4 biosynthetic process	1/295	1/25179	0.011716112633	0.661313064725	ENSSSCG00000010055	GGT5
1	GO:0098977	BP	inhibitory chemical synaptic transmission	1/295	1/25179	0.011716112633	0.661313064725	ENSSSCG00000032433	PTCHD1
1	GO:0045578	BP	negative regulation of B cell differentiation	1/295	1/25179	0.011716112633	0.661313064725	ENSSSCG00000025822	SFRP1
1	GO:0055111	BP	ingression involved in gastrulation with mouth forming second	1/295	1/25179	0.011716112633	0.661313064725	ENSSSCG00000005584	CRB2
1	GO:0003172	BP	sinoatrial valve development	1/295	1/25179	0.011716112633	0.661313064725	ENSSSCG00000025238	SHOX2
1	GO:0003175	BP	tricuspid valve development	1/295	1/25179	0.011716112633	0.661313064725	ENSSSCG00000016662	TBX20
1	GO:0008052	BP	sensory organ boundary specification	1/295	1/25179	0.011716112633	0.661313064725	ENSSSCG00000003160	NTF4
1	GO:1905359	BP	protein localization to meiotic spindle	1/295	1/25179	0.011716112633	0.661313064725	ENSSSCG00000004466	TTK
1	GO:0033301	BP	cell cycle comprising mitosis without cytokinesis	1/295	1/25179	0.011716112633	0.661313064725	ENSSSCG00000013352	E2F8
1	GO:1904206	BP	positive regulation of skeletal muscle hypertrophy	1/295	1/25179	0.011716112633	0.661313064725	ENSSSCG00000022891	MYMK
1	GO:1904692	BP	positive regulation of type B pancreatic cell proliferation	1/295	1/25179	0.011716112633	0.661313064725	ENSSSCG00000016218	PTPRN
1	GO:0150013	BP	negative regulation of neuron projection arborization	1/295	1/25179	0.011716112633	0.661313064725	ENSSSCG00000034345	SPRY3
1	GO:0061193	BP	taste bud development	1/295	1/25179	0.011716112633	0.661313064725	ENSSSCG00000003160	NTF4
1	GO:0033626	BP	positive regulation of integrin activation by cell surface receptor linked signal transduction	1/295	1/25179	0.011716112633	0.661313064725	ENSSSCG00000006106	CDH17
1	GO:1903640	BP	negative regulation of gastrin-induced gastric acid secretion	1/295	1/25179	0.011716112633	0.661313064725	ENSSSCG00000040951	SCT
1	GO:2000054	BP	negative regulation of Wnt signaling pathway involved in dorsal/ventral axis specification	1/295	1/25179	0.011716112633	0.661313064725	ENSSSCG00000025822	SFRP1
1	GO:2000053	BP	regulation of Wnt signaling pathway involved in dorsal/ventral axis specification	1/295	1/25179	0.011716112633	0.661313064725	ENSSSCG00000025822	SFRP1
1	GO:0060577	BP	pulmonary vein morphogenesis	1/295	1/25179	0.011716112633	0.661313064725	ENSSSCG00000016662	TBX20
1	GO:1905184	BP	positive regulation of protein serine/threonine phosphatase activity	1/295	1/25179	0.011716112633	0.661313064725	ENSSSCG00000006457	FCRL3
1	GO:0070208	BP	protein heterotrimerization	1/295	1/25179	0.011716112633	0.661313064725	ENSSSCG00000015326	COL1A2
1	GO:0035906	BP	descending aorta development	1/295	1/25179	0.011716112633	0.661313064725	ENSSSCG00000014232	LOX
1	GO:0035905	BP	ascending aorta development	1/295	1/25179	0.011716112633	0.661313064725	ENSSSCG00000014232	LOX
1	GO:0044278	BP	cell wall disruption in other organism	1/295	1/25179	0.011716112633	0.661313064725	ENSSSCG00000037620
1	GO:0098737	BP	protein insertion into plasma membrane	1/295	1/25179	0.011716112633	0.661313064725	ENSSSCG00000008115	MAL
1	GO:0090246	BP	convergent extension involved in somitogenesis	1/295	1/25179	0.011716112633	0.661313064725	ENSSSCG00000025822	SFRP1
1	GO:1901748	BP	leukotriene D4 metabolic process	1/295	1/25179	0.011716112633	0.661313064725	ENSSSCG00000010055	GGT5
1	GO:0042628	BP	mating plug formation	1/295	1/25179	0.011716112633	0.661313064725	ENSSSCG00000016233	SERPINE2
1	GO:0042023	BP	DNA endoreduplication	1/295	1/25179	0.011716112633	0.661313064725	ENSSSCG00000015067	ZPR1
1	GO:0090210	BP	regulation of establishment of blood-brain barrier	1/295	1/25179	0.011716112633	0.661313064725	ENSSSCG00000005338	RECK
1	GO:2000080	BP	negative regulation of canonical Wnt signaling pathway involved in controlling type B pancreatic cell proliferation	1/295	1/25179	0.011716112633	0.661313064725	ENSSSCG00000025822	SFRP1
1	GO:0033316	BP	meiotic spindle assembly checkpoint signaling	1/295	1/25179	0.011716112633	0.661313064725	ENSSSCG00000004466	TTK
1	GO:0061108	BP	seminal vesicle epithelium development	1/295	1/25179	0.011716112633	0.661313064725	ENSSSCG00000016233	SERPINE2
1	GO:0043000	BP	Golgi to plasma membrane CFTR protein transport	1/295	1/25179	0.011716112633	0.661313064725	ENSSSCG00000000253	KRT18
1	GO:0140329	BP	lysophospholipid translocation	1/295	1/25179	0.011716112633	0.661313064725	ENSSSCG00000003669	MFSD2A
1	GO:1903235	BP	positive regulation of calcium ion-dependent exocytosis of neurotransmitter	1/295	1/25179	0.011716112633	0.661313064725	ENSSSCG00000000948	SYT1
1	GO:0021683	BP	cerebellar granular layer morphogenesis	1/295	1/25179	0.011716112633	0.661313064725	ENSSSCG00000016233	SERPINE2
1	GO:0002264	BP	endothelial cell activation involved in immune response	1/295	1/25179	0.011716112633	0.661313064725	ENSSSCG00000032320	TCIM
1	GO:1903096	BP	protein localization to meiotic spindle midzone	1/295	1/25179	0.011716112633	0.661313064725	ENSSSCG00000004466	TTK
1	GO:1903639	BP	regulation of gastrin-induced gastric acid secretion	1/295	1/25179	0.011716112633	0.661313064725	ENSSSCG00000040951	SCT
1	GO:0071931	BP	positive regulation of transcription involved in G1/S transition of mitotic cell cycle	1/295	1/25179	0.011716112633	0.661313064725	ENSSSCG00000015067	ZPR1
1	GO:0071911	BP	synchronous neurotransmitter secretion	1/295	1/25179	0.011716112633	0.661313064725	ENSSSCG00000000948	SYT1
1	GO:0045112	BP	integrin biosynthetic process	1/295	1/25179	0.011716112633	0.661313064725	ENSSSCG00000005751	COL5A1
1	GO:0045210	BP	FasL biosynthetic process	1/295	1/25179	0.011716112633	0.661313064725	ENSSSCG00000000521	PHLDA1
1	GO:0036306	BP	embryonic heart tube elongation	1/295	1/25179	0.011716112633	0.661313064725	ENSSSCG00000016662	TBX20
1	GO:1990261	BP	pre-mRNA catabolic process	1/295	1/25179	0.011716112633	0.661313064725	ENSSSCG00000015067	ZPR1
1	GO:0098746	BP	fast, calcium ion-dependent exocytosis of neurotransmitter	1/295	1/25179	0.011716112633	0.661313064725	ENSSSCG00000000948	SYT1
1	GO:0009386	BP	translational attenuation	1/295	1/25179	0.011716112633	0.661313064725	ENSSSCG00000007952	TRAP1
1	GO:0010160	BP	formation of animal organ boundary	1/295	1/25179	0.011716112633	0.661313064725	ENSSSCG00000003160	NTF4
4	GO:0030658	CC	transport vesicle membrane	4/295	67/25179	0.00793665753914	0.661313064725	ENSSSCG00000016218;ENSSSCG00000033626;ENSSSCG00000023186;ENSSSCG00000000948	PTPRN;SREBF1;CA4;SYT1
3	GO:0005791	CC	rough endoplasmic reticulum	3/295	36/25179	0.00854273233882	0.661313064725	ENSSSCG00000023186;ENSSSCG00000040080;ENSSSCG00000032480	CA4;PTGDS;
11	GO:0009986	CC	cell surface	11/295	411/25179	0.00958378352555	0.661313064725	ENSSSCG00000023186;ENSSSCG00000025822;ENSSSCG00000017082;ENSSSCG00000007456;ENSSSCG00000029656;ENSSSCG00000005457;ENSSSCG00000004675;ENSSSCG00000010860;ENSSSCG00000006106;ENSSSCG00000006457;ENSSSCG00000012766	CA4;SFRP1;SPARC;SULF2;NDP;LPAR1;DUOX1;;CDH17;FCRL3;BGN
16	GO:0005887	CC	integral component of plasma membrane	16/295	703/25179	0.0113137742527	0.661313064725	ENSSSCG00000011721;ENSSSCG00000037539;ENSSSCG00000026130;ENSSSCG00000003604;ENSSSCG00000005457;ENSSSCG00000003669;ENSSSCG00000025826;ENSSSCG00000022891;ENSSSCG00000010860;ENSSSCG00000009672;ENSSSCG00000016664;ENSSSCG00000010960;ENSSSCG00000006933;ENSSSCG00000031590;ENSSSCG00000015913;ENSSSCG00000027911	P2RY1;SORCS2;EPHA3;ADGRB2;LPAR1;MFSD2A;BOC;MYMK;;;NPSR1;SLC28A3;CLCA1;SYT13;SCN9A;LTB4R
1	GO:0070701	CC	mucus layer	1/295	1/25179	0.011716112633	0.661313064725	ENSSSCG00000040035
1	GO:0005586	CC	collagen type III trimer	1/295	1/25179	0.011716112633	0.661313064725	ENSSSCG00000016034	COL3A1
1	GO:0120003	CC	hinge region between urothelial plaques of apical plasma membrane	1/295	1/25179	0.011716112633	0.661313064725	ENSSSCG00000008115	MAL
2	GO:0008191	MF	metalloendopeptidase inhibitor activity	2/295	12/25179	0.00835551751851	0.661313064725	ENSSSCG00000037013;ENSSSCG00000005338	WFIKKN1;RECK
4	GO:0005507	MF	copper ion binding	4/295	69/25179	0.00879083078037	0.661313064725	ENSSSCG00000024305;ENSSSCG00000001914;ENSSSCG00000033608;ENSSSCG00000014232	MT3;LOXL1;LOXL2;LOX
3	GO:0140303	MF	intramembrane lipid transporter activity	3/295	38/25179	0.00992185399821	0.661313064725	ENSSSCG00000005307;ENSSSCG00000003669;ENSSSCG00000035421	;MFSD2A;ATP8A2
21	GO:0003700	MF	DNA-binding transcription factor activity	21/295	1005/25179	0.0101673639781	0.661313064725	ENSSSCG00000035403;ENSSSCG00000007268;ENSSSCG00000035929;ENSSSCG00000013735;ENSSSCG00000016754;ENSSSCG00000036933;ENSSSCG00000000739;ENSSSCG00000037762;ENSSSCG00000025238;ENSSSCG00000026894;ENSSSCG00000050121;ENSSSCG00000013352;ENSSSCG00000012768;ENSSSCG00000017379;ENSSSCG00000016662;ENSSSCG00000013316;ENSSSCG00000038879;ENSSSCG00000033626;ENSSSCG00000050498;ENSSSCG00000033505;ENSSSCG00000000867	RFX2;E2F1;;JUNB;AEBP1;NR1D1;FOXM1;TBX1;SHOX2;NFE2L3;;E2F8;ZFP92;ETV4;TBX20;WT1;RELB;SREBF1;PURA;NKX6-3;SPIC
1	GO:0046659	MF	digestive hormone activity	1/295	1/25179	0.011716112633	0.661313064725	ENSSSCG00000040951	SCT
1	GO:0050346	MF	trans-L-3-hydroxyproline dehydratase activity	1/295	1/25179	0.011716112633	0.661313064725	ENSSSCG00000037854	L3HYPDH
1	GO:0017172	MF	cysteine dioxygenase activity	1/295	1/25179	0.011716112633	0.661313064725	ENSSSCG00000014219	CDO1
1	GO:0051997	MF	2-oxo-4-hydroxy-4-carboxy-5-ureidoimidazoline decarboxylase activity	1/295	1/25179	0.011716112633	0.661313064725	ENSSSCG00000009316
1	GO:0051264	MF	mono-olein transacylation activity	1/295	1/25179	0.011716112633	0.661313064725	ENSSSCG00000027266	PNPLA3
1	GO:0051265	MF	diolein transacylation activity	1/295	1/25179	0.011716112633	0.661313064725	ENSSSCG00000027266	PNPLA3
1	GO:0002951	MF	leukotriene-C(4) hydrolase	1/295	1/25179	0.011716112633	0.661313064725	ENSSSCG00000010055	GGT5
1	GO:0031720	MF	haptoglobin binding	1/295	1/25179	0.011716112633	0.661313064725	ENSSSCG00000038670
1	GO:0070287	MF	ferritin receptor activity	1/295	1/25179	0.011716112633	0.661313064725	ENSSSCG00000009672
1	GO:1904928	MF	coreceptor activity involved in canonical Wnt signaling pathway	1/295	1/25179	0.011716112633	0.661313064725	ENSSSCG00000005338	RECK
1	GO:0016521	MF	pituitary adenylate cyclase activating polypeptide activity	1/295	1/25179	0.011716112633	0.661313064725	ENSSSCG00000035186	ADCYAP1
1	GO:0140348	MF	lysophosphatidylcholine flippase activity	1/295	1/25179	0.011716112633	0.661313064725	ENSSSCG00000003669	MFSD2A
1	GO:0051978	MF	lysophospholipid:sodium symporter activity	1/295	1/25179	0.011716112633	0.661313064725	ENSSSCG00000003669	MFSD2A
1	GO:0015390	MF	purine-specific nucleoside:sodium symporter activity	1/295	1/25179	0.011716112633	0.661313064725	ENSSSCG00000010960	SLC28A3
1	GO:0016151	MF	nickel cation binding	1/295	1/25179	0.011716112633	0.661313064725	ENSSSCG00000006141	CA3
1	GO:0038021	MF	leptin receptor activity	1/295	1/25179	0.011716112633	0.661313064725	ENSSSCG00000025188	LEPR
1	GO:0031858	MF	pituitary adenylate cyclase-activating polypeptide receptor binding	1/295	1/25179	0.011716112633	0.661313064725	ENSSSCG00000035186	ADCYAP1
7	GO:1901342	BP	regulation of vasculature development	7/295	209/25179	0.0119040826292	0.669114388984	ENSSSCG00000003604;ENSSSCG00000017082;ENSSSCG00000000915;ENSSSCG00000039399;ENSSSCG00000004013;ENSSSCG00000004012;ENSSSCG00000005338	ADGRB2;SPARC;DCN;NODAL;SMOC2;THBS2;RECK
5	GO:0000075	BP	cell cycle checkpoint signaling	5/295	116/25179	0.0119198178236	0.669114388984	ENSSSCG00000000738;ENSSSCG00000007268;ENSSSCG00000025965;ENSSSCG00000004466;ENSSSCG00000040355	RHNO1;E2F1;SPDL1;TTK;TICRR
3	GO:1902041	BP	regulation of extrinsic apoptotic signaling pathway via death domain receptors	3/295	41/25179	0.0122198815616	0.679933295515	ENSSSCG00000008115;ENSSSCG00000025822;ENSSSCG00000000206	MAL;SFRP1;FAIM2
4	GO:0048514	BP	blood vessel morphogenesis	4/295	76/25179	0.0122456542235	0.679933295515	ENSSSCG00000014232;ENSSSCG00000017422;ENSSSCG00000022347;ENSSSCG00000016662	LOX;FKBP10;WNT11;TBX20
4	GO:0014074	BP	response to purine-containing compound	4/295	76/25179	0.0122456542235	0.679933295515	ENSSSCG00000011721;ENSSSCG00000013316;ENSSSCG00000004675;ENSSSCG00000014219	P2RY1;WT1;DUOX1;CDO1
3	GO:0004180	MF	carboxypeptidase activity	3/295	41/25179	0.0122198815616	0.679933295515	ENSSSCG00000016754;ENSSSCG00000007170;ENSSSCG00000032151	AEBP1;CPXM1;CPZ
2	GO:0001829	BP	trophectodermal cell differentiation	2/295	15/25179	0.0129890720452	0.716687686818	ENSSSCG00000039399;ENSSSCG00000013735	NODAL;JUNB
2	GO:0060766	BP	negative regulation of androgen receptor signaling pathway	2/295	15/25179	0.0129890720452	0.716687686818	ENSSSCG00000025822;ENSSSCG00000039399	SFRP1;NODAL
3	GO:0032330	BP	regulation of chondrocyte differentiation	3/295	42/25179	0.0130479038563	0.716687686818	ENSSSCG00000033608;ENSSSCG00000025238;ENSSSCG00000008397	LOXL2;SHOX2;EFEMP1
3	GO:0005544	MF	calcium-dependent phospholipid binding	3/295	42/25179	0.0130479038563	0.716687686818	ENSSSCG00000031590;ENSSSCG00000010370;ENSSSCG00000000948	SYT13;;SYT1
39	GO:0009966	BP	regulation of signal transduction	39/295	2244/25179	0.0131447680421	0.720072507787	ENSSSCG00000000915;ENSSSCG00000025822;ENSSSCG00000030113;ENSSSCG00000008072;ENSSSCG00000008723;ENSSSCG00000003697;ENSSSCG00000010461;ENSSSCG00000005584;ENSSSCG00000036213;ENSSSCG00000007456;ENSSSCG00000005457;ENSSSCG00000024305;ENSSSCG00000025238;ENSSSCG00000026425;ENSSSCG00000032320;ENSSSCG00000006457;ENSSSCG00000014232;ENSSSCG00000009671;ENSSSCG00000000696;ENSSSCG00000008115;ENSSSCG00000022347;…	DCN;SFRP1;SHISA2;ASPN;HTRA3;NDC80;ANKRD1;CRB2;;SULF2;LPAR1;MT3;SHOX2;ADAMTSL2;TCIM;FCRL3;LOX;PBK;NOP2;MAL;WNT11;RASGRF2;NODAL;DLK1;NR1D1;FOXM1;FRZB;COL1A1;AFAP1;FAIM2;WFIKKN1;SPRY3;NPTX2;SERPINE2;SMOC2;ADCYAP1;GPC6;TBX20;RECK
5	GO:0003774	MF	cytoskeletal motor activity	5/295	120/25179	0.0136437901654	0.745410600135	ENSSSCG00000012377;ENSSSCG00000000413;ENSSSCG00000044105;ENSSSCG00000029441;ENSSSCG00000000418	KIF4A;MYO1A;;;TAC3
3	GO:0001707	BP	mesoderm formation	3/295	43/25179	0.0139072277459	0.757777025418	ENSSSCG00000039399;ENSSSCG00000005584;ENSSSCG00000022347	NODAL;CRB2;WNT11
4	GO:0016525	BP	negative regulation of angiogenesis	4/295	79/25179	0.0139578308135	0.758511587799	ENSSSCG00000003604;ENSSSCG00000000915;ENSSSCG00000017082;ENSSSCG00000004012	ADGRB2;DCN;SPARC;THBS2
4	GO:2000181	BP	negative regulation of blood vessel morphogenesis	4/295	80/25179	0.0145605412063	0.779297784929	ENSSSCG00000003604;ENSSSCG00000000915;ENSSSCG00000017082;ENSSSCG00000004012	ADGRB2;DCN;SPARC;THBS2
2	GO:0060343	BP	trabecula formation	2/295	16/25179	0.0147309165695	0.779297784929	ENSSSCG00000036135;ENSSSCG00000025822	COL1A1;SFRP1
2	GO:0050435	BP	amyloid-beta metabolic process	2/295	16/25179	0.0147309165695	0.779297784929	ENSSSCG00000010860;ENSSSCG00000032949	;APH1B
2	GO:0060351	BP	cartilage development involved in endochondral bone morphogenesis	2/295	16/25179	0.0147309165695	0.779297784929	ENSSSCG00000036135;ENSSSCG00000025238	COL1A1;SHOX2
2	GO:0044793	BP	negative regulation by host of viral process	2/295	16/25179	0.0147309165695	0.779297784929	ENSSSCG00000040080;ENSSSCG00000032480	PTGDS;
2	GO:0048016	BP	inositol phosphate-mediated signaling	2/295	16/25179	0.0147309165695	0.779297784929	ENSSSCG00000003604;ENSSSCG00000047075	ADGRB2;
2	GO:0001518	CC	voltage-gated sodium channel complex	2/295	16/25179	0.0147309165695	0.779297784929	ENSSSCG00000015913;ENSSSCG00000015911	SCN9A;SCN3A
3	GO:0031594	CC	neuromuscular junction	3/295	44/25179	0.0147980003207	0.779297784929	ENSSSCG00000010860;ENSSSCG00000017909;ENSSSCG00000016233	;CHRNE;SERPINE2
2	GO:0061778	MF	intracellular chloride channel activity	2/295	16/25179	0.0147309165695	0.779297784929	ENSSSCG00000006932;ENSSSCG00000006933	CLCA4;CLCA1
2	GO:0004089	MF	carbonate dehydratase activity	2/295	16/25179	0.0147309165695	0.779297784929	ENSSSCG00000023186;ENSSSCG00000006141	CA4;CA3
2	GO:0005229	MF	intracellular calcium activated chloride channel activity	2/295	16/25179	0.0147309165695	0.779297784929	ENSSSCG00000006932;ENSSSCG00000006933	CLCA4;CLCA1
3	GO:0005548	MF	phospholipid transporter activity	3/295	44/25179	0.0147980003207	0.779297784929	ENSSSCG00000005307;ENSSSCG00000003669;ENSSSCG00000035421	;MFSD2A;ATP8A2
9	GO:0034765	BP	regulation of ion transmembrane transport	9/295	325/25179	0.0149364760651	0.784559431777	ENSSSCG00000015913;ENSSSCG00000006390;ENSSSCG00000010860;ENSSSCG00000016664;ENSSSCG00000015911;ENSSSCG00000041764;ENSSSCG00000023934;ENSSSCG00000003160;ENSSSCG00000014127	SCN9A;CASQ1;;NPSR1;SCN3A;;KCNIP4;NTF4;RASGRF2
7	GO:0071496	BP	cellular response to external stimulus	7/295	219/25179	0.0150514998902	0.784559431777	ENSSSCG00000010461;ENSSSCG00000025822;ENSSSCG00000003669;ENSSSCG00000036135;ENSSSCG00000033626;ENSSSCG00000017459;ENSSSCG00000022347	ANKRD1;SFRP1;MFSD2A;COL1A1;SREBF1;KRT20;WNT11
7	GO:0104004	BP	cellular response to environmental stimulus	7/295	219/25179	0.0150514998902	0.784559431777	ENSSSCG00000010461;ENSSSCG00000025822;ENSSSCG00000009671;ENSSSCG00000000738;ENSSSCG00000036135;ENSSSCG00000014985;ENSSSCG00000022347	ANKRD1;SFRP1;PBK;RHNO1;COL1A1;MMP3;WNT11
7	GO:0071214	BP	cellular response to abiotic stimulus	7/295	219/25179	0.0150514998902	0.784559431777	ENSSSCG00000010461;ENSSSCG00000025822;ENSSSCG00000009671;ENSSSCG00000000738;ENSSSCG00000036135;ENSSSCG00000014985;ENSSSCG00000022347	ANKRD1;SFRP1;PBK;RHNO1;COL1A1;MMP3;WNT11
4	GO:1901343	BP	negative regulation of vasculature development	4/295	81/25179	0.0151794736895	0.788168805761	ENSSSCG00000003604;ENSSSCG00000000915;ENSSSCG00000017082;ENSSSCG00000004012	ADGRB2;DCN;SPARC;THBS2
12	GO:0004175	MF	endopeptidase activity	12/295	483/25179	0.0152886949243	0.790870641491	ENSSSCG00000049831;ENSSSCG00000024043;ENSSSCG00000034746;ENSSSCG00000028587;ENSSSCG00000025822;ENSSSCG00000026425;ENSSSCG00000010860;ENSSSCG00000003351;ENSSSCG00000014985;ENSSSCG00000004452;ENSSSCG00000008723;ENSSSCG00000044339	;ADAMTS2;CAPN8;PRSS54;SFRP1;ADAMTSL2;;MMP23B;MMP3;PRSS35;HTRA3;
10	GO:0046873	MF	metal ion transmembrane transporter activity	10/295	383/25179	0.015433877516	0.796364695163	ENSSSCG00000004937;ENSSSCG00000003669;ENSSSCG00000010960;ENSSSCG00000015913;ENSSSCG00000015911;ENSSSCG00000041764;ENSSSCG00000023934;ENSSSCG00000014347;ENSSSCG00000003160;ENSSSCG00000031267	SLC24A1;MFSD2A;SLC28A3;SCN9A;SCN3A;;KCNIP4;PROB1;NTF4;NIPAL2
5	GO:0001501	BP	skeletal system development	5/295	125/25179	0.0160252026632	0.822721020145	ENSSSCG00000036135;ENSSSCG00000037013;ENSSSCG00000007456;ENSSSCG00000022347;ENSSSCG00000015326	COL1A1;WFIKKN1;SULF2;WNT11;COL1A2
5	GO:0008083	MF	growth factor activity	5/295	125/25179	0.0160252026632	0.822721020145	ENSSSCG00000003160;ENSSSCG00000036814;ENSSSCG00000039399;ENSSSCG00000034607;ENSSSCG00000036213	NTF4;CLEC11A;NODAL;OGN;
6	GO:0002263	BP	cell activation involved in immune response	6/295	172/25179	0.0161061105245	0.824802396861	ENSSSCG00000040080;ENSSSCG00000006106;ENSSSCG00000032320;ENSSSCG00000032480;ENSSSCG00000038879;ENSSSCG00000025992	PTGDS;CDH17;TCIM;;RELB;ENPP3
2	GO:0003170	BP	heart valve development	2/295	17/25179	0.0165672497397	0.83584842946	ENSSSCG00000025238;ENSSSCG00000016662	SHOX2;TBX20
2	GO:0090208	BP	positive regulation of triglyceride metabolic process	2/295	17/25179	0.0165672497397	0.83584842946	ENSSSCG00000003669;ENSSSCG00000033626	MFSD2A;SREBF1
2	GO:0042219	BP	cellular modified amino acid catabolic process	2/295	17/25179	0.0165672497397	0.83584842946	ENSSSCG00000040638;ENSSSCG00000010055	DIO2;GGT5
2	GO:0014059	BP	regulation of dopamine secretion	2/295	17/25179	0.0165672497397	0.83584842946	ENSSSCG00000031590;ENSSSCG00000000948	SYT13;SYT1
2	GO:0048710	BP	regulation of astrocyte differentiation	2/295	17/25179	0.0165672497397	0.83584842946	ENSSSCG00000036933;ENSSSCG00000016233	NR1D1;SERPINE2
3	GO:0048706	BP	embryonic skeletal system development	3/295	46/25179	0.0166743846699	0.839181531922	ENSSSCG00000036135;ENSSSCG00000022347;ENSSSCG00000007456	COL1A1;WNT11;SULF2
48	GO:0006810	BP	transport	48/295	2915/25179	0.0168264043359	0.84475164569	ENSSSCG00000016166;ENSSSCG00000024860;ENSSSCG00000014347;ENSSSCG00000000253;ENSSSCG00000016233;ENSSSCG00000027453;ENSSSCG00000036123;ENSSSCG00000031590;ENSSSCG00000012557;ENSSSCG00000014219;ENSSSCG00000039419;ENSSSCG00000040080;ENSSSCG00000006106;ENSSSCG00000009672;ENSSSCG00000015913;ENSSSCG00000007978;ENSSSCG00000032480;ENSSSCG00000015094;ENSSSCG00000050498;ENSSSCG00000031267;ENSSSCG00000000978;…	SPAG16;;PROB1;KRT18;SERPINE2;;;SYT13;NUP62CL;CDO1;SLCO4A1;PTGDS;CDH17;;SCN9A;;;CD3G;PURA;NIPAL2;MLC1;SLC16A6;MRC2;SLC24A1;MFSD2A;CLCA1;;;SLC28A3;COL1A1;;LEPR;HBB;FABP2;LRRC69;SORCS2;CA4;ATP8A2;CHRNE;;AMN;VIL1;ADCYAP1;;CLCA4;SYT1;PTPRN;SCN3A
56	GO:0051179	BP	localization	56/295	3513/25179	0.0175434965399	0.873730766937	ENSSSCG00000016166;ENSSSCG00000017909;ENSSSCG00000024860;ENSSSCG00000014347;ENSSSCG00000000253;ENSSSCG00000016233;ENSSSCG00000027453;ENSSSCG00000036123;ENSSSCG00000023934;ENSSSCG00000031590;ENSSSCG00000010896;ENSSSCG00000012557;ENSSSCG00000002524;ENSSSCG00000003697;ENSSSCG00000039419;ENSSSCG00000040080;ENSSSCG00000006106;ENSSSCG00000009672;ENSSSCG00000015913;ENSSSCG00000007978;ENSSSCG00000032480;…	SPAG16;CHRNE;;PROB1;KRT18;SERPINE2;;;KCNIP4;SYT13;ASPM;NUP62CL;AMN;NDC80;SLCO4A1;PTGDS;CDH17;;SCN9A;;;MAL;CD3G;PURA;NIPAL2;MLC1;SLC16A6;MRC2;SLC24A1;MFSD2A;CLCA1;;;SLC28A3;COL1A1;;LEPR;HBB;FABP2;LRRC69;SORCS2;CA4;ATP8A2;MYO1A;;CDO1;VIL1;ADCYAP1;;WNT11;CLCA4;SYT1;PTPRN;SCN3A;TTK;SPDL1
7	GO:0048608	BP	reproductive structure development	7/295	226/25179	0.0175806329135	0.873730766937	ENSSSCG00000025822;ENSSSCG00000013352;ENSSSCG00000013735;ENSSSCG00000029656;ENSSSCG00000039399;ENSSSCG00000016233;ENSSSCG00000013316	SFRP1;E2F8;JUNB;NDP;NODAL;SERPINE2;WT1
7	GO:0048638	BP	regulation of developmental growth	7/295	226/25179	0.0175806329135	0.873730766937	ENSSSCG00000015398;ENSSSCG00000035421;ENSSSCG00000003669;ENSSSCG00000016662;ENSSSCG00000016196;ENSSSCG00000000948;ENSSSCG00000024305	SEMA3A;ATP8A2;MFSD2A;TBX20;VIL1;SYT1;MT3
3	GO:1903078	BP	positive regulation of protein localization to plasma membrane	3/295	47/25179	0.0176601970707	0.873730766937	ENSSSCG00000015711;ENSSSCG00000026130;ENSSSCG00000016196	DPP10;EPHA3;VIL1
3	GO:0051591	BP	response to cAMP	3/295	47/25179	0.0176601970707	0.873730766937	ENSSSCG00000013316;ENSSSCG00000004675;ENSSSCG00000014219	WT1;DUOX1;CDO1
7	GO:0035239	BP	tube morphogenesis	7/295	227/25179	0.0179649262006	0.881472727681	ENSSSCG00000025822;ENSSSCG00000039399;ENSSSCG00000017422;ENSSSCG00000014232;ENSSSCG00000016662;ENSSSCG00000013316;ENSSSCG00000022347	SFRP1;NODAL;FKBP10;LOX;TBX20;WT1;WNT11
5	GO:0048167	BP	regulation of synaptic plasticity	5/295	129/25179	0.018118494089	0.881472727681	ENSSSCG00000037539;ENSSSCG00000040951;ENSSSCG00000014127;ENSSSCG00000016233;ENSSSCG00000003949	SORCS2;SCT;RASGRF2;SERPINE2;CDC20
11	GO:0031344	BP	regulation of cell projection organization	11/295	422/25179	0.0181386908493	0.881472727681	ENSSSCG00000026130;ENSSSCG00000025822;ENSSSCG00000015398;ENSSSCG00000035421;ENSSSCG00000005457;ENSSSCG00000003669;ENSSSCG00000025238;ENSSSCG00000016196;ENSSSCG00000012018;ENSSSCG00000024305;ENSSSCG00000034345	EPHA3;SFRP1;SEMA3A;ATP8A2;LPAR1;MFSD2A;SHOX2;VIL1;CHODL;MT3;SPRY3
11	GO:0009887	BP	animal organ morphogenesis	11/295	423/25179	0.0182479794088	0.881472727681	ENSSSCG00000003479;ENSSSCG00000036213;ENSSSCG00000033641;ENSSSCG00000039399;ENSSSCG00000025238;ENSSSCG00000008397;ENSSSCG00000036135;ENSSSCG00000005751;ENSSSCG00000015326;ENSSSCG00000022347;ENSSSCG00000001620	MFAP2;;COL8A2;NODAL;SHOX2;EFEMP1;COL1A1;COL5A1;COL1A2;WNT11;MDFI
2	GO:0035050	BP	embryonic heart tube development	2/295	18/25179	0.0184956340158	0.881472727681	ENSSSCG00000039399;ENSSSCG00000016662	NODAL;TBX20
2	GO:0071459	BP	protein localization to chromosome, centromeric region	2/295	18/25179	0.0184956340158	0.881472727681	ENSSSCG00000025965;ENSSSCG00000004466	SPDL1;TTK
2	GO:0061564	BP	axon development	2/295	18/25179	0.0184956340158	0.881472727681	ENSSSCG00000015067;ENSSSCG00000034345	ZPR1;SPRY3
2	GO:0070252	BP	actin-mediated cell contraction	2/295	18/25179	0.0184956340158	0.881472727681	ENSSSCG00000016196;ENSSSCG00000029441	VIL1;
5	GO:0090276	BP	regulation of peptide hormone secretion	5/295	131/25179	0.0192297049959	0.881472727681	ENSSSCG00000035186;ENSSSCG00000033626;ENSSSCG00000025822;ENSSSCG00000036933;ENSSSCG00000040951	ADCYAP1;SREBF1;SFRP1;NR1D1;SCT
23	GO:0042127	BP	regulation of cell population proliferation	23/295	1203/25179	0.0192632919375	0.881472727681	ENSSSCG00000025822;ENSSSCG00000016233;ENSSSCG00000007268;ENSSSCG00000036213;ENSSSCG00000007456;ENSSSCG00000000739;ENSSSCG00000025238;ENSSSCG00000006457;ENSSSCG00000000696;ENSSSCG00000050498;ENSSSCG00000022347;ENSSSCG00000017082;ENSSSCG00000036814;ENSSSCG00000039399;ENSSSCG00000036933;ENSSSCG00000016018;ENSSSCG00000037620;ENSSSCG00000025992;ENSSSCG00000013316;ENSSSCG00000013735;ENSSSCG00000000681;…	SFRP1;SERPINE2;E2F1;;SULF2;FOXM1;SHOX2;FCRL3;NOP2;PURA;WNT11;SPARC;CLEC11A;NODAL;NR1D1;FRZB;;ENPP3;WT1;JUNB;P3H3;TBX20;PTPRN
3	GO:0071260	BP	cellular response to mechanical stimulus	3/295	49/25179	0.0197274316825	0.881472727681	ENSSSCG00000010461;ENSSSCG00000036135;ENSSSCG00000022347	ANKRD1;COL1A1;WNT11
3	GO:0030071	BP	regulation of mitotic metaphase/anaphase transition	3/295	49/25179	0.0197274316825	0.881472727681	ENSSSCG00000003697;ENSSSCG00000025965;ENSSSCG00000004466	NDC80;SPDL1;TTK
3	GO:0032233	BP	positive regulation of actin filament bundle assembly	3/295	49/25179	0.0197274316825	0.881472727681	ENSSSCG00000005457;ENSSSCG00000016196;ENSSSCG00000022347	LPAR1;VIL1;WNT11
5	GO:0002791	BP	regulation of peptide secretion	5/295	132/25179	0.0198017279602	0.881472727681	ENSSSCG00000035186;ENSSSCG00000033626;ENSSSCG00000025822;ENSSSCG00000036933;ENSSSCG00000040951	ADCYAP1;SREBF1;SFRP1;NR1D1;SCT
4	GO:0090263	BP	positive regulation of canonical Wnt signaling pathway	4/295	88/25179	0.0199766103039	0.881472727681	ENSSSCG00000036135;ENSSSCG00000025822;ENSSSCG00000007456;ENSSSCG00000005338	COL1A1;SFRP1;SULF2;RECK
6	GO:0010632	BP	regulation of epithelial cell migration	6/295	181/25179	0.0201631095399	0.881472727681	ENSSSCG00000017082;ENSSSCG00000036213;ENSSSCG00000000915;ENSSSCG00000016196;ENSSSCG00000004013;ENSSSCG00000015398	SPARC;;DCN;VIL1;SMOC2;SEMA3A
26	GO:0007166	BP	cell surface receptor signaling pathway	26/295	1398/25179	0.0203432556032	0.881472727681	ENSSSCG00000026130;ENSSSCG00000025822;ENSSSCG00000025826;ENSSSCG00000029656;ENSSSCG00000015326;ENSSSCG00000015398;ENSSSCG00000036213;ENSSSCG00000007456;ENSSSCG00000004675;ENSSSCG00000006106;ENSSSCG00000000253;ENSSSCG00000014232;ENSSSCG00000003160;ENSSSCG00000033626;ENSSSCG00000015094;ENSSSCG00000022347;ENSSSCG00000003604;ENSSSCG00000032433;ENSSSCG00000039399;ENSSSCG00000016034;ENSSSCG00000008397;…	EPHA3;SFRP1;BOC;NDP;COL1A2;SEMA3A;;SULF2;DUOX1;CDH17;KRT18;LOX;NTF4;SREBF1;CD3G;WNT11;ADGRB2;PTCHD1;NODAL;COL3A1;EFEMP1;FRZB;;LEPR;APH1B;VIL1
5	GO:0090087	BP	regulation of peptide transport	5/295	133/25179	0.0203847966585	0.881472727681	ENSSSCG00000035186;ENSSSCG00000033626;ENSSSCG00000025822;ENSSSCG00000036933;ENSSSCG00000040951	ADCYAP1;SREBF1;SFRP1;NR1D1;SCT
2	GO:0010669	BP	epithelial structure maintenance	2/295	19/25179	0.020513675673	0.881472727681	ENSSSCG00000012835;ENSSSCG00000022857	;TFF3
2	GO:0042982	BP	amyloid precursor protein metabolic process	2/295	19/25179	0.020513675673	0.881472727681	ENSSSCG00000010860;ENSSSCG00000032949	;APH1B
2	GO:0050892	BP	intestinal absorption	2/295	19/25179	0.020513675673	0.881472727681	ENSSSCG00000037272;ENSSSCG00000016196	FABP2;VIL1
11	GO:0007167	BP	enzyme linked receptor protein signaling pathway	11/295	440/25179	0.020614740771	0.881472727681	ENSSSCG00000026130;ENSSSCG00000036213;ENSSSCG00000007456;ENSSSCG00000039399;ENSSSCG00000016034;ENSSSCG00000016196;ENSSSCG00000008397;ENSSSCG00000014232;ENSSSCG00000015326;ENSSSCG00000003160;ENSSSCG00000033626	EPHA3;;SULF2;NODAL;COL3A1;VIL1;EFEMP1;LOX;COL1A2;NTF4;SREBF1
24	GO:0010647	BP	positive regulation of cell communication	24/295	1254/25179	0.0207162389057	0.881472727681	ENSSSCG00000000915;ENSSSCG00000025822;ENSSSCG00000003697;ENSSSCG00000010461;ENSSSCG00000005584;ENSSSCG00000036213;ENSSSCG00000007456;ENSSSCG00000005457;ENSSSCG00000024305;ENSSSCG00000025238;ENSSSCG00000032320;ENSSSCG00000006457;ENSSSCG00000008115;ENSSSCG00000022347;ENSSSCG00000014127;ENSSSCG00000040951;ENSSSCG00000039399;ENSSSCG00000036135;ENSSSCG00000016233;ENSSSCG00000004013;ENSSSCG00000035186;…	DCN;SFRP1;NDC80;ANKRD1;CRB2;;SULF2;LPAR1;MT3;SHOX2;TCIM;FCRL3;MAL;WNT11;RASGRF2;SCT;NODAL;COL1A1;SERPINE2;SMOC2;ADCYAP1;TBX20;RECK;SYT1
3	GO:0001704	BP	formation of primary germ layer	3/295	50/25179	0.0208089509487	0.881472727681	ENSSSCG00000039399;ENSSSCG00000005584;ENSSSCG00000022347	NODAL;CRB2;WNT11
3	GO:0071347	BP	cellular response to interleukin-1	3/295	50/25179	0.0208089509487	0.881472727681	ENSSSCG00000010461;ENSSSCG00000025822;ENSSSCG00000036933	ANKRD1;SFRP1;NR1D1
8	GO:0099177	BP	regulation of trans-synaptic signaling	8/295	289/25179	0.0211680654195	0.881472727681	ENSSSCG00000037539;ENSSSCG00000040951;ENSSSCG00000003949;ENSSSCG00000007603;ENSSSCG00000016233;ENSSSCG00000000948;ENSSSCG00000003160;ENSSSCG00000014127	SORCS2;SCT;CDC20;NPTX2;SERPINE2;SYT1;NTF4;RASGRF2
8	GO:0050804	BP	modulation of chemical synaptic transmission	8/295	289/25179	0.0211680654195	0.881472727681	ENSSSCG00000037539;ENSSSCG00000040951;ENSSSCG00000003949;ENSSSCG00000007603;ENSSSCG00000016233;ENSSSCG00000000948;ENSSSCG00000003160;ENSSSCG00000014127	SORCS2;SCT;CDC20;NPTX2;SERPINE2;SYT1;NTF4;RASGRF2
24	GO:0023056	BP	positive regulation of signaling	24/295	1262/25179	0.0211881816016	0.881472727681	ENSSSCG00000000915;ENSSSCG00000025822;ENSSSCG00000003697;ENSSSCG00000010461;ENSSSCG00000005584;ENSSSCG00000036213;ENSSSCG00000007456;ENSSSCG00000005457;ENSSSCG00000024305;ENSSSCG00000025238;ENSSSCG00000032320;ENSSSCG00000006457;ENSSSCG00000008115;ENSSSCG00000022347;ENSSSCG00000014127;ENSSSCG00000040951;ENSSSCG00000039399;ENSSSCG00000036135;ENSSSCG00000016233;ENSSSCG00000004013;ENSSSCG00000035186;…	DCN;SFRP1;NDC80;ANKRD1;CRB2;;SULF2;LPAR1;MT3;SHOX2;TCIM;FCRL3;MAL;WNT11;RASGRF2;SCT;NODAL;COL1A1;SERPINE2;SMOC2;ADCYAP1;TBX20;RECK;SYT1
152	GO:0065007	BP	biological regulation	152/295	11296/25179	0.0216380589586	0.881472727681	ENSSSCG00000009977;ENSSSCG00000003949;ENSSSCG00000029656;ENSSSCG00000031751;ENSSSCG00000039468;ENSSSCG00000025965;ENSSSCG00000031590;ENSSSCG00000022857;ENSSSCG00000036213;ENSSSCG00000014219;ENSSSCG00000037878;ENSSSCG00000024305;ENSSSCG00000047075;ENSSSCG00000032320;ENSSSCG00000021656;ENSSSCG00000033608;ENSSSCG00000050861;ENSSSCG00000000978;ENSSSCG00000005338;ENSSSCG00000032433;ENSSSCG00000011928;…	RASL10A;CDC20;NDP;H4C8;SERPINH1;SPDL1;SYT13;TFF3;;CDO1;AHSP;MT3;;TCIM;;LOXL2;;MLC1;RECK;PTCHD1;CCDC80;MYMK;OLFM4;FRZB;COL1A1;LEPR;SORCS2;ATP8A2;CASQ1;NPSR1;;TBX20;RELB;P2RY1;EPHA3;KRT18;;P3H3;COL1A2;SPARC;;GALP;THRSP;;CRB2;LPAR1;ADAMTSL2;PTGDS;;LOX;PBK;ENPP3;NTF4;MAL;SREBF1;PURA;RASGRF2;FBLN7;DLK1;MFSD2A;NODAL;COL3A1;EFEMP1;;ZFP92;;TCF19;WFIKKN1;NAB2;MYO1A;SERPINE2;COL5A1;NDC80;TTK;FCHSD1;SLC24A1…
3	GO:0042060	BP	wound healing	3/295	51/25179	0.0219224425834	0.881472727681	ENSSSCG00000016034;ENSSSCG00000036213;ENSSSCG00000017422	COL3A1;;FKBP10
3	GO:0010965	BP	regulation of mitotic sister chromatid separation	3/295	51/25179	0.0219224425834	0.881472727681	ENSSSCG00000003697;ENSSSCG00000025965;ENSSSCG00000004466	NDC80;SPDL1;TTK
2	GO:1900746	BP	regulation of vascular endothelial growth factor signaling pathway	2/295	20/25179	0.0226190240998	0.881472727681	ENSSSCG00000000915;ENSSSCG00000004013	DCN;SMOC2
2	GO:0001516	BP	prostaglandin biosynthetic process	2/295	20/25179	0.0226190240998	0.881472727681	ENSSSCG00000040080;ENSSSCG00000032480	PTGDS;
2	GO:0044273	BP	sulfur compound catabolic process	2/295	20/25179	0.0226190240998	0.881472727681	ENSSSCG00000010055;ENSSSCG00000014219	GGT5;CDO1
2	GO:0046457	BP	prostanoid biosynthetic process	2/295	20/25179	0.0226190240998	0.881472727681	ENSSSCG00000040080;ENSSSCG00000032480	PTGDS;
2	GO:0032148	BP	activation of protein kinase B activity	2/295	20/25179	0.0226190240998	0.881472727681	ENSSSCG00000039443;ENSSSCG00000024305	;MT3
2	GO:0045940	BP	positive regulation of steroid metabolic process	2/295	20/25179	0.0226190240998	0.881472727681	ENSSSCG00000033626;ENSSSCG00000036933	SREBF1;NR1D1
5	GO:0001666	BP	response to hypoxia	5/295	137/25179	0.0228289708295	0.881472727681	ENSSSCG00000012347;ENSSSCG00000024305;ENSSSCG00000008214;ENSSSCG00000025822;ENSSSCG00000033608	ALAS2;MT3;;SFRP1;LOXL2
3	GO:1902099	BP	regulation of metaphase/anaphase transition of cell cycle	3/295	52/25179	0.0230679153874	0.881472727681	ENSSSCG00000003697;ENSSSCG00000025965;ENSSSCG00000004466	NDC80;SPDL1;TTK
4	GO:1902850	BP	microtubule cytoskeleton organization involved in mitosis	4/295	92/25179	0.0230924246314	0.881472727681	ENSSSCG00000012377;ENSSSCG00000003697;ENSSSCG00000025965;ENSSSCG00000003949	KIF4A;NDC80;SPDL1;CDC20
1	GO:0007620	BP	copulation	1/295	2/25179	0.0232954178509	0.881472727681	ENSSSCG00000033675	SPAI-2
1	GO:0036155	BP	acylglycerol acyl-chain remodeling	1/295	2/25179	0.0232954178509	0.881472727681	ENSSSCG00000027266	PNPLA3
1	GO:0110097	BP	regulation of calcium import into the mitochondrion	1/295	2/25179	0.0232954178509	0.881472727681	ENSSSCG00000010860
1	GO:0003193	BP	pulmonary valve formation	1/295	2/25179	0.0232954178509	0.881472727681	ENSSSCG00000016662	TBX20
1	GO:0036413	BP	histone H3-R26 citrullination	1/295	2/25179	0.0232954178509	0.881472727681	ENSSSCG00000003483	PADI4
1	GO:0060920	BP	cardiac pacemaker cell differentiation	1/295	2/25179	0.0232954178509	0.881472727681	ENSSSCG00000025238	SHOX2
1	GO:0070171	BP	negative regulation of tooth mineralization	1/295	2/25179	0.0232954178509	0.881472727681	ENSSSCG00000008072	ASPN
1	GO:0060327	BP	cytoplasmic actin-based contraction involved in cell motility	1/295	2/25179	0.0232954178509	0.881472727681	ENSSSCG00000016196	VIL1
1	GO:0044779	BP	meiotic spindle checkpoint signaling	1/295	2/25179	0.0232954178509	0.881472727681	ENSSSCG00000004466	TTK
1	GO:0019448	BP	L-cysteine catabolic process	1/295	2/25179	0.0232954178509	0.881472727681	ENSSSCG00000014219	CDO1
1	GO:0042404	BP	thyroid hormone catabolic process	1/295	2/25179	0.0232954178509	0.881472727681	ENSSSCG00000040638	DIO2
1	GO:0090010	BP	transforming growth factor beta receptor signaling pathway involved in primitive streak formation	1/295	2/25179	0.0232954178509	0.881472727681	ENSSSCG00000039399	NODAL
1	GO:0048327	BP	axial mesodermal cell fate specification	1/295	2/25179	0.0232954178509	0.881472727681	ENSSSCG00000039399	NODAL
1	GO:0014846	BP	esophagus smooth muscle contraction	1/295	2/25179	0.0232954178509	0.881472727681	ENSSSCG00000007456	SULF2
1	GO:0035802	BP	adrenal cortex formation	1/295	2/25179	0.0232954178509	0.881472727681	ENSSSCG00000013316	WT1
1	GO:1904204	BP	regulation of skeletal muscle hypertrophy	1/295	2/25179	0.0232954178509	0.881472727681	ENSSSCG00000022891	MYMK
1	GO:0003138	BP	primary heart field specification	1/295	2/25179	0.0232954178509	0.881472727681	ENSSSCG00000022347	WNT11
1	GO:0021681	BP	cerebellar granular layer development	1/295	2/25179	0.0232954178509	0.881472727681	ENSSSCG00000000206	FAIM2
1	GO:0061032	BP	visceral serous pericardium development	1/295	2/25179	0.0232954178509	0.881472727681	ENSSSCG00000013316	WT1
1	GO:2000079	BP	regulation of canonical Wnt signaling pathway involved in controlling type B pancreatic cell proliferation	1/295	2/25179	0.0232954178509	0.881472727681	ENSSSCG00000025822	SFRP1
1	GO:0035922	BP	foramen ovale closure	1/295	2/25179	0.0232954178509	0.881472727681	ENSSSCG00000016662	TBX20
1	GO:0046305	BP	alkanesulfonate biosynthetic process	1/295	2/25179	0.0232954178509	0.881472727681	ENSSSCG00000014219	CDO1
1	GO:0007618	BP	mating	1/295	2/25179	0.0232954178509	0.881472727681	ENSSSCG00000033675	SPAI-2
1	GO:0046439	BP	L-cysteine metabolic process	1/295	2/25179	0.0232954178509	0.881472727681	ENSSSCG00000014219	CDO1
1	GO:0010727	BP	negative regulation of hydrogen peroxide metabolic process	1/295	2/25179	0.0232954178509	0.881472727681	ENSSSCG00000014985	MMP3
1	GO:0042412	BP	taurine biosynthetic process	1/295	2/25179	0.0232954178509	0.881472727681	ENSSSCG00000014219	CDO1
1	GO:0003213	BP	cardiac right atrium morphogenesis	1/295	2/25179	0.0232954178509	0.881472727681	ENSSSCG00000025238	SHOX2
1	GO:0010286	BP	heat acclimation	1/295	2/25179	0.0232954178509	0.881472727681	ENSSSCG00000005778	HSBP1L1
1	GO:0042595	BP	behavioral response to starvation	1/295	2/25179	0.0232954178509	0.881472727681	ENSSSCG00000003318	GALP
1	GO:0060481	BP	lobar bronchus epithelium development	1/295	2/25179	0.0232954178509	0.881472727681	ENSSSCG00000026425	ADAMTSL2
1	GO:0032877	BP	positive regulation of DNA endoreduplication	1/295	2/25179	0.0232954178509	0.881472727681	ENSSSCG00000013352	E2F8
1	GO:0090274	BP	positive regulation of somatostatin secretion	1/295	2/25179	0.0232954178509	0.881472727681	ENSSSCG00000040951	SCT
1	GO:0090272	BP	negative regulation of fibroblast growth factor production	1/295	2/25179	0.0232954178509	0.881472727681	ENSSSCG00000022347	WNT11
1	GO:0090187	BP	positive regulation of pancreatic juice secretion	1/295	2/25179	0.0232954178509	0.881472727681	ENSSSCG00000040951	SCT
1	GO:0070318	BP	positive regulation of G0 to G1 transition	1/295	2/25179	0.0232954178509	0.881472727681	ENSSSCG00000000738	RHNO1
1	GO:0060675	BP	ureteric bud morphogenesis	1/295	2/25179	0.0232954178509	0.881472727681	ENSSSCG00000022347	WNT11
1	GO:0060460	BP	left lung morphogenesis	1/295	2/25179	0.0232954178509	0.881472727681	ENSSSCG00000039399	NODAL
1	GO:0001834	BP	trophectodermal cell proliferation	1/295	2/25179	0.0232954178509	0.881472727681	ENSSSCG00000015067	ZPR1
1	GO:0061889	BP	negative regulation of astrocyte activation	1/295	2/25179	0.0232954178509	0.881472727681	ENSSSCG00000036933	NR1D1
1	GO:0061888	BP	regulation of astrocyte activation	1/295	2/25179	0.0232954178509	0.881472727681	ENSSSCG00000036933	NR1D1
1	GO:0003062	BP	regulation of heart rate by chemical signal	1/295	2/25179	0.0232954178509	0.881472727681	ENSSSCG00000033626	SREBF1
1	GO:0060802	BP	epiblast cell-extraembryonic ectoderm cell signaling involved in anterior/posterior axis specification	1/295	2/25179	0.0232954178509	0.881472727681	ENSSSCG00000039399	NODAL
1	GO:0070370	BP	cellular heat acclimation	1/295	2/25179	0.0232954178509	0.881472727681	ENSSSCG00000005778	HSBP1L1
1	GO:0003163	BP	sinoatrial node development	1/295	2/25179	0.0232954178509	0.881472727681	ENSSSCG00000025238	SHOX2
1	GO:0060775	BP	planar cell polarity pathway involved in gastrula mediolateral intercalation	1/295	2/25179	0.0232954178509	0.881472727681	ENSSSCG00000022347	WNT11
1	GO:2000040	BP	regulation of planar cell polarity pathway involved in axis elongation	1/295	2/25179	0.0232954178509	0.881472727681	ENSSSCG00000025822	SFRP1
1	GO:2000041	BP	negative regulation of planar cell polarity pathway involved in axis elongation	1/295	2/25179	0.0232954178509	0.881472727681	ENSSSCG00000025822	SFRP1
1	GO:0009093	BP	cysteine catabolic process	1/295	2/25179	0.0232954178509	0.881472727681	ENSSSCG00000014219	CDO1
1	GO:0019310	BP	inositol catabolic process	1/295	2/25179	0.0232954178509	0.881472727681	ENSSSCG00000047075
1	GO:0014809	BP	regulation of skeletal muscle contraction by regulation of release of sequestered calcium ion	1/295	2/25179	0.0232954178509	0.881472727681	ENSSSCG00000006390	CASQ1
1	GO:0002276	BP	basophil activation involved in immune response	1/295	2/25179	0.0232954178509	0.881472727681	ENSSSCG00000025992	ENPP3
1	GO:0033505	BP	floor plate morphogenesis	1/295	2/25179	0.0232954178509	0.881472727681	ENSSSCG00000039399	NODAL
1	GO:0071305	BP	cellular response to vitamin D	1/295	2/25179	0.0232954178509	0.881472727681	ENSSSCG00000025822	SFRP1
244	GO:0110165	CC	cellular anatomical entity	244/295	19390/25179	0.0179452567706	0.881472727681	ENSSSCG00000009977;ENSSSCG00000003949;ENSSSCG00000005030;ENSSSCG00000027266;ENSSSCG00000036123;ENSSSCG00000039468;ENSSSCG00000044700;ENSSSCG00000031590;ENSSSCG00000010860;ENSSSCG00000022857;ENSSSCG00000026404;ENSSSCG00000038626;ENSSSCG00000036213;ENSSSCG00000014219;ENSSSCG00000037878;ENSSSCG00000024305;ENSSSCG00000047075;ENSSSCG00000018063;ENSSSCG00000023907;ENSSSCG00000029656;ENSSSCG00000033608;…	RASL10A;CDC20;NID2;PNPLA3;;SERPINH1;;SYT13;;TFF3;SERTAD4;ZNF513;;CDO1;AHSP;MT3;;;AFAP1;NDP;LOXL2;;;PLEKHB1;GGT5;MLC1;RECK;H4C8;;;MRC2;CCDC80;ALAS2;ALAS1;PADI4;OLFM4;FRZB;GJC2;ADAMTS2;MDFI;CKM;CSRP2;LEPR;SORCS2;;PFKFB3;ATP8A2;;;CASQ1;ACSL4;NPSR1;;GALP;RELB;;;FSCN2;P2RY1;;AK5;KRT18;;P3H3;ENPP3;COL1A2;SPARC;;THRSP;;CRB2;MYMK;;LPAR1;MFAP2;ADAMTSL2;FKBP10;;LOX;PBK;CA3;CYP2C42;NTF4;MAL;SREBF1;PURA;COL6…
6	GO:0034703	CC	cation channel complex	6/295	180/25179	0.0196812316379	0.881472727681	ENSSSCG00000015913;ENSSSCG00000015911;ENSSSCG00000041764;ENSSSCG00000023934;ENSSSCG00000003160;ENSSSCG00000015711	SCN9A;SCN3A;;KCNIP4;NTF4;DPP10
11	GO:0048471	CC	perinuclear region of cytoplasm	11/295	444/25179	0.0213138007103	0.881472727681	ENSSSCG00000010461;ENSSSCG00000023186;ENSSSCG00000024305;ENSSSCG00000009444;ENSSSCG00000040080;ENSSSCG00000010860;ENSSSCG00000012018;ENSSSCG00000015067;ENSSSCG00000032480;ENSSSCG00000025992;ENSSSCG00000000978	ANKRD1;CA4;MT3;OLFM4;PTGDS;;CHODL;ZPR1;;ENPP3;MLC1
3	GO:0016459	CC	myosin complex	3/295	51/25179	0.0219224425834	0.881472727681	ENSSSCG00000000413;ENSSSCG00000029441;ENSSSCG00000000418	MYO1A;;TAC3
7	GO:0016324	CC	apical plasma membrane	7/295	238/25179	0.0225892300591	0.881472727681	ENSSSCG00000023186;ENSSSCG00000005584;ENSSSCG00000000413;ENSSSCG00000002524;ENSSSCG00000004675;ENSSSCG00000010860;ENSSSCG00000008115	CA4;CRB2;MYO1A;AMN;DUOX1;;MAL
3	GO:0005902	CC	microvillus	3/295	52/25179	0.0230679153874	0.881472727681	ENSSSCG00000016196;ENSSSCG00000000413;ENSSSCG00000006933	VIL1;MYO1A;CLCA1
1	GO:1990716	CC	axonemal central apparatus	1/295	2/25179	0.0232954178509	0.881472727681	ENSSSCG00000016166	SPAG16
1	GO:0035003	CC	subapical complex	1/295	2/25179	0.0232954178509	0.881472727681	ENSSSCG00000005584	CRB2
36	GO:0097367	MF	carbohydrate derivative binding	36/295	2068/25179	0.0182154331534	0.881472727681	ENSSSCG00000011721;ENSSSCG00000026130;ENSSSCG00000025822;ENSSSCG00000003773;ENSSSCG00000027266;ENSSSCG00000016233;ENSSSCG00000012377;ENSSSCG00000021728;ENSSSCG00000000194;ENSSSCG00000029441;ENSSSCG00000005457;ENSSSCG00000009671;ENSSSCG00000035596;ENSSSCG00000008101;ENSSSCG00000000418;ENSSSCG00000044105;ENSSSCG00000011928;ENSSSCG00000036503;ENSSSCG00000037620;ENSSSCG00000036132;ENSSSCG00000009977;…	P2RY1;EPHA3;SFRP1;AK5;PNPLA3;SERPINE2;KIF4A;LGALS2;;;LPAR1;PBK;;FBLN7;TAC3;;CCDC80;RAB6B;;CKM;RASL10A;BGN;;PFKFB3;ATP8A2;MYO1A;;VIL1;SMOC2;THBS2;COL5A1;TTK;DCN;GFPT2;TRAP1;
2	GO:0016755	MF	aminoacyltransferase activity	2/295	18/25179	0.0184956340158	0.881472727681	ENSSSCG00000026043;ENSSSCG00000010055	;GGT5
23	GO:0005215	MF	transporter activity	23/295	1197/25179	0.0187058630071	0.881472727681	ENSSSCG00000024860;ENSSSCG00000027453;ENSSSCG00000023934;ENSSSCG00000039419;ENSSSCG00000018063;ENSSSCG00000006106;ENSSSCG00000015913;ENSSSCG00000015911;ENSSSCG00000003160;ENSSSCG00000031267;ENSSSCG00000017262;ENSSSCG00000003669;ENSSSCG00000006933;ENSSSCG00000010960;ENSSSCG00000013989;ENSSSCG00000039660;ENSSSCG00000004937;ENSSSCG00000035421;ENSSSCG00000017909;ENSSSCG00000005307;ENSSSCG00000041764;…	;;KCNIP4;SLCO4A1;;CDH17;SCN9A;SCN3A;NTF4;NIPAL2;SLC16A6;MFSD2A;CLCA1;SLC28A3;GJC2;LRRC69;SLC24A1;ATP8A2;CHRNE;;;CLCA4;PROB1
28	GO:0098772	MF	molecular function regulator	28/295	1539/25179	0.019690452447	0.881472727681	ENSSSCG00000003949;ENSSSCG00000029656;ENSSSCG00000016233;ENSSSCG00000039468;ENSSSCG00000023934;ENSSSCG00000005584;ENSSSCG00000036213;ENSSSCG00000024305;ENSSSCG00000014310;ENSSSCG00000034607;ENSSSCG00000021656;ENSSSCG00000025414;ENSSSCG00000003160;ENSSSCG00000050498;ENSSSCG00000033675;ENSSSCG00000022347;ENSSSCG00000014127;ENSSSCG00000040951;ENSSSCG00000027331;ENSSSCG00000039399;ENSSSCG00000036814;…	CDC20;NDP;SERPINE2;SERPINH1;KCNIP4;CRB2;;MT3;CXCL14;OGN;;;NTF4;PURA;SPAI-2;WNT11;RASGRF2;SCT;COL6A3;NODAL;CLEC11A;SEMA3A;WFIKKN1;APH1B;VIL1;ADCYAP1;GALP;RECK
3	GO:0015370	MF	solute:sodium symporter activity	3/295	50/25179	0.0208089509487	0.881472727681	ENSSSCG00000010960;ENSSSCG00000003669;ENSSSCG00000014347	SLC28A3;MFSD2A;PROB1
257	GO:0003674	MF	molecular_function	257/295	20667/25179	0.0218806813558	0.881472727681	ENSSSCG00000048086;ENSSSCG00000003949;ENSSSCG00000005030;ENSSSCG00000027266;ENSSSCG00000039468;ENSSSCG00000044700;ENSSSCG00000037349;ENSSSCG00000047682;ENSSSCG00000031590;ENSSSCG00000010860;ENSSSCG00000022857;ENSSSCG00000023824;ENSSSCG00000036213;ENSSSCG00000014219;ENSSSCG00000037878;ENSSSCG00000024305;ENSSSCG00000047075;ENSSSCG00000018063;ENSSSCG00000021656;ENSSSCG00000029656;ENSSSCG00000033608;…	;CDC20;NID2;PNPLA3;SERPINH1;;;;SYT13;;TFF3;IQCF2;;CDO1;AHSP;MT3;;;;NDP;LOXL2;;MT4;;HBM;GGT5;MLC1;RECK;H4C8;;MRC2;CCDC80;ALAS2;ALAS1;PADI4;OLFM4;FRZB;GJC2;ADAMTS2;MDFI;CKM;CSRP2;;LEPR;HBB;MT1A;SORCS2;;PFKFB3;ATP8A2;;CASQ1;IQCM;ACSL4;COL8A2;NPSR1;;GALP;KIAA1614;RELB;;;FSCN2;P2RY1;EPHA3;AK5;KRT18;;SFRP1;UBAP1L;ENPP3;;SMOC2;COL1A2;SPARC;;THRSP;CRB2;;LPAR1;ADAMTSL2;FKBP10;L3HYPDH;;LOX;PBK;CA3;CYP2C42;…
6	GO:0015291	MF	secondary active transmembrane transporter activity	6/295	185/25179	0.0221707577823	0.881472727681	ENSSSCG00000004937;ENSSSCG00000003669;ENSSSCG00000006106;ENSSSCG00000010960;ENSSSCG00000014347;ENSSSCG00000039660	SLC24A1;MFSD2A;CDH17;SLC28A3;PROB1;LRRC69
2	GO:0043027	MF	cysteine-type endopeptidase inhibitor activity involved in apoptotic process	2/295	20/25179	0.0226190240998	0.881472727681	ENSSSCG00000024305;ENSSSCG00000016196	MT3;VIL1
1	GO:0001621	MF	G protein-coupled ADP receptor activity	1/295	2/25179	0.0232954178509	0.881472727681	ENSSSCG00000011721	P2RY1
1	GO:0030348	MF	syntaxin-3 binding	1/295	2/25179	0.0232954178509	0.881472727681	ENSSSCG00000000948	SYT1
1	GO:0001632	MF	leukotriene B4 receptor activity	1/295	2/25179	0.0232954178509	0.881472727681	ENSSSCG00000027911	LTB4R
1	GO:0051916	MF	granulocyte colony-stimulating factor binding	1/295	2/25179	0.0232954178509	0.881472727681	ENSSSCG00000025795	CSF3R
1	GO:0005006	MF	epidermal growth factor-activated receptor activity	1/295	2/25179	0.0232954178509	0.881472727681	ENSSSCG00000008397	EFEMP1
1	GO:1901480	MF	oleate transmembrane transporter activity	1/295	2/25179	0.0232954178509	0.881472727681	ENSSSCG00000003669	MFSD2A
1	GO:0050113	MF	inositol oxygenase activity	1/295	2/25179	0.0232954178509	0.881472727681	ENSSSCG00000047075
1	GO:0003990	MF	acetylcholinesterase activity	1/295	2/25179	0.0232954178509	0.881472727681	ENSSSCG00000033350
1	GO:0015389	MF	pyrimidine- and adenine-specific:sodium symporter activity	1/295	2/25179	0.0232954178509	0.881472727681	ENSSSCG00000010960	SLC28A3
1	GO:0015322	MF	secondary active oligopeptide transmembrane transporter activity	1/295	2/25179	0.0232954178509	0.881472727681	ENSSSCG00000006106	CDH17
1	GO:0000048	MF	peptidyltransferase activity	1/295	2/25179	0.0232954178509	0.881472727681	ENSSSCG00000010055	GGT5
1	GO:0005427	MF	proton-dependent oligopeptide secondary active transmembrane transporter activity	1/295	2/25179	0.0232954178509	0.881472727681	ENSSSCG00000006106	CDH17
1	GO:0004035	MF	alkaline phosphatase activity	1/295	2/25179	0.0232954178509	0.881472727681	ENSSSCG00000016284
1	GO:0015391	MF	nucleobase:cation symporter activity	1/295	2/25179	0.0232954178509	0.881472727681	ENSSSCG00000010960	SLC28A3
1	GO:0005163	MF	nerve growth factor receptor binding	1/295	2/25179	0.0232954178509	0.881472727681	ENSSSCG00000003160	NTF4
1	GO:0033971	MF	hydroxyisourate hydrolase activity	1/295	2/25179	0.0232954178509	0.881472727681	ENSSSCG00000009316
1	GO:0004360	MF	glutamine-fructose-6-phosphate transaminase (isomerizing) activity	1/295	2/25179	0.0232954178509	0.881472727681	ENSSSCG00000014012	GFPT2
4	GO:0061041	BP	regulation of wound healing	4/295	93/25179	0.0239148784165	0.90323976097	ENSSSCG00000004675;ENSSSCG00000016196;ENSSSCG00000004013;ENSSSCG00000016233	DUOX1;VIL1;SMOC2;SERPINE2
32	GO:0031324	BP	negative regulation of cellular metabolic process	32/295	1842/25179	0.0240430005695	0.906403377558	ENSSSCG00000025822;ENSSSCG00000008214;ENSSSCG00000014985;ENSSSCG00000039468;ENSSSCG00000010461;ENSSSCG00000007268;ENSSSCG00000005584;ENSSSCG00000000739;ENSSSCG00000024305;ENSSSCG00000025238;ENSSSCG00000016754;ENSSSCG00000033608;ENSSSCG00000009671;ENSSSCG00000033626;ENSSSCG00000050498;ENSSSCG00000033675;ENSSSCG00000022347;ENSSSCG00000005338;ENSSSCG00000003669;ENSSSCG00000039399;ENSSSCG00000036933;…	SFRP1;;MMP3;SERPINH1;ANKRD1;E2F1;CRB2;FOXM1;MT3;SHOX2;AEBP1;LOXL2;PBK;SREBF1;PURA;SPAI-2;WNT11;RECK;MFSD2A;NODAL;NR1D1;NFE2L3;E2F8;LEPR;WT1;NAB2;SERPINE2;NKX6-3;TBX20;RELB;SPRY3;TRAP1
11	GO:0098797	CC	plasma membrane protein complex	11/295	458/25179	0.0242001773456	0.910648662437	ENSSSCG00000005584;ENSSSCG00000004675;ENSSSCG00000015913;ENSSSCG00000013989;ENSSSCG00000015911;ENSSSCG00000041764;ENSSSCG00000023934;ENSSSCG00000003160;ENSSSCG00000015711;ENSSSCG00000015094;ENSSSCG00000032949	CRB2;DUOX1;SCN9A;GJC2;SCN3A;;KCNIP4;NTF4;DPP10;CD3G;APH1B
3	GO:1904377	BP	positive regulation of protein localization to cell periphery	3/295	53/25179	0.0242453631431	0.910671884381	ENSSSCG00000015711;ENSSSCG00000026130;ENSSSCG00000016196	DPP10;EPHA3;VIL1
5	GO:0036293	BP	response to decreased oxygen levels	5/295	140/25179	0.0247815045526	0.916690561236	ENSSSCG00000012347;ENSSSCG00000024305;ENSSSCG00000008214;ENSSSCG00000025822;ENSSSCG00000033608	ALAS2;MT3;;SFRP1;LOXL2
2	GO:0045652	BP	regulation of megakaryocyte differentiation	2/295	21/25179	0.0248093711332	0.916690561236	ENSSSCG00000014232;ENSSSCG00000031751	LOX;H4C8
2	GO:0007616	BP	long-term memory	2/295	21/25179	0.0248093711332	0.916690561236	ENSSSCG00000003160;ENSSSCG00000032433	NTF4;PTCHD1
2	GO:0060706	BP	cell differentiation involved in embryonic placenta development	2/295	21/25179	0.0248093711332	0.916690561236	ENSSSCG00000013352;ENSSSCG00000001620	E2F8;MDFI
2	GO:0019840	MF	isoprenoid binding	2/295	21/25179	0.0248093711332	0.916690561236	ENSSSCG00000040080;ENSSSCG00000032480	PTGDS;
2	GO:0005501	MF	retinoid binding	2/295	21/25179	0.0248093711332	0.916690561236	ENSSSCG00000040080;ENSSSCG00000032480	PTGDS;
2	GO:0005248	MF	voltage-gated sodium channel activity	2/295	21/25179	0.0248093711332	0.916690561236	ENSSSCG00000015913;ENSSSCG00000015911	SCN9A;SCN3A
3	GO:0016836	MF	hydro-lyase activity	3/295	54/25179	0.0254547650839	0.938839738193	ENSSSCG00000023186;ENSSSCG00000006141;ENSSSCG00000037854	CA4;CA3;L3HYPDH
4	GO:0030510	BP	regulation of BMP signaling pathway	4/295	95/25179	0.0256125259267	0.94295629236	ENSSSCG00000005584;ENSSSCG00000025822;ENSSSCG00000008723;ENSSSCG00000016662	CRB2;SFRP1;HTRA3;TBX20
18	GO:0044877	MF	protein-containing complex binding	18/295	899/25179	0.0258112124465	0.948562057408	ENSSSCG00000005584;ENSSSCG00000017300;ENSSSCG00000000413;ENSSSCG00000003949;ENSSSCG00000000915;ENSSSCG00000016034;ENSSSCG00000016196;ENSSSCG00000008072;ENSSSCG00000016754;ENSSSCG00000014232;ENSSSCG00000017448;ENSSSCG00000039468;ENSSSCG00000026155;ENSSSCG00000029441;ENSSSCG00000016218;ENSSSCG00000017082;ENSSSCG00000006106;ENSSSCG00000000978	CRB2;MRC2;MYO1A;CDC20;DCN;COL3A1;VIL1;ASPN;AEBP1;LOX;KRT14;SERPINH1;FSCN2;;PTPRN;SPARC;CDH17;MLC1
6	GO:0005506	MF	iron ion binding	6/295	192/25179	0.0260005494425	0.953804715906	ENSSSCG00000014219;ENSSSCG00000047075;ENSSSCG00000000681;ENSSSCG00000017181;ENSSSCG00000007978;ENSSSCG00000035347	CDO1;;P3H3;;;CYP2C42
8	GO:0007169	BP	transmembrane receptor protein tyrosine kinase signaling pathway	8/295	301/25179	0.0261617521709	0.957998355031	ENSSSCG00000026130;ENSSSCG00000036213;ENSSSCG00000007456;ENSSSCG00000008397;ENSSSCG00000016196;ENSSSCG00000014232;ENSSSCG00000003160;ENSSSCG00000033626	EPHA3;;SULF2;EFEMP1;VIL1;LOX;NTF4;SREBF1
2	GO:0042403	BP	thyroid hormone metabolic process	2/295	22/25179	0.0270824503908	0.98290534429	ENSSSCG00000004675;ENSSSCG00000040638	DUOX1;DIO2
2	GO:0007094	BP	mitotic spindle assembly checkpoint signaling	2/295	22/25179	0.0270824503908	0.98290534429	ENSSSCG00000025965;ENSSSCG00000004466	SPDL1;TTK
2	GO:0071174	BP	mitotic spindle checkpoint signaling	2/295	22/25179	0.0270824503908	0.98290534429	ENSSSCG00000025965;ENSSSCG00000004466	SPDL1;TTK
2	GO:0071173	BP	spindle assembly checkpoint signaling	2/295	22/25179	0.0270824503908	0.98290534429	ENSSSCG00000025965;ENSSSCG00000004466	SPDL1;TTK
2	GO:1902547	BP	regulation of cellular response to vascular endothelial growth factor stimulus	2/295	22/25179	0.0270824503908	0.98290534429	ENSSSCG00000000915;ENSSSCG00000004013	DCN;SMOC2
3	GO:0060415	BP	muscle tissue morphogenesis	3/295	56/25179	0.0279692784337	1	ENSSSCG00000010461;ENSSSCG00000025238;ENSSSCG00000016662	ANKRD1;SHOX2;TBX20
145	GO:0050789	BP	regulation of biological process	145/295	10788/25179	0.0285993089069	1	ENSSSCG00000009977;ENSSSCG00000003949;ENSSSCG00000029656;ENSSSCG00000031751;ENSSSCG00000039468;ENSSSCG00000025965;ENSSSCG00000031590;ENSSSCG00000022857;ENSSSCG00000036213;ENSSSCG00000024305;ENSSSCG00000047075;ENSSSCG00000032320;ENSSSCG00000033608;ENSSSCG00000050861;ENSSSCG00000000978;ENSSSCG00000005338;ENSSSCG00000032433;ENSSSCG00000011928;ENSSSCG00000022891;ENSSSCG00000009444;ENSSSCG00000016018;…	RASL10A;CDC20;NDP;H4C8;SERPINH1;SPDL1;SYT13;TFF3;;MT3;;TCIM;LOXL2;;MLC1;RECK;PTCHD1;CCDC80;MYMK;OLFM4;FRZB;COL1A1;LEPR;SORCS2;ATP8A2;CASQ1;NPSR1;;TBX20;RELB;P2RY1;EPHA3;KRT18;;P3H3;COL1A2;SPARC;;GALP;THRSP;;CRB2;LPAR1;ADAMTSL2;PTGDS;LOX;PBK;ENPP3;NTF4;MAL;SREBF1;PURA;RASGRF2;FBLN7;DLK1;MFSD2A;NODAL;COL3A1;EFEMP1;;ZFP92;;TCF19;WFIKKN1;NAB2;MYO1A;SERPINE2;COL5A1;NDC80;TTK;FCHSD1;SHOX2;SHISA2;ASPN;Z…
5	GO:2000241	BP	regulation of reproductive process	5/295	146/25179	0.0290008561244	1	ENSSSCG00000039399;ENSSSCG00000015398;ENSSSCG00000025822;ENSSSCG00000004466;ENSSSCG00000003949	NODAL;SEMA3A;SFRP1;TTK;CDC20
3	GO:0046889	BP	positive regulation of lipid biosynthetic process	3/295	57/25179	0.029274279629	1	ENSSSCG00000033626;ENSSSCG00000036933;ENSSSCG00000003669	SREBF1;NR1D1;MFSD2A
3	GO:0061035	BP	regulation of cartilage development	3/295	57/25179	0.029274279629	1	ENSSSCG00000033608;ENSSSCG00000025238;ENSSSCG00000008397	LOXL2;SHOX2;EFEMP1
2	GO:1904019	BP	epithelial cell apoptotic process	2/295	23/25179	0.0294360366098	1	ENSSSCG00000000253;ENSSSCG00000007268	KRT18;E2F1
2	GO:0045109	BP	intermediate filament organization	2/295	23/25179	0.0294360366098	1	ENSSSCG00000017459;ENSSSCG00000017448	KRT20;KRT14
2	GO:0031577	BP	spindle checkpoint signaling	2/295	23/25179	0.0294360366098	1	ENSSSCG00000025965;ENSSSCG00000004466	SPDL1;TTK
2	GO:0043001	BP	Golgi to plasma membrane protein transport	2/295	23/25179	0.0294360366098	1	ENSSSCG00000000253;ENSSSCG00000002524	KRT18;AMN
2	GO:0006779	BP	porphyrin-containing compound biosynthetic process	2/295	23/25179	0.0294360366098	1	ENSSSCG00000012347;ENSSSCG00000011437	ALAS2;ALAS1
2	GO:0033014	BP	tetrapyrrole biosynthetic process	2/295	23/25179	0.0294360366098	1	ENSSSCG00000012347;ENSSSCG00000011437	ALAS2;ALAS1
4	GO:0045055	BP	regulated exocytosis	4/295	100/25179	0.0301672568673	1	ENSSSCG00000031590;ENSSSCG00000000948;ENSSSCG00000040080;ENSSSCG00000032480	SYT13;SYT1;PTGDS;
11	GO:0048731	BP	system development	11/295	480/25179	0.0301696716901	1	ENSSSCG00000005584;ENSSSCG00000007456;ENSSSCG00000037013;ENSSSCG00000039399;ENSSSCG00000021656;ENSSSCG00000036135;ENSSSCG00000015326;ENSSSCG00000003160;ENSSSCG00000015398;ENSSSCG00000050498;ENSSSCG00000022347	CRB2;SULF2;WFIKKN1;NODAL;;COL1A1;COL1A2;NTF4;SEMA3A;PURA;WNT11
6	GO:0060828	BP	regulation of canonical Wnt signaling pathway	6/295	199/25179	0.0302469307245	1	ENSSSCG00000025822;ENSSSCG00000007456;ENSSSCG00000016018;ENSSSCG00000036135;ENSSSCG00000022347;ENSSSCG00000005338	SFRP1;SULF2;FRZB;COL1A1;WNT11;RECK
8	GO:0048729	BP	tissue morphogenesis	8/295	310/25179	0.030408467805	1	ENSSSCG00000010461;ENSSSCG00000025822;ENSSSCG00000015398;ENSSSCG00000039399;ENSSSCG00000025238;ENSSSCG00000016662;ENSSSCG00000013316;ENSSSCG00000022347	ANKRD1;SFRP1;SEMA3A;NODAL;SHOX2;TBX20;WT1;WNT11
3	GO:0072073	BP	kidney epithelium development	3/295	58/25179	0.0306110154393	1	ENSSSCG00000025822;ENSSSCG00000013316;ENSSSCG00000022347	SFRP1;WT1;WNT11
3	GO:1905818	BP	regulation of chromosome separation	3/295	58/25179	0.0306110154393	1	ENSSSCG00000003697;ENSSSCG00000025965;ENSSSCG00000004466	NDC80;SPDL1;TTK
3	GO:0033045	BP	regulation of sister chromatid segregation	3/295	58/25179	0.0306110154393	1	ENSSSCG00000003697;ENSSSCG00000025965;ENSSSCG00000004466	NDC80;SPDL1;TTK
7	GO:0030111	BP	regulation of Wnt signaling pathway	7/295	255/25179	0.0312574593033	1	ENSSSCG00000025822;ENSSSCG00000007456;ENSSSCG00000030113;ENSSSCG00000016018;ENSSSCG00000036135;ENSSSCG00000022347;ENSSSCG00000005338	SFRP1;SULF2;SHISA2;FRZB;COL1A1;WNT11;RECK
136	GO:0050794	BP	regulation of cellular process	136/295	10067/25179	0.0315134649102	1	ENSSSCG00000009977;ENSSSCG00000003949;ENSSSCG00000029656;ENSSSCG00000031751;ENSSSCG00000039468;ENSSSCG00000025965;ENSSSCG00000031590;ENSSSCG00000022857;ENSSSCG00000036213;ENSSSCG00000024305;ENSSSCG00000047075;ENSSSCG00000032320;ENSSSCG00000033608;ENSSSCG00000000978;ENSSSCG00000005338;ENSSSCG00000032433;ENSSSCG00000011928;ENSSSCG00000009444;ENSSSCG00000016018;ENSSSCG00000036135;ENSSSCG00000025188;…	RASL10A;CDC20;NDP;H4C8;SERPINH1;SPDL1;SYT13;TFF3;;MT3;;TCIM;LOXL2;MLC1;RECK;PTCHD1;CCDC80;OLFM4;FRZB;COL1A1;LEPR;SORCS2;ATP8A2;CASQ1;NPSR1;;TBX20;RELB;P2RY1;EPHA3;KRT18;;P3H3;COL1A2;SPARC;;GALP;THRSP;;CRB2;LPAR1;ADAMTSL2;LOX;PBK;ENPP3;NTF4;MAL;SREBF1;PURA;RASGRF2;DLK1;MFSD2A;NODAL;COL3A1;EFEMP1;;ZFP92;;WFIKKN1;NAB2;MYO1A;SERPINE2;COL5A1;NDC80;TTK;FCHSD1;SHOX2;SHISA2;ASPN;ZFP57;MMP3;ZPR1;DOK7;E2F1…
2	GO:2000816	BP	negative regulation of mitotic sister chromatid separation	2/295	24/25179	0.0318679449999	1	ENSSSCG00000025965;ENSSSCG00000004466	SPDL1;TTK
2	GO:0046676	BP	negative regulation of insulin secretion	2/295	24/25179	0.0318679449999	1	ENSSSCG00000033626;ENSSSCG00000025822	SREBF1;SFRP1
2	GO:0051291	BP	protein heterooligomerization	2/295	24/25179	0.0318679449999	1	ENSSSCG00000000948;ENSSSCG00000015326	SYT1;COL1A2
2	GO:0033046	BP	negative regulation of sister chromatid segregation	2/295	24/25179	0.0318679449999	1	ENSSSCG00000025965;ENSSSCG00000004466	SPDL1;TTK
2	GO:0033048	BP	negative regulation of mitotic sister chromatid segregation	2/295	24/25179	0.0318679449999	1	ENSSSCG00000025965;ENSSSCG00000004466	SPDL1;TTK
2	GO:0045841	BP	negative regulation of mitotic metaphase/anaphase transition	2/295	24/25179	0.0318679449999	1	ENSSSCG00000025965;ENSSSCG00000004466	SPDL1;TTK
2	GO:0045214	BP	sarcomere organization	2/295	24/25179	0.0318679449999	1	ENSSSCG00000000951;ENSSSCG00000006390	CSRP2;CASQ1
2	GO:0042446	BP	hormone biosynthetic process	2/295	24/25179	0.0318679449999	1	ENSSSCG00000004675;ENSSSCG00000040638	DUOX1;DIO2
10	GO:0120035	BP	regulation of plasma membrane bounded cell projection organization	10/295	413/25179	0.0319022496418	1	ENSSSCG00000026130;ENSSSCG00000025822;ENSSSCG00000015398;ENSSSCG00000035421;ENSSSCG00000005457;ENSSSCG00000003669;ENSSSCG00000025238;ENSSSCG00000016196;ENSSSCG00000012018;ENSSSCG00000024305	EPHA3;SFRP1;SEMA3A;ATP8A2;LPAR1;MFSD2A;SHOX2;VIL1;CHODL;MT3
3	GO:0040014	BP	regulation of multicellular organism growth	3/295	59/25179	0.0319793990238	1	ENSSSCG00000003669;ENSSSCG00000035421;ENSSSCG00000016196	MFSD2A;ATP8A2;VIL1
32	GO:0042221	BP	response to chemical	32/295	1867/25179	0.0326337576638	1	ENSSSCG00000011721;ENSSSCG00000026130;ENSSSCG00000025822;ENSSSCG00000008214;ENSSSCG00000015067;ENSSSCG00000015326;ENSSSCG00000031590;ENSSSCG00000038670;ENSSSCG00000010461;ENSSSCG00000021576;ENSSSCG00000007268;ENSSSCG00000014219;ENSSSCG00000024305;ENSSSCG00000004675;ENSSSCG00000014232;ENSSSCG00000015913;ENSSSCG00000033608;ENSSSCG00000033626;ENSSSCG00000000978;ENSSSCG00000036135;ENSSSCG00000036933;…	P2RY1;EPHA3;SFRP1;;ZPR1;COL1A2;SYT13;;ANKRD1;;E2F1;CDO1;MT3;DUOX1;LOX;SCN9A;LOXL2;SREBF1;MLC1;COL1A1;NR1D1;COL3A1;;GJC2;;LEPR;WT1;JUNB;VIL1;SYT1;PTPRN;GFPT2
11	GO:0045596	BP	negative regulation of cell differentiation	11/295	488/25179	0.0327927941696	1	ENSSSCG00000007268;ENSSSCG00000015398;ENSSSCG00000014310;ENSSSCG00000024305;ENSSSCG00000031751;ENSSSCG00000036933;ENSSSCG00000008397;ENSSSCG00000025822;ENSSSCG00000005751;ENSSSCG00000039399;ENSSSCG00000033505	E2F1;SEMA3A;CXCL14;MT3;H4C8;NR1D1;EFEMP1;SFRP1;COL5A1;NODAL;NKX6-3
13	GO:0009719	BP	response to endogenous stimulus	13/295	605/25179	0.033090887809	1	ENSSSCG00000011721;ENSSSCG00000010461;ENSSSCG00000025822;ENSSSCG00000014219;ENSSSCG00000036933;ENSSSCG00000016196;ENSSSCG00000037620;ENSSSCG00000036135;ENSSSCG00000015067;ENSSSCG00000015326;ENSSSCG00000033041;ENSSSCG00000025188;ENSSSCG00000013316	P2RY1;ANKRD1;SFRP1;CDO1;NR1D1;VIL1;;COL1A1;ZPR1;COL1A2;;LEPR;WT1
6	GO:0030336	BP	negative regulation of cell migration	6/295	204/25179	0.0335431446251	1	ENSSSCG00000025822;ENSSSCG00000015398;ENSSSCG00000000915;ENSSSCG00000039399;ENSSSCG00000022347;ENSSSCG00000005338	SFRP1;SEMA3A;DCN;NODAL;WNT11;RECK
35	GO:0006950	BP	response to stress	35/295	2100/25179	0.0335641589512	1	ENSSSCG00000033675;ENSSSCG00000025822;ENSSSCG00000008214;ENSSSCG00000032320;ENSSSCG00000038670;ENSSSCG00000007268;ENSSSCG00000036213;ENSSSCG00000007456;ENSSSCG00000014219;ENSSSCG00000000738;ENSSSCG00000000739;ENSSSCG00000024305;ENSSSCG00000004675;ENSSSCG00000017422;ENSSSCG00000009672;ENSSSCG00000015913;ENSSSCG00000033608;ENSSSCG00000032480;ENSSSCG00000033626;ENSSSCG00000010055;ENSSSCG00000014127;…	SPAI-2;SFRP1;;TCIM;;E2F1;;SULF2;CDO1;RHNO1;FOXM1;MT3;DUOX1;FKBP10;;SCN9A;LOXL2;;SREBF1;GGT5;RASGRF2;ALAS2;MFSD2A;HSBP1L1;COL3A1;CKM;FAIM2;;CASQ1;SERPINE2;;GALP;PTPRN;KRT20;LTB4R
4	GO:0045834	BP	positive regulation of lipid metabolic process	4/295	104/25179	0.0341338376173	1	ENSSSCG00000003669;ENSSSCG00000033626;ENSSSCG00000036933;ENSSSCG00000040951	MFSD2A;SREBF1;NR1D1;SCT
2	GO:0045577	BP	regulation of B cell differentiation	2/295	25/25179	0.0343760306184	1	ENSSSCG00000006457;ENSSSCG00000025822	FCRL3;SFRP1
2	GO:0033363	BP	secretory granule organization	2/295	25/25179	0.0343760306184	1	ENSSSCG00000016218;ENSSSCG00000016233	PTPRN;SERPINE2
2	GO:0000132	BP	establishment of mitotic spindle orientation	2/295	25/25179	0.0343760306184	1	ENSSSCG00000003697;ENSSSCG00000025965	NDC80;SPDL1
2	GO:0010464	BP	regulation of mesenchymal cell proliferation	2/295	25/25179	0.0343760306184	1	ENSSSCG00000025238;ENSSSCG00000022347	SHOX2;WNT11
2	GO:0060765	BP	regulation of androgen receptor signaling pathway	2/295	25/25179	0.0343760306184	1	ENSSSCG00000025822;ENSSSCG00000039399	SFRP1;NODAL
2	GO:0030204	BP	chondroitin sulfate metabolic process	2/295	25/25179	0.0343760306184	1	ENSSSCG00000000915;ENSSSCG00000012766	DCN;BGN
2	GO:0048048	BP	embryonic eye morphogenesis	2/295	25/25179	0.0343760306184	1	ENSSSCG00000003479;ENSSSCG00000008397	MFAP2;EFEMP1
5	GO:0070482	BP	response to oxygen levels	5/295	153/25179	0.0344658957441	1	ENSSSCG00000012347;ENSSSCG00000024305;ENSSSCG00000008214;ENSSSCG00000025822;ENSSSCG00000033608	ALAS2;MT3;;SFRP1;LOXL2
1	GO:1900164	BP	nodal signaling pathway involved in determination of lateral mesoderm left/right asymmetry	1/295	3/25179	0.0347395077624	1	ENSSSCG00000039399	NODAL
1	GO:1904956	BP	regulation of midbrain dopaminergic neuron differentiation	1/295	3/25179	0.0347395077624	1	ENSSSCG00000025822	SFRP1
1	GO:0021524	BP	visceral motor neuron differentiation	1/295	3/25179	0.0347395077624	1	ENSSSCG00000016662	TBX20
1	GO:0035633	BP	maintenance of blood-brain barrier	1/295	3/25179	0.0347395077624	1	ENSSSCG00000003669	MFSD2A
1	GO:0014722	BP	regulation of skeletal muscle contraction by calcium ion signaling	1/295	3/25179	0.0347395077624	1	ENSSSCG00000006390	CASQ1
1	GO:0072584	BP	caveolin-mediated endocytosis	1/295	3/25179	0.0347395077624	1	ENSSSCG00000000978	MLC1
1	GO:0106001	BP	intestinal hexose absorption	1/295	3/25179	0.0347395077624	1	ENSSSCG00000016196	VIL1
1	GO:2000503	BP	positive regulation of natural killer cell chemotaxis	1/295	3/25179	0.0347395077624	1	ENSSSCG00000014310	CXCL14
1	GO:0010085	BP	polarity specification of proximal/distal axis	1/295	3/25179	0.0347395077624	1	ENSSSCG00000039399	NODAL
1	GO:0051977	BP	lysophospholipid transport	1/295	3/25179	0.0347395077624	1	ENSSSCG00000003669	MFSD2A
1	GO:0061792	BP	secretory granule maturation	1/295	3/25179	0.0347395077624	1	ENSSSCG00000016218	PTPRN
1	GO:0098961	BP	dendritic transport of ribonucleoprotein complex	1/295	3/25179	0.0347395077624	1	ENSSSCG00000050498	PURA
1	GO:0098963	BP	dendritic transport of messenger ribonucleoprotein complex	1/295	3/25179	0.0347395077624	1	ENSSSCG00000050498	PURA
1	GO:1903225	BP	negative regulation of endodermal cell differentiation	1/295	3/25179	0.0347395077624	1	ENSSSCG00000005751	COL5A1
1	GO:0099502	BP	calcium-dependent activation of synaptic vesicle fusion	1/295	3/25179	0.0347395077624	1	ENSSSCG00000000948	SYT1
1	GO:0110135	BP	Norrin signaling pathway	1/295	3/25179	0.0347395077624	1	ENSSSCG00000029656	NDP
1	GO:0060086	BP	circadian temperature homeostasis	1/295	3/25179	0.0347395077624	1	ENSSSCG00000036933	NR1D1
1	GO:0070667	BP	negative regulation of mast cell proliferation	1/295	3/25179	0.0347395077624	1	ENSSSCG00000025992	ENPP3
1	GO:0150019	BP	basal dendrite morphogenesis	1/295	3/25179	0.0347395077624	1	ENSSSCG00000015398	SEMA3A
1	GO:0060027	BP	convergent extension involved in gastrulation	1/295	3/25179	0.0347395077624	1	ENSSSCG00000025822	SFRP1
1	GO:0031999	BP	negative regulation of fatty acid beta-oxidation	1/295	3/25179	0.0347395077624	1	ENSSSCG00000003669	MFSD2A
1	GO:1990502	BP	dense core granule maturation	1/295	3/25179	0.0347395077624	1	ENSSSCG00000016218	PTPRN
1	GO:0003011	BP	involuntary skeletal muscle contraction	1/295	3/25179	0.0347395077624	1	ENSSSCG00000035421	ATP8A2
1	GO:0055073	BP	cadmium ion homeostasis	1/295	3/25179	0.0347395077624	1	ENSSSCG00000024305	MT3
1	GO:0003433	BP	chondrocyte development involved in endochondral bone morphogenesis	1/295	3/25179	0.0347395077624	1	ENSSSCG00000039468	SERPINH1
1	GO:0070859	BP	positive regulation of bile acid biosynthetic process	1/295	3/25179	0.0347395077624	1	ENSSSCG00000036933	NR1D1
1	GO:1903375	BP	facioacoustic ganglion development	1/295	3/25179	0.0347395077624	1	ENSSSCG00000015398	SEMA3A
1	GO:0032915	BP	positive regulation of transforming growth factor beta2 production	1/295	3/25179	0.0347395077624	1	ENSSSCG00000022347	WNT11
1	GO:0015882	BP	L-ascorbic acid transmembrane transport	1/295	3/25179	0.0347395077624	1	ENSSSCG00000014347	PROB1
1	GO:0060137	BP	maternal process involved in parturition	1/295	3/25179	0.0347395077624	1	ENSSSCG00000039399	NODAL
1	GO:0009115	BP	xanthine catabolic process	1/295	3/25179	0.0347395077624	1	ENSSSCG00000009316
1	GO:0009114	BP	hypoxanthine catabolic process	1/295	3/25179	0.0347395077624	1	ENSSSCG00000009316
1	GO:0035470	BP	positive regulation of vascular wound healing	1/295	3/25179	0.0347395077624	1	ENSSSCG00000004013	SMOC2
1	GO:2000302	BP	positive regulation of synaptic vesicle exocytosis	1/295	3/25179	0.0347395077624	1	ENSSSCG00000000948	SYT1
1	GO:0001951	BP	intestinal D-glucose absorption	1/295	3/25179	0.0347395077624	1	ENSSSCG00000016196	VIL1
1	GO:0038107	BP	nodal signaling pathway involved in determination of left/right asymmetry	1/295	3/25179	0.0347395077624	1	ENSSSCG00000039399	NODAL
1	GO:1900094	BP	regulation of transcription from RNA polymerase II promoter involved in determination of left/right symmetry	1/295	3/25179	0.0347395077624	1	ENSSSCG00000039399	NODAL
1	GO:0090270	BP	regulation of fibroblast growth factor production	1/295	3/25179	0.0347395077624	1	ENSSSCG00000022347	WNT11
1	GO:0090273	BP	regulation of somatostatin secretion	1/295	3/25179	0.0347395077624	1	ENSSSCG00000040951	SCT
1	GO:0002175	BP	protein localization to paranode region of axon	1/295	3/25179	0.0347395077624	1	ENSSSCG00000008115	MAL
1	GO:0019628	BP	urate catabolic process	1/295	3/25179	0.0347395077624	1	ENSSSCG00000009316
1	GO:1904027	BP	negative regulation of collagen fibril organization	1/295	3/25179	0.0347395077624	1	ENSSSCG00000000915	DCN
1	GO:0060197	BP	cloacal septation	1/295	3/25179	0.0347395077624	1	ENSSSCG00000022347	WNT11
1	GO:1905340	BP	regulation of protein localization to kinetochore	1/295	3/25179	0.0347395077624	1	ENSSSCG00000003697	NDC80
1	GO:1905342	BP	positive regulation of protein localization to kinetochore	1/295	3/25179	0.0347395077624	1	ENSSSCG00000003697	NDC80
1	GO:1904253	BP	positive regulation of bile acid metabolic process	1/295	3/25179	0.0347395077624	1	ENSSSCG00000036933	NR1D1
1	GO:1903233	BP	regulation of calcium ion-dependent exocytosis of neurotransmitter	1/295	3/25179	0.0347395077624	1	ENSSSCG00000000948	SYT1
1	GO:0098976	BP	excitatory chemical synaptic transmission	1/295	3/25179	0.0347395077624	1	ENSSSCG00000032433	PTCHD1
1	GO:0150020	BP	basal dendrite arborization	1/295	3/25179	0.0347395077624	1	ENSSSCG00000015398	SEMA3A
1	GO:0071930	BP	negative regulation of transcription involved in G1/S transition of mitotic cell cycle	1/295	3/25179	0.0347395077624	1	ENSSSCG00000007268	E2F1
1	GO:0001831	BP	trophectodermal cellular morphogenesis	1/295	3/25179	0.0347395077624	1	ENSSSCG00000039399	NODAL
1	GO:0031632	BP	positive regulation of synaptic vesicle fusion to presynaptic active zone membrane	1/295	3/25179	0.0347395077624	1	ENSSSCG00000000948	SYT1
1	GO:1905133	BP	negative regulation of meiotic chromosome separation	1/295	3/25179	0.0347395077624	1	ENSSSCG00000004466	TTK
1	GO:1901634	BP	positive regulation of synaptic vesicle membrane organization	1/295	3/25179	0.0347395077624	1	ENSSSCG00000000948	SYT1
1	GO:1990086	BP	lens fiber cell apoptotic process	1/295	3/25179	0.0347395077624	1	ENSSSCG00000007268	E2F1
1	GO:0072284	BP	metanephric S-shaped body morphogenesis	1/295	3/25179	0.0347395077624	1	ENSSSCG00000013316	WT1
1	GO:1901383	BP	negative regulation of chorionic trophoblast cell proliferation	1/295	3/25179	0.0347395077624	1	ENSSSCG00000039399	NODAL
1	GO:0006434	BP	seryl-tRNA aminoacylation	1/295	3/25179	0.0347395077624	1	ENSSSCG00000002972
1	GO:0002085	BP	inhibition of neuroepithelial cell differentiation	1/295	3/25179	0.0347395077624	1	ENSSSCG00000039399	NODAL
1	GO:1902103	BP	negative regulation of metaphase/anaphase transition of meiotic cell cycle	1/295	3/25179	0.0347395077624	1	ENSSSCG00000004466	TTK
1	GO:1902896	BP	terminal web assembly	1/295	3/25179	0.0347395077624	1	ENSSSCG00000016196	VIL1
1	GO:0003402	BP	planar cell polarity pathway involved in axis elongation	1/295	3/25179	0.0347395077624	1	ENSSSCG00000022347	WNT11
3	GO:0071456	BP	cellular response to hypoxia	3/295	61/25179	0.0348107027533	1	ENSSSCG00000024305;ENSSSCG00000025822;ENSSSCG00000008214	MT3;SFRP1;
5	GO:0042594	BP	response to starvation	5/295	154/25179	0.0352951468065	1	ENSSSCG00000033626;ENSSSCG00000025822;ENSSSCG00000017459;ENSSSCG00000003669;ENSSSCG00000003318	SREBF1;SFRP1;KRT20;MFSD2A;GALP
5	GO:0060249	BP	anatomical structure homeostasis	5/295	154/25179	0.0352951468065	1	ENSSSCG00000012835;ENSSSCG00000014232;ENSSSCG00000005584;ENSSSCG00000003669;ENSSSCG00000022857	;LOX;CRB2;MFSD2A;TFF3
3	GO:0071277	BP	cellular response to calcium ion	3/295	62/25179	0.0362733910503	1	ENSSSCG00000031590;ENSSSCG00000013735;ENSSSCG00000000948	SYT13;JUNB;SYT1
2	GO:0003206	BP	cardiac chamber morphogenesis	2/295	26/25179	0.0369581877182	1	ENSSSCG00000025238;ENSSSCG00000016662	SHOX2;TBX20
2	GO:1905819	BP	negative regulation of chromosome separation	2/295	26/25179	0.0369581877182	1	ENSSSCG00000025965;ENSSSCG00000004466	SPDL1;TTK
2	GO:0051985	BP	negative regulation of chromosome segregation	2/295	26/25179	0.0369581877182	1	ENSSSCG00000025965;ENSSSCG00000004466	SPDL1;TTK
2	GO:1902100	BP	negative regulation of metaphase/anaphase transition of cell cycle	2/295	26/25179	0.0369581877182	1	ENSSSCG00000025965;ENSSSCG00000004466	SPDL1;TTK
7	GO:0009617	BP	response to bacterium	7/295	265/25179	0.0372786829628	1	ENSSSCG00000033822;ENSSSCG00000011928;ENSSSCG00000033675;ENSSSCG00000016196;ENSSSCG00000006141;ENSSSCG00000013973;ENSSSCG00000003318	THRSP;CCDC80;SPAI-2;VIL1;CA3;;GALP
3	GO:0036294	BP	cellular response to decreased oxygen levels	3/295	63/25179	0.0377672641832	1	ENSSSCG00000024305;ENSSSCG00000025822;ENSSSCG00000008214	MT3;SFRP1;
30	GO:0051128	BP	regulation of cellular component organization	30/295	1759/25179	0.0378460345286	1	ENSSSCG00000000915;ENSSSCG00000026130;ENSSSCG00000014390;ENSSSCG00000003949;ENSSSCG00000025822;ENSSSCG00000016233;ENSSSCG00000012018;ENSSSCG00000014985;ENSSSCG00000025965;ENSSSCG00000003697;ENSSSCG00000015398;ENSSSCG00000005457;ENSSSCG00000024305;ENSSSCG00000025238;ENSSSCG00000006106;ENSSSCG00000016754;ENSSSCG00000033626;ENSSSCG00000022347;ENSSSCG00000034345;ENSSSCG00000003669;ENSSSCG00000000948;…	DCN;EPHA3;FCHSD1;CDC20;SFRP1;SERPINE2;CHODL;MMP3;SPDL1;NDC80;SEMA3A;LPAR1;MT3;SHOX2;CDH17;AEBP1;SREBF1;WNT11;SPRY3;MFSD2A;SYT1;FRZB;AFAP1;;WT1;ATP8A2;VIL1;COL5A1;TBX20;TTK
4	GO:0051783	BP	regulation of nuclear division	4/295	108/25179	0.0383896959558	1	ENSSSCG00000003697;ENSSSCG00000025965;ENSSSCG00000004466;ENSSSCG00000003949	NDC80;SPDL1;TTK;CDC20
4	GO:0007163	BP	establishment or maintenance of cell polarity	4/295	108/25179	0.0383896959558	1	ENSSSCG00000015094;ENSSSCG00000005584;ENSSSCG00000026155;ENSSSCG00000022347	CD3G;CRB2;FSCN2;WNT11
7	GO:0050678	BP	regulation of epithelial cell proliferation	7/295	267/25179	0.038568349821	1	ENSSSCG00000025822;ENSSSCG00000017082;ENSSSCG00000036213;ENSSSCG00000007456;ENSSSCG00000039399;ENSSSCG00000036933;ENSSSCG00000016218	SFRP1;SPARC;;SULF2;NODAL;NR1D1;PTPRN
3	GO:0015833	BP	peptide transport	3/295	64/25179	0.0392921794731	1	ENSSSCG00000016218;ENSSSCG00000035186;ENSSSCG00000006106	PTPRN;ADCYAP1;CDH17
3	GO:0008643	BP	carbohydrate transport	3/295	64/25179	0.0392921794731	1	ENSSSCG00000003669;ENSSSCG00000016196;ENSSSCG00000014347	MFSD2A;VIL1;PROB1
3	GO:0006690	BP	icosanoid metabolic process	3/295	64/25179	0.0392921794731	1	ENSSSCG00000010055;ENSSSCG00000040080;ENSSSCG00000032480	GGT5;PTGDS;
4	GO:0045598	BP	regulation of fat cell differentiation	4/295	109/25179	0.0394990033205	1	ENSSSCG00000007268;ENSSSCG00000036933;ENSSSCG00000016018;ENSSSCG00000025822	E2F1;NR1D1;FRZB;SFRP1
2	GO:0090279	BP	regulation of calcium ion import	2/295	27/25179	0.0396123491503	1	ENSSSCG00000006457;ENSSSCG00000010860	FCRL3;
2	GO:0010575	BP	positive regulation of vascular endothelial growth factor production	2/295	27/25179	0.0396123491503	1	ENSSSCG00000039399;ENSSSCG00000007456	NODAL;SULF2
2	GO:0045197	BP	establishment or maintenance of epithelial cell apical/basal polarity	2/295	27/25179	0.0396123491503	1	ENSSSCG00000005584;ENSSSCG00000022347	CRB2;WNT11
20	GO:0051240	BP	positive regulation of multicellular organismal process	20/295	1072/25179	0.0405469480992	1	ENSSSCG00000021576;ENSSSCG00000005584;ENSSSCG00000035421;ENSSSCG00000007456;ENSSSCG00000022891;ENSSSCG00000039399;ENSSSCG00000025238;ENSSSCG00000016196;ENSSSCG00000004013;ENSSSCG00000016233;ENSSSCG00000035186;ENSSSCG00000033608;ENSSSCG00000040951;ENSSSCG00000017379;ENSSSCG00000016662;ENSSSCG00000015398;ENSSSCG00000025188;ENSSSCG00000036135;ENSSSCG00000022347;ENSSSCG00000040638	;CRB2;ATP8A2;SULF2;MYMK;NODAL;SHOX2;VIL1;SMOC2;SERPINE2;ADCYAP1;LOXL2;SCT;ETV4;TBX20;SEMA3A;LEPR;COL1A1;WNT11;DIO2
22	GO:0045893	BP	positive regulation of transcription, DNA-templated	22/295	1220/25179	0.0405930034882	1	ENSSSCG00000025822;ENSSSCG00000029656;ENSSSCG00000015067;ENSSSCG00000007268;ENSSSCG00000013352;ENSSSCG00000036213;ENSSSCG00000000915;ENSSSCG00000024305;ENSSSCG00000017379;ENSSSCG00000033626;ENSSSCG00000022347;ENSSSCG00000039399;ENSSSCG00000036933;ENSSSCG00000036135;ENSSSCG00000013316;ENSSSCG00000013735;ENSSSCG00000016662;ENSSSCG00000035186;ENSSSCG00000033505;ENSSSCG00000000739;ENSSSCG00000016218;…	SFRP1;NDP;ZPR1;E2F1;E2F8;;DCN;MT3;ETV4;SREBF1;WNT11;NODAL;NR1D1;COL1A1;WT1;JUNB;TBX20;ADCYAP1;NKX6-3;FOXM1;PTPRN;SPIC
22	GO:1903508	BP	positive regulation of nucleic acid-templated transcription	22/295	1220/25179	0.0405930034882	1	ENSSSCG00000025822;ENSSSCG00000029656;ENSSSCG00000015067;ENSSSCG00000007268;ENSSSCG00000013352;ENSSSCG00000036213;ENSSSCG00000000915;ENSSSCG00000024305;ENSSSCG00000017379;ENSSSCG00000033626;ENSSSCG00000022347;ENSSSCG00000039399;ENSSSCG00000036933;ENSSSCG00000036135;ENSSSCG00000013316;ENSSSCG00000013735;ENSSSCG00000016662;ENSSSCG00000035186;ENSSSCG00000033505;ENSSSCG00000000739;ENSSSCG00000016218;…	SFRP1;NDP;ZPR1;E2F1;E2F8;;DCN;MT3;ETV4;SREBF1;WNT11;NODAL;NR1D1;COL1A1;WT1;JUNB;TBX20;ADCYAP1;NKX6-3;FOXM1;PTPRN;SPIC
4	GO:0048705	BP	skeletal system morphogenesis	4/295	110/25179	0.0406264654703	1	ENSSSCG00000036135;ENSSSCG00000039399;ENSSSCG00000025238;ENSSSCG00000001620	COL1A1;NODAL;SHOX2;MDFI
6	GO:2000146	BP	negative regulation of cell motility	6/295	214/25179	0.0408128993835	1	ENSSSCG00000025822;ENSSSCG00000015398;ENSSSCG00000000915;ENSSSCG00000039399;ENSSSCG00000022347;ENSSSCG00000005338	SFRP1;SEMA3A;DCN;NODAL;WNT11;RECK
3	GO:0051704	BP	multi-organism process	3/295	65/25179	0.0408479842065	1	ENSSSCG00000025188;ENSSSCG00000014390;ENSSSCG00000033675	LEPR;FCHSD1;SPAI-2
22	GO:1902680	BP	positive regulation of RNA biosynthetic process	22/295	1222/25179	0.0409165359843	1	ENSSSCG00000025822;ENSSSCG00000029656;ENSSSCG00000015067;ENSSSCG00000007268;ENSSSCG00000013352;ENSSSCG00000036213;ENSSSCG00000000915;ENSSSCG00000024305;ENSSSCG00000017379;ENSSSCG00000033626;ENSSSCG00000022347;ENSSSCG00000039399;ENSSSCG00000036933;ENSSSCG00000036135;ENSSSCG00000013316;ENSSSCG00000013735;ENSSSCG00000016662;ENSSSCG00000035186;ENSSSCG00000033505;ENSSSCG00000000739;ENSSSCG00000016218;…	SFRP1;NDP;ZPR1;E2F1;E2F8;;DCN;MT3;ETV4;SREBF1;WNT11;NODAL;NR1D1;COL1A1;WT1;JUNB;TBX20;ADCYAP1;NKX6-3;FOXM1;PTPRN;SPIC
18	GO:0045892	BP	negative regulation of transcription, DNA-templated	18/295	930/25179	0.0409302701335	1	ENSSSCG00000007268;ENSSSCG00000000411;ENSSSCG00000025822;ENSSSCG00000036933;ENSSSCG00000000739;ENSSSCG00000039399;ENSSSCG00000025238;ENSSSCG00000016754;ENSSSCG00000033608;ENSSSCG00000013352;ENSSSCG00000033505;ENSSSCG00000026894;ENSSSCG00000016662;ENSSSCG00000013316;ENSSSCG00000038879;ENSSSCG00000033626;ENSSSCG00000050498;ENSSSCG00000022347	E2F1;NAB2;SFRP1;NR1D1;FOXM1;NODAL;SHOX2;AEBP1;LOXL2;E2F8;NKX6-3;NFE2L3;TBX20;WT1;RELB;SREBF1;PURA;WNT11
9	GO:0046903	BP	secretion	9/295	361/25179	0.0409764563011	1	ENSSSCG00000016218;ENSSSCG00000014219;ENSSSCG00000032480;ENSSSCG00000016233;ENSSSCG00000040080;ENSSSCG00000035186;ENSSSCG00000000948;ENSSSCG00000031590;ENSSSCG00000039660	PTPRN;CDO1;;SERPINE2;PTGDS;ADCYAP1;SYT1;SYT13;LRRC69
18	GO:1903507	BP	negative regulation of nucleic acid-templated transcription	18/295	933/25179	0.0413180756916	1	ENSSSCG00000007268;ENSSSCG00000000411;ENSSSCG00000025822;ENSSSCG00000036933;ENSSSCG00000000739;ENSSSCG00000039399;ENSSSCG00000025238;ENSSSCG00000016754;ENSSSCG00000033608;ENSSSCG00000013352;ENSSSCG00000033505;ENSSSCG00000026894;ENSSSCG00000016662;ENSSSCG00000013316;ENSSSCG00000038879;ENSSSCG00000033626;ENSSSCG00000050498;ENSSSCG00000022347	E2F1;NAB2;SFRP1;NR1D1;FOXM1;NODAL;SHOX2;AEBP1;LOXL2;E2F8;NKX6-3;NFE2L3;TBX20;WT1;RELB;SREBF1;PURA;WNT11
18	GO:1902679	BP	negative regulation of RNA biosynthetic process	18/295	934/25179	0.0414525719005	1	ENSSSCG00000007268;ENSSSCG00000000411;ENSSSCG00000025822;ENSSSCG00000036933;ENSSSCG00000000739;ENSSSCG00000039399;ENSSSCG00000025238;ENSSSCG00000016754;ENSSSCG00000033608;ENSSSCG00000013352;ENSSSCG00000033505;ENSSSCG00000026894;ENSSSCG00000016662;ENSSSCG00000013316;ENSSSCG00000038879;ENSSSCG00000033626;ENSSSCG00000050498;ENSSSCG00000022347	E2F1;NAB2;SFRP1;NR1D1;FOXM1;NODAL;SHOX2;AEBP1;LOXL2;E2F8;NKX6-3;NFE2L3;TBX20;WT1;RELB;SREBF1;PURA;WNT11
4	GO:0031345	BP	negative regulation of cell projection organization	4/295	111/25179	0.0417720842283	1	ENSSSCG00000005457;ENSSSCG00000024305;ENSSSCG00000015398;ENSSSCG00000034345	LPAR1;MT3;SEMA3A;SPRY3
2	GO:0051294	BP	establishment of spindle orientation	2/295	28/25179	0.042336485745	1	ENSSSCG00000003697;ENSSSCG00000025965	NDC80;SPDL1
2	GO:0036075	BP	replacement ossification	2/295	28/25179	0.042336485745	1	ENSSSCG00000036135;ENSSSCG00000000411	COL1A1;NAB2
2	GO:0006884	BP	cell volume homeostasis	2/295	28/25179	0.042336485745	1	ENSSSCG00000047075;ENSSSCG00000040951	;SCT
2	GO:0097009	BP	energy homeostasis	2/295	28/25179	0.042336485745	1	ENSSSCG00000003669;ENSSSCG00000025188	MFSD2A;LEPR
2	GO:0007173	BP	epidermal growth factor receptor signaling pathway	2/295	28/25179	0.042336485745	1	ENSSSCG00000008397;ENSSSCG00000016196	EFEMP1;VIL1
2	GO:0050433	BP	regulation of catecholamine secretion	2/295	28/25179	0.042336485745	1	ENSSSCG00000031590;ENSSSCG00000000948	SYT13;SYT1
2	GO:0035115	BP	embryonic forelimb morphogenesis	2/295	28/25179	0.042336485745	1	ENSSSCG00000025238;ENSSSCG00000005338	SHOX2;RECK
2	GO:0001709	BP	cell fate determination	2/295	28/25179	0.042336485745	1	ENSSSCG00000003160;ENSSSCG00000033505	NTF4;NKX6-3
2	GO:0021675	BP	nerve development	2/295	28/25179	0.042336485745	1	ENSSSCG00000003160;ENSSSCG00000015398	NTF4;SEMA3A
2	GO:0001958	BP	endochondral ossification	2/295	28/25179	0.042336485745	1	ENSSSCG00000036135;ENSSSCG00000000411	COL1A1;NAB2
2	GO:0040001	BP	establishment of mitotic spindle localization	2/295	28/25179	0.042336485745	1	ENSSSCG00000003697;ENSSSCG00000025965	NDC80;SPDL1
14	GO:0000122	BP	negative regulation of transcription by RNA polymerase II	14/295	678/25179	0.0428874216015	1	ENSSSCG00000007268;ENSSSCG00000013352;ENSSSCG00000036933;ENSSSCG00000000739;ENSSSCG00000039399;ENSSSCG00000025238;ENSSSCG00000016754;ENSSSCG00000033608;ENSSSCG00000033505;ENSSSCG00000026894;ENSSSCG00000016662;ENSSSCG00000013316;ENSSSCG00000033626;ENSSSCG00000050498	E2F1;E2F8;NR1D1;FOXM1;NODAL;SHOX2;AEBP1;LOXL2;NKX6-3;NFE2L3;TBX20;WT1;SREBF1;PURA
6	GO:0010948	BP	negative regulation of cell cycle process	6/295	218/25179	0.043978908191	1	ENSSSCG00000007268;ENSSSCG00000013352;ENSSSCG00000000738;ENSSSCG00000025965;ENSSSCG00000040355;ENSSSCG00000004466	E2F1;E2F8;RHNO1;SPDL1;TICRR;TTK
6	GO:0051271	BP	negative regulation of cellular component movement	6/295	219/25179	0.0447937647625	1	ENSSSCG00000025822;ENSSSCG00000015398;ENSSSCG00000000915;ENSSSCG00000039399;ENSSSCG00000022347;ENSSSCG00000005338	SFRP1;SEMA3A;DCN;NODAL;WNT11;RECK
2	GO:0017156	BP	calcium-ion regulated exocytosis	2/295	29/25179	0.0451286057121	1	ENSSSCG00000031590;ENSSSCG00000000948	SYT13;SYT1
2	GO:0045746	BP	negative regulation of Notch signaling pathway	2/295	29/25179	0.0451286057121	1	ENSSSCG00000035805;ENSSSCG00000032320	DLK1;TCIM
2	GO:0006693	BP	prostaglandin metabolic process	2/295	29/25179	0.0451286057121	1	ENSSSCG00000040080;ENSSSCG00000032480	PTGDS;
2	GO:0006692	BP	prostanoid metabolic process	2/295	29/25179	0.0451286057121	1	ENSSSCG00000040080;ENSSSCG00000032480	PTGDS;
2	GO:0051281	BP	positive regulation of release of sequestered calcium ion into cytosol	2/295	29/25179	0.0451286057121	1	ENSSSCG00000016664;ENSSSCG00000006390	NPSR1;CASQ1
2	GO:0042462	BP	eye photoreceptor cell development	2/295	29/25179	0.0451286057121	1	ENSSSCG00000005584;ENSSSCG00000026155	CRB2;FSCN2
4	GO:0010634	BP	positive regulation of epithelial cell migration	4/295	114/25179	0.0453178396867	1	ENSSSCG00000017082;ENSSSCG00000036213;ENSSSCG00000004013;ENSSSCG00000016196	SPARC;;SMOC2;VIL1
3	GO:0043200	BP	response to amino acid	3/295	68/25179	0.0456990648447	1	ENSSSCG00000036135;ENSSSCG00000015326;ENSSSCG00000014219	COL1A1;COL1A2;CDO1
3	GO:0007052	BP	mitotic spindle organization	3/295	68/25179	0.0456990648447	1	ENSSSCG00000012377;ENSSSCG00000003697;ENSSSCG00000003949	KIF4A;NDC80;CDC20
3	GO:0070555	BP	response to interleukin-1	3/295	68/25179	0.0456990648447	1	ENSSSCG00000010461;ENSSSCG00000025822;ENSSSCG00000036933	ANKRD1;SFRP1;NR1D1
1	GO:0045653	BP	negative regulation of megakaryocyte differentiation	1/295	4/25179	0.0460499560176	1	ENSSSCG00000031751	H4C8
1	GO:0046094	BP	deoxyinosine metabolic process	1/295	4/25179	0.0460499560176	1	ENSSSCG00000009316
1	GO:0090081	BP	regulation of heart induction by regulation of canonical Wnt signaling pathway	1/295	4/25179	0.0460499560176	1	ENSSSCG00000022347	WNT11
1	GO:0046546	BP	development of primary male sexual characteristics	1/295	4/25179	0.0460499560176	1	ENSSSCG00000025822	SFRP1
1	GO:0036414	BP	histone citrullination	1/295	4/25179	0.0460499560176	1	ENSSSCG00000003483	PADI4
1	GO:0097056	BP	selenocysteinyl-tRNA(Sec) biosynthetic process	1/295	4/25179	0.0460499560176	1	ENSSSCG00000002972
1	GO:0045575	BP	basophil activation	1/295	4/25179	0.0460499560176	1	ENSSSCG00000025992	ENPP3
1	GO:0021856	BP	hypothalamic tangential migration using cell-axon interactions	1/295	4/25179	0.0460499560176	1	ENSSSCG00000015398	SEMA3A
1	GO:0061975	BP	articular cartilage development	1/295	4/25179	0.0460499560176	1	ENSSSCG00000012766	BGN
1	GO:0001842	BP	neural fold formation	1/295	4/25179	0.0460499560176	1	ENSSSCG00000039399	NODAL
1	GO:1990379	BP	lipid transport across blood-brain barrier	1/295	4/25179	0.0460499560176	1	ENSSSCG00000003669	MFSD2A
1	GO:1901994	BP	negative regulation of meiotic cell cycle phase transition	1/295	4/25179	0.0460499560176	1	ENSSSCG00000004466	TTK
1	GO:0014028	BP	notochord formation	1/295	4/25179	0.0460499560176	1	ENSSSCG00000005584	CRB2
1	GO:1905643	BP	positive regulation of DNA methylation	1/295	4/25179	0.0460499560176	1	ENSSSCG00000013316	WT1
1	GO:1902455	BP	negative regulation of stem cell population maintenance	1/295	4/25179	0.0460499560176	1	ENSSSCG00000033608	LOXL2
1	GO:0070666	BP	regulation of mast cell proliferation	1/295	4/25179	0.0460499560176	1	ENSSSCG00000025992	ENPP3
1	GO:0097490	BP	sympathetic neuron projection extension	1/295	4/25179	0.0460499560176	1	ENSSSCG00000015398	SEMA3A
1	GO:0072177	BP	mesonephric duct development	1/295	4/25179	0.0460499560176	1	ENSSSCG00000022347	WNT11
1	GO:0070345	BP	negative regulation of fat cell proliferation	1/295	4/25179	0.0460499560176	1	ENSSSCG00000007268	E2F1
1	GO:0036091	BP	positive regulation of transcription from RNA polymerase II promoter in response to oxidative stress	1/295	4/25179	0.0460499560176	1	ENSSSCG00000024305	MT3
1	GO:0033603	BP	positive regulation of dopamine secretion	1/295	4/25179	0.0460499560176	1	ENSSSCG00000000948	SYT1
1	GO:0060455	BP	negative regulation of gastric acid secretion	1/295	4/25179	0.0460499560176	1	ENSSSCG00000040951	SCT
1	GO:0000098	BP	sulfur amino acid catabolic process	1/295	4/25179	0.0460499560176	1	ENSSSCG00000014219	CDO1
1	GO:0044786	BP	cell cycle DNA replication	1/295	4/25179	0.0460499560176	1	ENSSSCG00000015067	ZPR1
1	GO:0014831	BP	gastro-intestinal system smooth muscle contraction	1/295	4/25179	0.0460499560176	1	ENSSSCG00000007456	SULF2
1	GO:0036486	BP	ventral trunk neural crest cell migration	1/295	4/25179	0.0460499560176	1	ENSSSCG00000015398	SEMA3A
1	GO:0036484	BP	trunk neural crest cell migration	1/295	4/25179	0.0460499560176	1	ENSSSCG00000015398	SEMA3A
1	GO:0042453	BP	deoxyguanosine metabolic process	1/295	4/25179	0.0460499560176	1	ENSSSCG00000009316
1	GO:0035989	BP	tendon development	1/295	4/25179	0.0460499560176	1	ENSSSCG00000005751	COL5A1
1	GO:0090244	BP	Wnt signaling pathway involved in somitogenesis	1/295	4/25179	0.0460499560176	1	ENSSSCG00000025822	SFRP1
1	GO:0021828	BP	gonadotrophin-releasing hormone neuronal migration to the hypothalamus	1/295	4/25179	0.0460499560176	1	ENSSSCG00000015398	SEMA3A
1	GO:0032875	BP	regulation of DNA endoreduplication	1/295	4/25179	0.0460499560176	1	ENSSSCG00000013352	E2F8
1	GO:2000672	BP	negative regulation of motor neuron apoptotic process	1/295	4/25179	0.0460499560176	1	ENSSSCG00000015067	ZPR1
1	GO:1903010	BP	regulation of bone development	1/295	4/25179	0.0460499560176	1	ENSSSCG00000014232	LOX
1	GO:0097491	BP	sympathetic neuron projection guidance	1/295	4/25179	0.0460499560176	1	ENSSSCG00000015398	SEMA3A
1	GO:0045542	BP	positive regulation of cholesterol biosynthetic process	1/295	4/25179	0.0460499560176	1	ENSSSCG00000033626	SREBF1
1	GO:0008594	BP	photoreceptor cell morphogenesis	1/295	4/25179	0.0460499560176	1	ENSSSCG00000003669	MFSD2A
1	GO:0014034	BP	neural crest cell fate commitment	1/295	4/25179	0.0460499560176	1	ENSSSCG00000025822	SFRP1
1	GO:0015860	BP	purine nucleoside transmembrane transport	1/295	4/25179	0.0460499560176	1	ENSSSCG00000010960	SLC28A3
1	GO:1904684	BP	negative regulation of metalloendopeptidase activity	1/295	4/25179	0.0460499560176	1	ENSSSCG00000005338	RECK
1	GO:0014905	BP	myoblast fusion involved in skeletal muscle regeneration	1/295	4/25179	0.0460499560176	1	ENSSSCG00000022891	MYMK
1	GO:0030576	BP	Cajal body organization	1/295	4/25179	0.0460499560176	1	ENSSSCG00000015067	ZPR1
1	GO:0046110	BP	xanthine metabolic process	1/295	4/25179	0.0460499560176	1	ENSSSCG00000009316
1	GO:1905132	BP	regulation of meiotic chromosome separation	1/295	4/25179	0.0460499560176	1	ENSSSCG00000004466	TTK
1	GO:1902102	BP	regulation of metaphase/anaphase transition of meiotic cell cycle	1/295	4/25179	0.0460499560176	1	ENSSSCG00000004466	TTK
1	GO:0090082	BP	positive regulation of heart induction by negative regulation of canonical Wnt signaling pathway	1/295	4/25179	0.0460499560176	1	ENSSSCG00000022347	WNT11
1	GO:0048865	BP	stem cell fate commitment	1/295	4/25179	0.0460499560176	1	ENSSSCG00000025822	SFRP1
1	GO:0042335	BP	cuticle development	1/295	4/25179	0.0460499560176	1	ENSSSCG00000004675	DUOX1
1	GO:0010644	BP	cell communication by electrical coupling	1/295	4/25179	0.0460499560176	1	ENSSSCG00000013989	GJC2
1	GO:0106120	BP	positive regulation of sterol biosynthetic process	1/295	4/25179	0.0460499560176	1	ENSSSCG00000033626	SREBF1
1	GO:0072176	BP	nephric duct development	1/295	4/25179	0.0460499560176	1	ENSSSCG00000022347	WNT11
1	GO:0006149	BP	deoxyinosine catabolic process	1/295	4/25179	0.0460499560176	1	ENSSSCG00000009316
1	GO:0006148	BP	inosine catabolic process	1/295	4/25179	0.0460499560176	1	ENSSSCG00000009316
1	GO:0006147	BP	guanine catabolic process	1/295	4/25179	0.0460499560176	1	ENSSSCG00000009316
1	GO:0071504	BP	cellular response to heparin	1/295	4/25179	0.0460499560176	1	ENSSSCG00000025822	SFRP1
1	GO:1901321	BP	positive regulation of heart induction	1/295	4/25179	0.0460499560176	1	ENSSSCG00000022347	WNT11
1	GO:0051256	BP	mitotic spindle midzone assembly	1/295	4/25179	0.0460499560176	1	ENSSSCG00000012377	KIF4A
1	GO:0006161	BP	deoxyguanosine catabolic process	1/295	4/25179	0.0460499560176	1	ENSSSCG00000009316
1	GO:0003406	BP	retinal pigment epithelium development	1/295	4/25179	0.0460499560176	1	ENSSSCG00000003669	MFSD2A
5	GO:0035295	BP	tube development	5/295	166/25179	0.0462097522629	1	ENSSSCG00000039399;ENSSSCG00000025822;ENSSSCG00000016233;ENSSSCG00000022347;ENSSSCG00000016662	NODAL;SFRP1;SERPINE2;WNT11;TBX20
10	GO:0043086	BP	negative regulation of catalytic activity	10/295	453/25179	0.0464706360421	1	ENSSSCG00000025822;ENSSSCG00000005584;ENSSSCG00000024305;ENSSSCG00000008214;ENSSSCG00000016233;ENSSSCG00000039468;ENSSSCG00000025188;ENSSSCG00000034345;ENSSSCG00000033675;ENSSSCG00000005338	SFRP1;CRB2;MT3;;SERPINE2;SERPINH1;LEPR;SPRY3;SPAI-2;RECK
4	GO:1903034	BP	regulation of response to wounding	4/295	115/25179	0.0465360251544	1	ENSSSCG00000004675;ENSSSCG00000016196;ENSSSCG00000004013;ENSSSCG00000016233	DUOX1;VIL1;SMOC2;SERPINE2
6	GO:0031667	BP	response to nutrient levels	6/295	222/25179	0.047294710575	1	ENSSSCG00000025822;ENSSSCG00000040951;ENSSSCG00000003669;ENSSSCG00000003318;ENSSSCG00000033626;ENSSSCG00000017459	SFRP1;SCT;MFSD2A;GALP;SREBF1;KRT20
7	GO:0032940	BP	secretion by cell	7/295	280/25179	0.0476647481014	1	ENSSSCG00000035186;ENSSSCG00000000948;ENSSSCG00000016233;ENSSSCG00000040080;ENSSSCG00000031590;ENSSSCG00000032480;ENSSSCG00000016218	ADCYAP1;SYT1;SERPINE2;PTGDS;SYT13;;PTPRN
16	GO:1901700	BP	response to oxygen-containing compound	16/295	831/25179	0.0478264382165	1	ENSSSCG00000010461;ENSSSCG00000026130;ENSSSCG00000025822;ENSSSCG00000014219;ENSSSCG00000036933;ENSSSCG00000024305;ENSSSCG00000008214;ENSSSCG00000004675;ENSSSCG00000037620;ENSSSCG00000036135;ENSSSCG00000015326;ENSSSCG00000016218;ENSSSCG00000038670;ENSSSCG00000013316;ENSSSCG00000033626;ENSSSCG00000000978	ANKRD1;EPHA3;SFRP1;CDO1;NR1D1;MT3;;DUOX1;;COL1A1;COL1A2;PTPRN;;WT1;SREBF1;MLC1
2	GO:0060325	BP	face morphogenesis	2/295	30/25179	0.0479867540412	1	ENSSSCG00000006171;ENSSSCG00000036135	CRISPLD1;COL1A1
2	GO:0030517	BP	negative regulation of axon extension	2/295	30/25179	0.0479867540412	1	ENSSSCG00000024305;ENSSSCG00000015398	MT3;SEMA3A
2	GO:0040018	BP	positive regulation of multicellular organism growth	2/295	30/25179	0.0479867540412	1	ENSSSCG00000035421;ENSSSCG00000016196	ATP8A2;VIL1
2	GO:0017158	BP	regulation of calcium ion-dependent exocytosis	2/295	30/25179	0.0479867540412	1	ENSSSCG00000031590;ENSSSCG00000000948	SYT13;SYT1
2	GO:0006778	BP	porphyrin-containing compound metabolic process	2/295	30/25179	0.0479867540412	1	ENSSSCG00000012347;ENSSSCG00000011437	ALAS2;ALAS1
2	GO:0030073	BP	insulin secretion	2/295	30/25179	0.0479867540412	1	ENSSSCG00000016218;ENSSSCG00000035186	PTPRN;ADCYAP1
4	GO:0030177	BP	positive regulation of Wnt signaling pathway	4/295	117/25179	0.0490266979665	1	ENSSSCG00000036135;ENSSSCG00000025822;ENSSSCG00000007456;ENSSSCG00000005338	COL1A1;SFRP1;SULF2;RECK
4	GO:0007051	BP	spindle organization	4/295	117/25179	0.0490266979665	1	ENSSSCG00000012377;ENSSSCG00000003697;ENSSSCG00000010896;ENSSSCG00000003949	KIF4A;NDC80;ASPM;CDC20
3	GO:0008589	BP	regulation of smoothened signaling pathway	3/295	70/25179	0.0490843464272	1	ENSSSCG00000025822;ENSSSCG00000025238;ENSSSCG00000016233	SFRP1;SHOX2;SERPINE2
3	GO:0002275	BP	myeloid cell activation involved in immune response	3/295	70/25179	0.0490843464272	1	ENSSSCG00000025992;ENSSSCG00000040080;ENSSSCG00000032480	ENPP3;PTGDS;
7	GO:0030029	BP	actin filament-based process	7/295	282/25179	0.0491756869506	1	ENSSSCG00000025822;ENSSSCG00000006390;ENSSSCG00000016196;ENSSSCG00000026155;ENSSSCG00000000951;ENSSSCG00000034015;ENSSSCG00000029441	SFRP1;CASQ1;VIL1;FSCN2;CSRP2;XIRP1;
5	GO:0050708	BP	regulation of protein secretion	5/295	169/25179	0.0492190761374	1	ENSSSCG00000010461;ENSSSCG00000017459;ENSSSCG00000033626;ENSSSCG00000025822;ENSSSCG00000036933	ANKRD1;KRT20;SREBF1;SFRP1;NR1D1
9	GO:0034762	BP	regulation of transmembrane transport	9/295	386/25179	0.0493048148409	1	ENSSSCG00000015913;ENSSSCG00000006390;ENSSSCG00000010860;ENSSSCG00000016664;ENSSSCG00000015911;ENSSSCG00000041764;ENSSSCG00000023934;ENSSSCG00000003160;ENSSSCG00000014127	SCN9A;CASQ1;;NPSR1;SCN3A;;KCNIP4;NTF4;RASGRF2
5	GO:0016323	CC	basolateral plasma membrane	5/295	147/25179	0.0297454709935	1	ENSSSCG00000039660;ENSSSCG00000025188;ENSSSCG00000000413;ENSSSCG00000000978;ENSSSCG00000006106	LRRC69;LEPR;MYO1A;MLC1;CDH17
2	GO:0034706	CC	sodium channel complex	2/295	24/25179	0.0318679449999	1	ENSSSCG00000015913;ENSSSCG00000015911	SCN9A;SCN3A
5	GO:0005759	CC	mitochondrial matrix	5/295	151/25179	0.0328439922136	1	ENSSSCG00000012347;ENSSSCG00000011437;ENSSSCG00000010394;ENSSSCG00000006390;ENSSSCG00000007952	ALAS2;ALAS1;OGDHL;CASQ1;TRAP1
1	GO:0031092	CC	platelet alpha granule membrane	1/295	3/25179	0.0347395077624	1	ENSSSCG00000017082	SPARC
1	GO:0005588	CC	collagen type V trimer	1/295	3/25179	0.0347395077624	1	ENSSSCG00000005751	COL5A1
1	GO:0035189	CC	Rb-E2F complex	1/295	3/25179	0.0347395077624	1	ENSSSCG00000007268	E2F1
5	GO:0030133	CC	transport vesicle	5/295	155/25179	0.0361366452679	1	ENSSSCG00000031590;ENSSSCG00000003160;ENSSSCG00000012766;ENSSSCG00000032949;ENSSSCG00000000948	SYT13;NTF4;BGN;APH1B;SYT1
2	GO:0030016	CC	myofibril	2/295	27/25179	0.0396123491503	1	ENSSSCG00000010461;ENSSSCG00000029441	ANKRD1;
4	GO:0098858	CC	actin-based cell projection	4/295	111/25179	0.0417720842283	1	ENSSSCG00000006933;ENSSSCG00000026155;ENSSSCG00000000413;ENSSSCG00000016196	CLCA1;FSCN2;MYO1A;VIL1
18	GO:0005783	CC	endoplasmic reticulum	18/295	939/25179	0.0421642814896	1	ENSSSCG00000023186;ENSSSCG00000007456;ENSSSCG00000004675;ENSSSCG00000030113;ENSSSCG00000032480;ENSSSCG00000006390;ENSSSCG00000000681;ENSSSCG00000017422;ENSSSCG00000012583;ENSSSCG00000033608;ENSSSCG00000039468;ENSSSCG00000040080;ENSSSCG00000000206;ENSSSCG00000015326;ENSSSCG00000023934;ENSSSCG00000008115;ENSSSCG00000000978;ENSSSCG00000014127	CA4;SULF2;DUOX1;SHISA2;;CASQ1;P3H3;FKBP10;ACSL4;LOXL2;SERPINH1;PTGDS;FAIM2;COL1A2;KCNIP4;MAL;MLC1;RASGRF2
3	GO:0005788	CC	endoplasmic reticulum lumen	3/295	66/25179	0.0424345159927	1	ENSSSCG00000006390;ENSSSCG00000039468;ENSSSCG00000017422	CASQ1;SERPINH1;FKBP10
1	GO:0031262	CC	Ndc80 complex	1/295	4/25179	0.0460499560176	1	ENSSSCG00000003697	NDC80
1	GO:0035976	CC	transcription factor AP-1 complex	1/295	4/25179	0.0460499560176	1	ENSSSCG00000013735	JUNB
6	GO:0045121	CC	membrane raft	6/295	221/25179	0.0464516473171	1	ENSSSCG00000000413;ENSSSCG00000010860;ENSSSCG00000039468;ENSSSCG00000000206;ENSSSCG00000008115;ENSSSCG00000000978	MYO1A;;SERPINH1;FAIM2;MAL;MLC1
6	GO:0098857	CC	membrane microdomain	6/295	221/25179	0.0464516473171	1	ENSSSCG00000000413;ENSSSCG00000010860;ENSSSCG00000039468;ENSSSCG00000000206;ENSSSCG00000008115;ENSSSCG00000000978	MYO1A;;SERPINH1;FAIM2;MAL;MLC1
5	GO:0043025	CC	neuronal cell body	5/295	168/25179	0.0482034201066	1	ENSSSCG00000010860;ENSSSCG00000050498;ENSSSCG00000015067;ENSSSCG00000017181;ENSSSCG00000023934	;PURA;ZPR1;;KCNIP4
3	GO:0008076	CC	voltage-gated potassium channel complex	3/295	70/25179	0.0490843464272	1	ENSSSCG00000003160;ENSSSCG00000015711;ENSSSCG00000023934	NTF4;DPP10;KCNIP4
15	GO:0015318	MF	inorganic molecular entity transmembrane transporter activity	15/295	696/25179	0.0289474653879	1	ENSSSCG00000004937;ENSSSCG00000017909;ENSSSCG00000003669;ENSSSCG00000014347;ENSSSCG00000018063;ENSSSCG00000010960;ENSSSCG00000015913;ENSSSCG00000015911;ENSSSCG00000041764;ENSSSCG00000023934;ENSSSCG00000006932;ENSSSCG00000006933;ENSSSCG00000003160;ENSSSCG00000031267;ENSSSCG00000039660	SLC24A1;CHRNE;MFSD2A;PROB1;;SLC28A3;SCN9A;SCN3A;;KCNIP4;CLCA4;CLCA1;NTF4;NIPAL2;LRRC69
4	GO:0005179	MF	hormone activity	4/295	101/25179	0.0311318783117	1	ENSSSCG00000035186;ENSSSCG00000025414;ENSSSCG00000040951;ENSSSCG00000003318	ADCYAP1;;SCT;GALP
2	GO:0005504	MF	fatty acid binding	2/295	24/25179	0.0318679449999	1	ENSSSCG00000008214;ENSSSCG00000037272	;FABP2
2	GO:0043394	MF	proteoglycan binding	2/295	24/25179	0.0318679449999	1	ENSSSCG00000008101;ENSSSCG00000005751	FBLN7;COL5A1
3	GO:0005044	MF	scavenger receptor activity	3/295	59/25179	0.0319793990238	1	ENSSSCG00000009672;ENSSSCG00000033608;ENSSSCG00000015716	;LOXL2;MARCO
21	GO:0022857	MF	transmembrane transporter activity	21/295	1120/25179	0.0321483258841	1	ENSSSCG00000004937;ENSSSCG00000017262;ENSSSCG00000017909;ENSSSCG00000024860;ENSSSCG00000015913;ENSSSCG00000003669;ENSSSCG00000014347;ENSSSCG00000039419;ENSSSCG00000018063;ENSSSCG00000006106;ENSSSCG00000010960;ENSSSCG00000027453;ENSSSCG00000013989;ENSSSCG00000015911;ENSSSCG00000041764;ENSSSCG00000023934;ENSSSCG00000006932;ENSSSCG00000006933;ENSSSCG00000003160;ENSSSCG00000031267;ENSSSCG00000039660	SLC24A1;SLC16A6;CHRNE;;SCN9A;MFSD2A;PROB1;SLCO4A1;;CDH17;SLC28A3;;GJC2;SCN3A;;KCNIP4;CLCA4;CLCA1;NTF4;NIPAL2;LRRC69
8	GO:0022836	MF	gated channel activity	8/295	315/25179	0.0329617388217	1	ENSSSCG00000017909;ENSSSCG00000015913;ENSSSCG00000015911;ENSSSCG00000041764;ENSSSCG00000023934;ENSSSCG00000006932;ENSSSCG00000006933;ENSSSCG00000003160	CHRNE;SCN9A;SCN3A;;KCNIP4;CLCA4;CLCA1;NTF4
17	GO:0000981	MF	DNA-binding transcription factor activity, RNA polymerase II-specific	17/295	852/25179	0.0330490261926	1	ENSSSCG00000007268;ENSSSCG00000035929;ENSSSCG00000013735;ENSSSCG00000016754;ENSSSCG00000036933;ENSSSCG00000025238;ENSSSCG00000050121;ENSSSCG00000026894;ENSSSCG00000012768;ENSSSCG00000017379;ENSSSCG00000016662;ENSSSCG00000013316;ENSSSCG00000013352;ENSSSCG00000033626;ENSSSCG00000050498;ENSSSCG00000033505;ENSSSCG00000000867	E2F1;;JUNB;AEBP1;NR1D1;SHOX2;;NFE2L3;ZFP92;ETV4;TBX20;WT1;E2F8;SREBF1;PURA;NKX6-3;SPIC
1	GO:0005415	MF	nucleoside:sodium symporter activity	1/295	3/25179	0.0347395077624	1	ENSSSCG00000010960	SLC28A3
1	GO:0070548	MF	L-glutamine aminotransferase activity	1/295	3/25179	0.0347395077624	1	ENSSSCG00000014012	GFPT2
1	GO:0016936	MF	galactoside binding	1/295	3/25179	0.0347395077624	1	ENSSSCG00000021728	LGALS2
1	GO:0005350	MF	pyrimidine nucleobase transmembrane transporter activity	1/295	3/25179	0.0347395077624	1	ENSSSCG00000010960	SLC28A3
1	GO:0033798	MF	thyroxine 5-deiodinase activity	1/295	3/25179	0.0347395077624	1	ENSSSCG00000040638	DIO2
1	GO:0015205	MF	nucleobase transmembrane transporter activity	1/295	3/25179	0.0347395077624	1	ENSSSCG00000010960	SLC28A3
1	GO:0061891	MF	calcium ion sensor activity	1/295	3/25179	0.0347395077624	1	ENSSSCG00000000948	SYT1
1	GO:0004104	MF	cholinesterase activity	1/295	3/25179	0.0347395077624	1	ENSSSCG00000033350
1	GO:0004800	MF	thyroxine 5'-deiodinase activity	1/295	3/25179	0.0347395077624	1	ENSSSCG00000040638	DIO2
1	GO:0019797	MF	procollagen-proline 3-dioxygenase activity	1/295	3/25179	0.0347395077624	1	ENSSSCG00000000681	P3H3
1	GO:0004828	MF	serine-tRNA ligase activity	1/295	3/25179	0.0347395077624	1	ENSSSCG00000002972
1	GO:0046870	MF	cadmium ion binding	1/295	3/25179	0.0347395077624	1	ENSSSCG00000024305	MT3
1	GO:0044729	MF	hemi-methylated DNA-binding	1/295	3/25179	0.0347395077624	1	ENSSSCG00000013316	WT1
1	GO:0005345	MF	purine nucleobase transmembrane transporter activity	1/295	3/25179	0.0347395077624	1	ENSSSCG00000010960	SLC28A3
1	GO:0004591	MF	oxoglutarate dehydrogenase (succinyl-transferring) activity	1/295	3/25179	0.0347395077624	1	ENSSSCG00000010394	OGDHL
1	GO:0032810	MF	sterol response element binding	1/295	3/25179	0.0347395077624	1	ENSSSCG00000033626	SREBF1
1	GO:0036042	MF	long-chain fatty acyl-CoA binding	1/295	3/25179	0.0347395077624	1	ENSSSCG00000027266	PNPLA3
1	GO:0071936	MF	coreceptor activity involved in Wnt signaling pathway	1/295	3/25179	0.0347395077624	1	ENSSSCG00000005338	RECK
1	GO:0098633	MF	collagen fibril binding	1/295	3/25179	0.0347395077624	1	ENSSSCG00000000915	DCN
1	GO:0008449	MF	N-acetylglucosamine-6-sulfatase activity	1/295	3/25179	0.0347395077624	1	ENSSSCG00000007456	SULF2
1	GO:0106293	MF	NADH oxidase H202-forming activity	1/295	3/25179	0.0347395077624	1	ENSSSCG00000004675	DUOX1
1	GO:0038191	MF	neuropilin binding	1/295	3/25179	0.0347395077624	1	ENSSSCG00000015398	SEMA3A
1	GO:0008520	MF	L-ascorbate:sodium symporter activity	1/295	3/25179	0.0347395077624	1	ENSSSCG00000014347	PROB1
3	GO:0008235	MF	metalloexopeptidase activity	3/295	62/25179	0.0362733910503	1	ENSSSCG00000016754;ENSSSCG00000007170;ENSSSCG00000032151	AEBP1;CPXM1;CPZ
2	GO:0016701	MF	oxidoreductase activity, acting on single donors with incorporation of molecular oxygen	2/295	26/25179	0.0369581877182	1	ENSSSCG00000047075;ENSSSCG00000014219	;CDO1
2	GO:0017147	MF	Wnt-protein binding	2/295	27/25179	0.0396123491503	1	ENSSSCG00000025822;ENSSSCG00000005338	SFRP1;RECK
12	GO:0022890	MF	inorganic cation transmembrane transporter activity	12/295	558/25179	0.0426421180143	1	ENSSSCG00000004937;ENSSSCG00000017909;ENSSSCG00000003669;ENSSSCG00000018063;ENSSSCG00000010960;ENSSSCG00000015913;ENSSSCG00000015911;ENSSSCG00000041764;ENSSSCG00000023934;ENSSSCG00000014347;ENSSSCG00000003160;ENSSSCG00000031267	SLC24A1;CHRNE;MFSD2A;;SLC28A3;SCN9A;SCN3A;;KCNIP4;PROB1;NTF4;NIPAL2
16	GO:0008270	MF	zinc ion binding	16/295	805/25179	0.0426996893325	1	ENSSSCG00000049831;ENSSSCG00000023186;ENSSSCG00000024043;ENSSSCG00000014985;ENSSSCG00000036933;ENSSSCG00000024305;ENSSSCG00000032151;ENSSSCG00000016754;ENSSSCG00000003351;ENSSSCG00000034190;ENSSSCG00000006141;ENSSSCG00000015067;ENSSSCG00000007170;ENSSSCG00000025992;ENSSSCG00000013316;ENSSSCG00000044339	;CA4;ADAMTS2;MMP3;NR1D1;MT3;CPZ;AEBP1;MMP23B;;CA3;ZPR1;CPXM1;ENPP3;WT1;
38	GO:0036094	MF	small molecule binding	38/295	2348/25179	0.0431358168545	1	ENSSSCG00000011721;ENSSSCG00000026130;ENSSSCG00000003773;ENSSSCG00000027266;ENSSSCG00000000418;ENSSSCG00000012377;ENSSSCG00000000194;ENSSSCG00000038670;ENSSSCG00000029441;ENSSSCG00000010394;ENSSSCG00000040080;ENSSSCG00000021656;ENSSSCG00000007978;ENSSSCG00000007952;ENSSSCG00000036503;ENSSSCG00000035596;ENSSSCG00000007977;ENSSSCG00000044105;ENSSSCG00000012347;ENSSSCG00000011437;ENSSSCG00000032480;…	P2RY1;EPHA3;AK5;PNPLA3;TAC3;KIF4A;;;;OGDHL;PTGDS;;;TRAP1;RAB6B;;HBM;;ALAS2;ALAS1;;PADI4;;CKM;RASL10A;;HBB;;PFKFB3;ATP8A2;MYO1A;;;P3H3;ACSL4;TTK;PBK;
4	GO:0004222	MF	metalloendopeptidase activity	4/295	113/25179	0.0441177792579	1	ENSSSCG00000024043;ENSSSCG00000014985;ENSSSCG00000003351;ENSSSCG00000026425	ADAMTS2;MMP3;MMP23B;ADAMTSL2
2	GO:0043028	MF	cysteine-type endopeptidase regulator activity involved in apoptotic process	2/295	29/25179	0.0451286057121	1	ENSSSCG00000024305;ENSSSCG00000016196	MT3;VIL1
6	GO:0022853	MF	active ion transmembrane transporter activity	6/295	220/25179	0.0456180047626	1	ENSSSCG00000004937;ENSSSCG00000003669;ENSSSCG00000018063;ENSSSCG00000010960;ENSSSCG00000014347;ENSSSCG00000039660	SLC24A1;MFSD2A;;SLC28A3;PROB1;LRRC69
6	GO:0001664	MF	G protein-coupled receptor binding	6/295	220/25179	0.0456180047626	1	ENSSSCG00000025822;ENSSSCG00000040951;ENSSSCG00000029656;ENSSSCG00000014310;ENSSSCG00000035186;ENSSSCG00000015716	SFRP1;SCT;NDP;CXCL14;ADCYAP1;MARCO
1	GO:0030021	MF	extracellular matrix structural constituent conferring compression resistance	1/295	4/25179	0.0460499560176	1	ENSSSCG00000000915	DCN
1	GO:0005528	MF	FK506 binding	1/295	4/25179	0.0460499560176	1	ENSSSCG00000017422	FKBP10
1	GO:0004974	MF	leukotriene receptor activity	1/295	4/25179	0.0460499560176	1	ENSSSCG00000027911	LTB4R
1	GO:0005004	MF	GPI-linked ephrin receptor activity	1/295	4/25179	0.0460499560176	1	ENSSSCG00000026130	EPHA3
1	GO:0004528	MF	phosphodiesterase I activity	1/295	4/25179	0.0460499560176	1	ENSSSCG00000025992	ENPP3
1	GO:0036374	MF	glutathione hydrolase activity	1/295	4/25179	0.0460499560176	1	ENSSSCG00000010055	GGT5
1	GO:0047676	MF	arachidonate-CoA ligase activity	1/295	4/25179	0.0460499560176	1	ENSSSCG00000012583	ACSL4
1	GO:0050436	MF	microfibril binding	1/295	4/25179	0.0460499560176	1	ENSSSCG00000026425	ADAMTSL2
1	GO:0106294	MF	NADPH oxidase H202-forming activity	1/295	4/25179	0.0460499560176	1	ENSSSCG00000004675	DUOX1
1	GO:0090555	MF	phosphatidylethanolamine flippase activity	1/295	4/25179	0.0460499560176	1	ENSSSCG00000005307
1	GO:0032422	MF	purine-rich negative regulatory element binding	1/295	4/25179	0.0460499560176	1	ENSSSCG00000050498	PURA
1	GO:0031544	MF	peptidyl-proline 3-dioxygenase activity	1/295	4/25179	0.0460499560176	1	ENSSSCG00000000681	P3H3
10	GO:0015267	MF	channel activity	10/295	454/25179	0.0469365971716	1	ENSSSCG00000017909;ENSSSCG00000015913;ENSSSCG00000013989;ENSSSCG00000015911;ENSSSCG00000041764;ENSSSCG00000023934;ENSSSCG00000006932;ENSSSCG00000006933;ENSSSCG00000003160;ENSSSCG00000039660	CHRNE;SCN9A;GJC2;SCN3A;;KCNIP4;CLCA4;CLCA1;NTF4;LRRC69
10	GO:0022803	MF	passive transmembrane transporter activity	10/295	454/25179	0.0469365971716	1	ENSSSCG00000017909;ENSSSCG00000015913;ENSSSCG00000013989;ENSSSCG00000015911;ENSSSCG00000041764;ENSSSCG00000023934;ENSSSCG00000006932;ENSSSCG00000006933;ENSSSCG00000003160;ENSSSCG00000039660	CHRNE;SCN9A;GJC2;SCN3A;;KCNIP4;CLCA4;CLCA1;NTF4;LRRC69
3	GO:0016835	MF	carbon-oxygen lyase activity	3/295	70/25179	0.0490843464272	1	ENSSSCG00000023186;ENSSSCG00000006141;ENSSSCG00000037854	CA4;CA3;L3HYPDH
24	GO:0140110	MF	transcription regulator activity	24/295	1358/25179	0.0499441782592	1	ENSSSCG00000050121;ENSSSCG00000010461;ENSSSCG00000007268;ENSSSCG00000013352;ENSSSCG00000000739;ENSSSCG00000025238;ENSSSCG00000016754;ENSSSCG00000017379;ENSSSCG00000033626;ENSSSCG00000050498;ENSSSCG00000037762;ENSSSCG00000035929;ENSSSCG00000005778;ENSSSCG00000036933;ENSSSCG00000012768;ENSSSCG00000026894;ENSSSCG00000013316;ENSSSCG00000035403;ENSSSCG00000000411;ENSSSCG00000013735;ENSSSCG00000033505;…	;ANKRD1;E2F1;E2F8;FOXM1;SHOX2;AEBP1;ETV4;SREBF1;PURA;TBX1;;HSBP1L1;NR1D1;ZFP92;NFE2L3;WT1;RFX2;NAB2;JUNB;NKX6-3;TBX20;RELB;SPIC
