# Supplementary material for: Growth-Promoting Effects of Zhenqi Granules on Finishing Pigs
Source: Animals (Basel). 2022 Dec 13;12(24):3521. doi: 10.3390/ani12243521 (PMC9774107; doi:10.3390/ani12243521)
Supplement: Supplementary file 1 [file animals-12-03521-s001.zip › animals-2032056-supplementary/Table S1-S9/Table-S7-Liver KEGG enrichment analysis.csv]

Num	Pathway id	Description	Database	Ratio_in_study	Ratio_in_pop	Pvalue	Padjust	First Category	Second Category	Gene_ids	Gene_names
9	map04974	Protein digestion and absorption	KEGG PATHWAY	9/243	154/19071	0.000162757892896	0.0348301890798	Organismal Systems	Digestive system	ENSSSCG00000005380|ENSSSCG00000033641|ENSSSCG00000027331|ENSSSCG00000015326|ENSSSCG00000016034|ENSSSCG00000036135|ENSSSCG00000005751|ENSSSCG00000044700|ENSSSCG00000038877	COL15A1;COL8A2;COL6A3;COL1A2;COL3A1;COL1A1;COL5A1;;SLC36A3
7	map05144	Malaria	KEGG PATHWAY	7/243	122/19071	0.000967585217286	0.10353161825	Human Diseases	Infectious disease: parasitic	ENSSSCG00000034219|ENSSSCG00000004012|ENSSSCG00000007978|ENSSSCG00000014727|ENSSSCG00000031902|ENSSSCG00000038670|ENSSSCG00000014725	;THBS2;;;;;HBB
5	map04924	Renin secretion	KEGG PATHWAY	5/243	86/19071	0.00485873287767	0.259942208955	Organismal Systems	Endocrine system	ENSSSCG00000033041|ENSSSCG00000041764|ENSSSCG00000035186|ENSSSCG00000006932|ENSSSCG00000006933	;;ADCYAP1;CLCA4;CLCA1
6	map05146	Amoebiasis	KEGG PATHWAY	6/243	131/19071	0.00670344214138	0.286907323651	Human Diseases	Infectious disease: parasitic	ENSSSCG00000040035|ENSSSCG00000016034|ENSSSCG00000036135|ENSSSCG00000044700|ENSSSCG00000015326|ENSSSCG00000033041	;COL3A1;COL1A1;;COL1A2;
2	map00430	Taurine and hypotaurine metabolism	KEGG PATHWAY	2/243	13/19071	0.0114968680593	0.307541220586	Metabolism	Metabolism of other amino acids	ENSSSCG00000010055|ENSSSCG00000014219	GGT5;CDO1
4	map05143	African trypanosomiasis	KEGG PATHWAY	4/243	52/19071	0.00431201896288	0.307590686018	Human Diseases	Infectious disease: parasitic	ENSSSCG00000014727|ENSSSCG00000038670|ENSSSCG00000007978|ENSSSCG00000014725	;;;HBB
2	map00730	Thiamine metabolism	KEGG PATHWAY	2/243	14/19071	0.0133012847481	0.316274992898	Metabolism	Metabolism of cofactors and vitamins	ENSSSCG00000016284|ENSSSCG00000003773	;AK5
6	map04926	Relaxin signaling pathway	KEGG PATHWAY	6/243	144/19071	0.0104395495806	0.319151944322	Organismal Systems	Endocrine system	ENSSSCG00000016034|ENSSSCG00000036135|ENSSSCG00000014985|ENSSSCG00000044700|ENSSSCG00000015326|ENSSSCG00000033041	COL3A1;COL1A1;MMP3;;COL1A2;
5	map04512	ECM-receptor interaction	KEGG PATHWAY	5/243	103/19071	0.0102710204922	0.366333064221	Environmental Information Processing	Signaling molecules and interaction	ENSSSCG00000027331|ENSSSCG00000036135|ENSSSCG00000004012|ENSSSCG00000044700|ENSSSCG00000015326	COL6A3;COL1A1;THBS2;;COL1A2
2	map00910	Nitrogen metabolism	KEGG PATHWAY	2/243	18/19071	0.0216297378102	0.420796717399	Metabolism	Energy metabolism	ENSSSCG00000023186|ENSSSCG00000006141	CA4;CA3
4	map04742	Taste transduction	KEGG PATHWAY	4/243	82/19071	0.020750847393	0.444068134211	Organismal Systems	Sensory system	ENSSSCG00000011721|ENSSSCG00000015913|ENSSSCG00000015911|ENSSSCG00000041764	P2RY1;SCN9A;SCN3A;
4	map03320	PPAR signaling pathway	KEGG PATHWAY	4/243	88/19071	0.0260957154666	0.465373592488	Organismal Systems	Endocrine system	ENSSSCG00000014985|ENSSSCG00000008214|ENSSSCG00000037272|ENSSSCG00000012583	MMP3;;FABP2;ACSL4
5	map04611	Platelet activation	KEGG PATHWAY	5/243	136/19071	0.0302603798141	0.49813240617	Organismal Systems	Immune system	ENSSSCG00000011721|ENSSSCG00000033041|ENSSSCG00000036135|ENSSSCG00000016034|ENSSSCG00000015326	P2RY1;;COL1A1;COL3A1;COL1A2
3	map04973	Carbohydrate digestion and absorption	KEGG PATHWAY	3/243	56/19071	0.0345454850586	0.528052414467	Organismal Systems	Digestive system	ENSSSCG00000030013|ENSSSCG00000024860|ENSSSCG00000011735	;;SI
5	map05150	Staphylococcus aureus infection	KEGG PATHWAY	5/243	147/19071	0.0402111173292	0.57367860723	Human Diseases	Infectious disease: bacterial	ENSSSCG00000000253|ENSSSCG00000031902|ENSSSCG00000017459|ENSSSCG00000017448|ENSSSCG00000034219	KRT18;;KRT20;KRT14;
3	map00590	Arachidonic acid metabolism	KEGG PATHWAY	3/243	68/19071	0.0559747479821	0.665477559343	Metabolism	Lipid metabolism	ENSSSCG00000010055|ENSSSCG00000040080|ENSSSCG00000032480	GGT5;PTGDS;
4	map04933	AGE-RAGE signaling pathway in diabetic complications	KEGG PATHWAY	4/243	121/19071	0.0691606254635	0.672744265872	Human Diseases	Endocrine and metabolic disease	ENSSSCG00000036135|ENSSSCG00000016034|ENSSSCG00000044700|ENSSSCG00000015326	COL1A1;COL3A1;;COL1A2
9	map04151	PI3K-Akt signaling pathway	KEGG PATHWAY	9/243	395/19071	0.0669508215098	0.682260752528	Environmental Information Processing	Signal transduction	ENSSSCG00000036213|ENSSSCG00000005457|ENSSSCG00000027331|ENSSSCG00000025795|ENSSSCG00000004012|ENSSSCG00000036135|ENSSSCG00000044700|ENSSSCG00000015326|ENSSSCG00000003160	;LPAR1;COL6A3;CSF3R;THBS2;COL1A1;;COL1A2;NTF4
5	map05226	Gastric cancer	KEGG PATHWAY	5/243	160/19071	0.0542631761393	0.683077629048	Human Diseases	Cancer: specific types	ENSSSCG00000040035|ENSSSCG00000007268|ENSSSCG00000036213|ENSSSCG00000022347|ENSSSCG00000006106	;E2F1;;WNT11;CDH17
9	map04080	Neuroactive ligand-receptor interaction	KEGG PATHWAY	9/243	375/19071	0.0516106622173	0.690292607156	Environmental Information Processing	Signaling molecules and interaction	ENSSSCG00000011721|ENSSSCG00000040951|ENSSSCG00000017909|ENSSSCG00000005457|ENSSSCG00000000418|ENSSSCG00000035186|ENSSSCG00000025414|ENSSSCG00000025188|ENSSSCG00000027911	P2RY1;SCT;CHRNE;LPAR1;TAC3;ADCYAP1;;LEPR;LTB4R
5	map04145	Phagosome	KEGG PATHWAY	5/243	169/19071	0.0654640304992	0.700465126341	Cellular Processes	Transport and catabolism	ENSSSCG00000000194|ENSSSCG00000013579|ENSSSCG00000017300|ENSSSCG00000015716|ENSSSCG00000004012	;CD209;MRC2;MARCO;THBS2
2	map00052	Galactose metabolism	KEGG PATHWAY	2/243	32/19071	0.0624611850245	0.703510189223	Metabolism	Carbohydrate metabolism	ENSSSCG00000030013|ENSSSCG00000011735	;SI
2	map00500	Starch and sucrose metabolism	KEGG PATHWAY	2/243	36/19071	0.0767820440418	0.714406844563	Metabolism	Carbohydrate metabolism	ENSSSCG00000025992|ENSSSCG00000011735	ENPP3;SI
2	map05219	Bladder cancer	KEGG PATHWAY	2/243	40/19071	0.0920170597398	0.787666031373	Human Diseases	Cancer: specific types	ENSSSCG00000007268|ENSSSCG00000014985	E2F1;MMP3
2	map00860	Porphyrin and chlorophyll metabolism	KEGG PATHWAY	2/243	42/19071	0.099937473013	0.792097008325	Metabolism	Metabolism of cofactors and vitamins	ENSSSCG00000012347|ENSSSCG00000011437	ALAS2;ALAS1
8	map05165	Human papillomavirus infection	KEGG PATHWAY	8/243	359/19071	0.0895207762474	0.79822692154	Human Diseases	Infectious disease: viral	ENSSSCG00000007268|ENSSSCG00000027331|ENSSSCG00000004012|ENSSSCG00000036135|ENSSSCG00000044700|ENSSSCG00000015326|ENSSSCG00000033041|ENSSSCG00000022347	E2F1;COL6A3;THBS2;COL1A1;;COL1A2;;WNT11
1	map00740	Riboflavin metabolism	KEGG PATHWAY	1/243	8/19071	0.0975200622712	0.802665127925	Metabolism	Metabolism of cofactors and vitamins	ENSSSCG00000025992	ENPP3
3	map04976	Bile secretion	KEGG PATHWAY	3/243	98/19071	0.129715876632	0.81644698821	Organismal Systems	Digestive system	ENSSSCG00000033041|ENSSSCG00000040951|ENSSSCG00000024860	;SCT;
3	map04350	TGF-beta signaling pathway	KEGG PATHWAY	3/243	98/19071	0.129715876632	0.81644698821	Environmental Information Processing	Signal transduction	ENSSSCG00000000915|ENSSSCG00000039399|ENSSSCG00000015270	DCN;NODAL;FMOD
4	map04972	Pancreatic secretion	KEGG PATHWAY	4/243	146/19071	0.116624810595	0.831923648912	Organismal Systems	Digestive system	ENSSSCG00000033041|ENSSSCG00000040951|ENSSSCG00000006932|ENSSSCG00000006933	;SCT;CLCA4;CLCA1
3	map04911	Insulin secretion	KEGG PATHWAY	3/243	92/19071	0.112982524383	0.833733110967	Organismal Systems	Endocrine system	ENSSSCG00000033041|ENSSSCG00000041764|ENSSSCG00000035186	;;ADCYAP1
2	map04975	Fat digestion and absorption	KEGG PATHWAY	2/243	49/19071	0.129000174091	0.8365465835	Organismal Systems	Digestive system	ENSSSCG00000008214|ENSSSCG00000037272	;FABP2
3	map04540	Gap junction	KEGG PATHWAY	3/243	91/19071	0.110279094136	0.842847362326	Cellular Processes	Cellular community - eukaryotes	ENSSSCG00000000194|ENSSSCG00000005457|ENSSSCG00000033041	;LPAR1;
2	map05416	Viral myocarditis	KEGG PATHWAY	2/243	135/19071	0.515188208836	0.848079051469	Human Diseases	Cardiovascular disease	ENSSSCG00000031902|ENSSSCG00000034219	;
4	map04915	Estrogen signaling pathway	KEGG PATHWAY	4/243	151/19071	0.127480036893	0.852522746719	Organismal Systems	Endocrine system	ENSSSCG00000000253|ENSSSCG00000033041|ENSSSCG00000017459|ENSSSCG00000017448	KRT18;;KRT20;KRT14
1	map00982	Drug metabolism - cytochrome P450	KEGG PATHWAY	1/243	54/19071	0.50015230817	0.856260751586	Metabolism	Xenobiotics biodegradation and metabolism	ENSSSCG00000022759
1	map05110	Vibrio cholerae infection	KEGG PATHWAY	1/243	56/19071	0.512845173739	0.857413024845	Human Diseases	Infectious disease: bacterial	ENSSSCG00000033041
1	map00240	Pyrimidine metabolism	KEGG PATHWAY	1/243	56/19071	0.512845173739	0.857413024845	Metabolism	Nucleotide metabolism	ENSSSCG00000025992	ENPP3
1	map04961	Endocrine and other factor-regulated calcium reabsorption	KEGG PATHWAY	1/243	55/19071	0.506539382294	0.860312919135	Organismal Systems	Excretory system	ENSSSCG00000033041
1	map05204	Chemical carcinogenesis - DNA adducts	KEGG PATHWAY	1/243	55/19071	0.506539382294	0.860312919135	Human Diseases	Cancer: overview	ENSSSCG00000035347	CYP2C42
2	map05321	Inflammatory bowel disease	KEGG PATHWAY	2/243	130/19071	0.495137681135	0.861459054984	Human Diseases	Immune disease	ENSSSCG00000031902|ENSSSCG00000034219	;
2	map04722	Neurotrophin signaling pathway	KEGG PATHWAY	2/243	131/19071	0.499189612177	0.861504653274	Organismal Systems	Nervous system	ENSSSCG00000003160|ENSSSCG00000010860	NTF4;
1	map00480	Glutathione metabolism	KEGG PATHWAY	1/243	59/19071	0.531285088923	0.867900832286	Metabolism	Metabolism of other amino acids	ENSSSCG00000010055	GGT5
1	map00250	Alanine, aspartate and glutamate metabolism	KEGG PATHWAY	1/243	40/19071	0.401589271303	0.868081859179	Metabolism	Amino acid metabolism	ENSSSCG00000014012	GFPT2
2	map04916	Melanogenesis	KEGG PATHWAY	2/243	110/19071	0.409999378961	0.868711555421	Organismal Systems	Endocrine system	ENSSSCG00000033041|ENSSSCG00000022347	;WNT11
2	map05414	Dilated cardiomyopathy	KEGG PATHWAY	2/243	112/19071	0.418840336042	0.87021196032	Human Diseases	Cardiovascular disease	ENSSSCG00000033041|ENSSSCG00000041764	;
1	map00520	Amino sugar and nucleotide sugar metabolism	KEGG PATHWAY	1/243	51/19071	0.480492888979	0.871402357979	Metabolism	Carbohydrate metabolism	ENSSSCG00000014012	GFPT2
2	map04380	Osteoclast differentiation	KEGG PATHWAY	2/243	141/19071	0.538546387377	0.87309793105	Organismal Systems	Development and regeneration	ENSSSCG00000038879|ENSSSCG00000013735	RELB;JUNB
1	map00270	Cysteine and methionine metabolism	KEGG PATHWAY	1/243	53/19071	0.493682907927	0.873125142946	Metabolism	Amino acid metabolism	ENSSSCG00000014219	CDO1
1	map04340	Hedgehog signaling pathway	KEGG PATHWAY	1/243	53/19071	0.493682907927	0.873125142946	Environmental Information Processing	Signal transduction	ENSSSCG00000025826	BOC
2	map04724	Glutamatergic synapse	KEGG PATHWAY	2/243	119/19071	0.449238778437	0.873973623505	Organismal Systems	Nervous system	ENSSSCG00000033041|ENSSSCG00000041764	;
1	map04923	Regulation of lipolysis in adipocytes	KEGG PATHWAY	1/243	61/19071	0.543190495448	0.874005759592	Organismal Systems	Endocrine system	ENSSSCG00000033041
3	map04530	Tight junction	KEGG PATHWAY	3/243	184/19071	0.416733622119	0.8743234817	Cellular Processes	Cellular community - eukaryotes	ENSSSCG00000000194|ENSSSCG00000029441|ENSSSCG00000042018	;;
2	map04625	C-type lectin receptor signaling pathway	KEGG PATHWAY	2/243	120/19071	0.45350873722	0.874332160046	Organismal Systems	Immune system	ENSSSCG00000038879|ENSSSCG00000013579	RELB;CD209
2	map05320	Autoimmune thyroid disease	KEGG PATHWAY	2/243	125/19071	0.47457125869	0.875502149652	Human Diseases	Immune disease	ENSSSCG00000031902|ENSSSCG00000034219	;
2	map04612	Antigen processing and presentation	KEGG PATHWAY	2/243	126/19071	0.478724931091	0.875616540627	Organismal Systems	Immune system	ENSSSCG00000031902|ENSSSCG00000034219	;
2	map04925	Aldosterone synthesis and secretion	KEGG PATHWAY	2/243	108/19071	0.401093489581	0.875857211943	Organismal Systems	Endocrine system	ENSSSCG00000033041|ENSSSCG00000041764	;
1	map05030	Cocaine addiction	KEGG PATHWAY	1/243	52/19071	0.487130124937	0.876015518794	Human Diseases	Substance dependence	ENSSSCG00000033041
1	map04624	Toll and Imd signaling pathway	KEGG PATHWAY	1/243	52/19071	0.487130124937	0.876015518794	Organismal Systems	Immune system	ENSSSCG00000004675	DUOX1
3	map04360	Axon guidance	KEGG PATHWAY	3/243	182/19071	0.409928003852	0.877245928242	Organismal Systems	Development and regeneration	ENSSSCG00000026130|ENSSSCG00000015398|ENSSSCG00000025826	EPHA3;SEMA3A;BOC
4	map05415	Diabetic cardiomyopathy	KEGG PATHWAY	4/243	251/19071	0.397635268139	0.877257189501	Human Diseases	Cardiovascular disease	ENSSSCG00000014012|ENSSSCG00000016034|ENSSSCG00000036135|ENSSSCG00000015326	GFPT2;COL3A1;COL1A1;COL1A2
3	map05322	Systemic lupus erythematosus	KEGG PATHWAY	3/243	193/19071	0.447024821618	0.877645062625	Human Diseases	Immune disease	ENSSSCG00000031902|ENSSSCG00000031751|ENSSSCG00000034219	;H4C8;
2	map00330	Arginine and proline metabolism	KEGG PATHWAY	2/243	57/19071	0.164214993585	0.878550215678	Metabolism	Amino acid metabolism	ENSSSCG00000036132|ENSSSCG00000037854	CKM;L3HYPDH
1	map04913	Ovarian steroidogenesis	KEGG PATHWAY	1/243	48/19071	0.460063554979	0.879050006835	Organismal Systems	Endocrine system	ENSSSCG00000033041
1	map04962	Vasopressin-regulated water reabsorption	KEGG PATHWAY	1/243	48/19071	0.460063554979	0.879050006835	Organismal Systems	Excretory system	ENSSSCG00000033041
1	map04930	Type II diabetes mellitus	KEGG PATHWAY	1/243	48/19071	0.460063554979	0.879050006835	Human Diseases	Endocrine and metabolic disease	ENSSSCG00000041764
5	map04510	Focal adhesion	KEGG PATHWAY	5/243	208/19071	0.127438205755	0.879734710695	Cellular Processes	Cellular community - eukaryotes	ENSSSCG00000027331|ENSSSCG00000036135|ENSSSCG00000004012|ENSSSCG00000044700|ENSSSCG00000015326	COL6A3;COL1A1;THBS2;;COL1A2
3	map04940	Type I diabetes mellitus	KEGG PATHWAY	3/243	111/19071	0.168632471779	0.880179242946	Human Diseases	Endocrine and metabolic disease	ENSSSCG00000016218|ENSSSCG00000031902|ENSSSCG00000034219	PTPRN;;
1	map00970	Aminoacyl-tRNA biosynthesis	KEGG PATHWAY	1/243	50/19071	0.473770116169	0.881624390088	Genetic Information Processing	Translation	ENSSSCG00000002972
3	map04630	JAK-STAT signaling pathway	KEGG PATHWAY	3/243	178/19071	0.396247336564	0.883301354424	Environmental Information Processing	Signal transduction	ENSSSCG00000025188|ENSSSCG00000036851|ENSSSCG00000025795	LEPR;;CSF3R
1	map00565	Ether lipid metabolism	KEGG PATHWAY	1/243	46/19071	0.446001490089	0.883743693324	Metabolism	Lipid metabolism	ENSSSCG00000038269
4	map05202	Transcriptional misregulation in cancer	KEGG PATHWAY	4/243	267/19071	0.443262149159	0.886524298317	Human Diseases	Cancer: overview	ENSSSCG00000031902|ENSSSCG00000013316|ENSSSCG00000017379|ENSSSCG00000034219	;WT1;ETV4;
2	map04218	Cellular senescence	KEGG PATHWAY	2/243	176/19071	0.658947541874	0.886885370824	Cellular Processes	Cell growth and death	ENSSSCG00000000739|ENSSSCG00000007268	FOXM1;E2F1
1	map00760	Nicotinate and nicotinamide metabolism	KEGG PATHWAY	1/243	39/19071	0.393849966011	0.887198870804	Metabolism	Metabolism of cofactors and vitamins	ENSSSCG00000025992	ENPP3
2	map04970	Salivary secretion	KEGG PATHWAY	2/243	100/19071	0.364875232215	0.887310223796	Organismal Systems	Digestive system	ENSSSCG00000033452|ENSSSCG00000033041	;
1	map05214	Glioma	KEGG PATHWAY	1/243	85/19071	0.664603048341	0.888906577156	Human Diseases	Cancer: specific types	ENSSSCG00000007268	E2F1
1	map04610	Complement and coagulation cascades	KEGG PATHWAY	1/243	88/19071	0.677317727184	0.889239224646	Organismal Systems	Immune system	ENSSSCG00000022701
2	map04931	Insulin resistance	KEGG PATHWAY	2/243	117/19071	0.440643131417	0.889600284181	Human Diseases	Endocrine and metabolic disease	ENSSSCG00000033626|ENSSSCG00000014012	SREBF1;GFPT2
1	map00051	Fructose and mannose metabolism	KEGG PATHWAY	1/243	36/19071	0.370028864376	0.889732325579	Metabolism	Carbohydrate metabolism	ENSSSCG00000011133	PFKFB3
1	map04130	SNARE interactions in vesicular transport	KEGG PATHWAY	1/243	35/19071	0.36188311937	0.89014928213	Genetic Information Processing	Folding, sorting and degradation	ENSSSCG00000036123
3	map04714	Thermogenesis	KEGG PATHWAY	3/243	271/19071	0.674092952159	0.890468467667	Organismal Systems	Environmental adaptation	ENSSSCG00000033041|ENSSSCG00000027119|ENSSSCG00000012583	;COA7;ACSL4
5	map05205	Proteoglycans in cancer	KEGG PATHWAY	5/243	226/19071	0.162683600994	0.892674118275	Human Diseases	Cancer: overview	ENSSSCG00000000915|ENSSSCG00000036135|ENSSSCG00000036213|ENSSSCG00000022347|ENSSSCG00000015326	DCN;COL1A1;;WNT11;COL1A2
1	map04061	Viral protein interaction with cytokine and cytokine receptor	KEGG PATHWAY	1/243	83/19071	0.655850641628	0.893962021073	Environmental Information Processing	Signaling molecules and interaction	ENSSSCG00000014310	CXCL14
1	map05212	Pancreatic cancer	KEGG PATHWAY	1/243	83/19071	0.655850641628	0.893962021073	Human Diseases	Cancer: specific types	ENSSSCG00000007268	E2F1
1	map05133	Pertussis	KEGG PATHWAY	1/243	91/19071	0.68955230927	0.894328449599	Human Diseases	Infectious disease: bacterial	ENSSSCG00000022701
3	map04810	Regulation of actin cytoskeleton	KEGG PATHWAY	3/243	233/19071	0.572541634844	0.894335108442	Cellular Processes	Cell motility	ENSSSCG00000005457|ENSSSCG00000036213|ENSSSCG00000029441	LPAR1;;
1	map00071	Fatty acid degradation	KEGG PATHWAY	1/243	45/19071	0.438834283703	0.894386063927	Metabolism	Lipid metabolism	ENSSSCG00000012583	ACSL4
1	map01521	EGFR tyrosine kinase inhibitor resistance	KEGG PATHWAY	1/243	90/19071	0.685526330606	0.894528260669	Human Diseases	Drug resistance: antineoplastic	ENSSSCG00000036213
1	map04146	Peroxisome	KEGG PATHWAY	1/243	87/19071	0.673133756605	0.894724372133	Cellular Processes	Transport and catabolism	ENSSSCG00000012583	ACSL4
1	map04730	Long-term depression	KEGG PATHWAY	1/243	67/19071	0.577129765879	0.894969347087	Organismal Systems	Nervous system	ENSSSCG00000033041
1	map00830	Retinol metabolism	KEGG PATHWAY	1/243	67/19071	0.577129765879	0.894969347087	Metabolism	Metabolism of cofactors and vitamins	ENSSSCG00000035347	CYP2C42
6	map05166	Human T-cell leukemia virus 1 infection	KEGG PATHWAY	6/243	286/19071	0.159336984899	0.897318809697	Human Diseases	Infectious disease: viral	ENSSSCG00000034219|ENSSSCG00000007268|ENSSSCG00000003949|ENSSSCG00000031902|ENSSSCG00000038879|ENSSSCG00000015094	;E2F1;CDC20;;RELB;CD3G
2	map04672	Intestinal immune network for IgA production	KEGG PATHWAY	2/243	116/19071	0.436317913704	0.897808014738	Organismal Systems	Immune system	ENSSSCG00000031902|ENSSSCG00000034219	;
1	map05412	Arrhythmogenic right ventricular cardiomyopathy	KEGG PATHWAY	1/243	80/19071	0.642293756691	0.898371659686	Human Diseases	Cardiovascular disease	ENSSSCG00000041764
1	map04721	Synaptic vesicle cycle	KEGG PATHWAY	1/243	81/19071	0.646870799362	0.898898383528	Organismal Systems	Nervous system	ENSSSCG00000000948	SYT1
1	map05220	Chronic myeloid leukemia	KEGG PATHWAY	1/243	82/19071	0.651389514244	0.899337780956	Human Diseases	Cancer: specific types	ENSSSCG00000007268	E2F1
1	map04216	Ferroptosis	KEGG PATHWAY	1/243	82/19071	0.651389514244	0.899337780956	Cellular Processes	Cell growth and death	ENSSSCG00000012583	ACSL4
1	map05217	Basal cell carcinoma	KEGG PATHWAY	1/243	66/19071	0.571652872844	0.899512608739	Human Diseases	Cancer: specific types	ENSSSCG00000022347	WNT11
3	map05323	Rheumatoid arthritis	KEGG PATHWAY	3/243	168/19071	0.361720497267	0.900095190875	Human Diseases	Immune disease	ENSSSCG00000031902|ENSSSCG00000014985|ENSSSCG00000034219	;MMP3;
2	map05332	Graft-versus-host disease	KEGG PATHWAY	2/243	103/19071	0.378562161196	0.9001366944	Human Diseases	Immune disease	ENSSSCG00000031902|ENSSSCG00000034219	;
2	map01522	Endocrine resistance	KEGG PATHWAY	2/243	103/19071	0.378562161196	0.9001366944	Human Diseases	Drug resistance: antineoplastic	ENSSSCG00000033041|ENSSSCG00000007268	;E2F1
2	map04728	Dopaminergic synapse	KEGG PATHWAY	2/243	149/19071	0.568468255551	0.901127456947	Organismal Systems	Nervous system	ENSSSCG00000033041|ENSSSCG00000041764	;
2	map05330	Allograft rejection	KEGG PATHWAY	2/243	106/19071	0.392125263773	0.902309746746	Human Diseases	Immune disease	ENSSSCG00000031902|ENSSSCG00000034219	;
2	map05222	Small cell lung cancer	KEGG PATHWAY	2/243	106/19071	0.392125263773	0.902309746746	Human Diseases	Cancer: specific types	ENSSSCG00000007268|ENSSSCG00000044700	E2F1;
3	map04726	Serotonergic synapse	KEGG PATHWAY	3/243	119/19071	0.194066352821	0.902830423994	Organismal Systems	Nervous system	ENSSSCG00000033041|ENSSSCG00000041764|ENSSSCG00000035347	;;CYP2C42
5	map05010	Alzheimer disease	KEGG PATHWAY	5/243	429/19071	0.641296927603	0.902878569125	Human Diseases	Neurodegenerative disease	ENSSSCG00000000194|ENSSSCG00000041764|ENSSSCG00000010860|ENSSSCG00000022347|ENSSSCG00000032949	;;;WNT11;APH1B
2	map05203	Viral carcinogenesis	KEGG PATHWAY	2/243	205/19071	0.738580011785	0.903177842983	Human Diseases	Cancer: overview	ENSSSCG00000031751|ENSSSCG00000003949	H4C8;CDC20
4	map05142	Chagas disease	KEGG PATHWAY	4/243	177/19071	0.189953708276	0.903335412692	Human Diseases	Infectious disease: parasitic	ENSSSCG00000031902|ENSSSCG00000015094|ENSSSCG00000033041|ENSSSCG00000034219	;CD3G;;
1	map04727	GABAergic synapse	KEGG PATHWAY	1/243	95/19071	0.705149378389	0.903604592666	Organismal Systems	Nervous system	ENSSSCG00000041764
1	map04260	Cardiac muscle contraction	KEGG PATHWAY	1/243	102/19071	0.730589547162	0.903735046779	Organismal Systems	Circulatory system	ENSSSCG00000041764
1	map00561	Glycerolipid metabolism	KEGG PATHWAY	1/243	65/19071	0.566105340347	0.904078677868	Metabolism	Lipid metabolism	ENSSSCG00000027266	PNPLA3
2	map05034	Alcoholism	KEGG PATHWAY	2/243	191/19071	0.702317118406	0.905396767101	Human Diseases	Substance dependence	ENSSSCG00000033041|ENSSSCG00000031751	;H4C8
1	map05032	Morphine addiction	KEGG PATHWAY	1/243	100/19071	0.723552678985	0.905498674285	Human Diseases	Substance dependence	ENSSSCG00000033041
1	map05215	Prostate cancer	KEGG PATHWAY	1/243	100/19071	0.723552678985	0.905498674285	Human Diseases	Cancer: specific types	ENSSSCG00000007268	E2F1
3	map04659	Th17 cell differentiation	KEGG PATHWAY	3/243	176/19071	0.389375598766	0.905721501478	Organismal Systems	Immune system	ENSSSCG00000031902|ENSSSCG00000015094|ENSSSCG00000034219	;CD3G;
3	map05170	Human immunodeficiency virus 1 infection	KEGG PATHWAY	3/243	299/19071	0.736839204677	0.906227527591	Human Diseases	Infectious disease: viral	ENSSSCG00000031902|ENSSSCG00000015094|ENSSSCG00000034219	;CD3G;
1	map05410	Hypertrophic cardiomyopathy	KEGG PATHWAY	1/243	99/19071	0.719965904505	0.906310020965	Human Diseases	Cardiovascular disease	ENSSSCG00000041764
1	map04929	GnRH secretion	KEGG PATHWAY	1/243	70/19071	0.593145509964	0.906665279517	Organismal Systems	Endocrine system	ENSSSCG00000041764
1	map04013	MAPK signaling pathway - fly	KEGG PATHWAY	1/243	98/19071	0.716332787336	0.907072286922	Environmental Information Processing	Signal transduction	ENSSSCG00000004675	DUOX1
2	map04657	IL-17 signaling pathway	KEGG PATHWAY	2/243	99/19071	0.360287301469	0.907076264874	Organismal Systems	Immune system	ENSSSCG00000033452|ENSSSCG00000014985	;MMP3
1	map04720	Long-term potentiation	KEGG PATHWAY	1/243	71/19071	0.598348690878	0.908132055658	Organismal Systems	Nervous system	ENSSSCG00000041764
2	map04932	Non-alcoholic fatty liver disease	KEGG PATHWAY	2/243	195/19071	0.713082985571	0.908331898287	Human Diseases	Endocrine and metabolic disease	ENSSSCG00000025188|ENSSSCG00000033626	LEPR;SREBF1
1	map04137	Mitophagy - animal	KEGG PATHWAY	1/243	78/19071	0.632961679461	0.909085902045	Cellular Processes	Transport and catabolism	ENSSSCG00000007268	E2F1
1	map04391	Hippo signaling pathway - fly	KEGG PATHWAY	1/243	79/19071	0.637657636512	0.909724894757	Environmental Information Processing	Signal transduction	ENSSSCG00000005584	CRB2
1	map05223	Non-small cell lung cancer	KEGG PATHWAY	1/243	79/19071	0.637657636512	0.909724894757	Human Diseases	Cancer: specific types	ENSSSCG00000007268	E2F1
1	map04066	HIF-1 signaling pathway	KEGG PATHWAY	1/243	125/19071	0.799759180549	0.910364173604	Environmental Information Processing	Signal transduction	ENSSSCG00000011133	PFKFB3
3	map05012	Parkinson disease	KEGG PATHWAY	3/243	305/19071	0.748973045911	0.91068313537	Human Diseases	Neurodegenerative disease	ENSSSCG00000000194|ENSSSCG00000033041|ENSSSCG00000007952	;;TRAP1
6	map04015	Rap1 signaling pathway	KEGG PATHWAY	6/243	285/19071	0.157550479679	0.911237909495	Environmental Information Processing	Signal transduction	ENSSSCG00000011721|ENSSSCG00000034219|ENSSSCG00000036213|ENSSSCG00000005457|ENSSSCG00000031902|ENSSSCG00000033041	P2RY1;;;LPAR1;;
2	map04072	Phospholipase D signaling pathway	KEGG PATHWAY	2/243	167/19071	0.630587332657	0.911795197221	Environmental Information Processing	Signal transduction	ENSSSCG00000005457|ENSSSCG00000033041	LPAR1;
1	map04919	Thyroid hormone signaling pathway	KEGG PATHWAY	1/243	124/19071	0.797157677165	0.912255309697	Organismal Systems	Endocrine system	ENSSSCG00000040638	DIO2
3	map04310	Wnt signaling pathway	KEGG PATHWAY	3/243	167/19071	0.358248552408	0.912680835897	Environmental Information Processing	Signal transduction	ENSSSCG00000034190|ENSSSCG00000025822|ENSSSCG00000022347	;SFRP1;WNT11
3	map04935	Growth hormone synthesis, secretion and action	KEGG PATHWAY	3/243	121/19071	0.200569276865	0.913230324449	Organismal Systems	Endocrine system	ENSSSCG00000033041|ENSSSCG00000041764|ENSSSCG00000013735	;;JUNB
1	map04361	Axon regeneration	KEGG PATHWAY	1/243	128/19071	0.8073659999	0.914160444331	Organismal Systems	Development and regeneration	ENSSSCG00000033041
1	map04922	Glucagon signaling pathway	KEGG PATHWAY	1/243	114/19071	0.769218062238	0.914514807327	Organismal Systems	Endocrine system	ENSSSCG00000033041
1	map00562	Inositol phosphate metabolism	KEGG PATHWAY	1/243	77/19071	0.62820511652	0.914529897518	Metabolism	Carbohydrate metabolism	ENSSSCG00000047075
1	map04114	Oocyte meiosis	KEGG PATHWAY	1/243	130/19071	0.812276631064	0.914879994988	Cellular Processes	Cell growth and death	ENSSSCG00000003949	CDC20
1	map04928	Parathyroid hormone synthesis, secretion and action	KEGG PATHWAY	1/243	110/19071	0.756997477926	0.915239888566	Organismal Systems	Endocrine system	ENSSSCG00000033041
2	map04514	Cell adhesion molecules	KEGG PATHWAY	2/243	221/19071	0.775356573639	0.916719926844	Environmental Information Processing	Signaling molecules and interaction	ENSSSCG00000031902|ENSSSCG00000034219	;
2	map05152	Tuberculosis	KEGG PATHWAY	2/243	216/19071	0.764376366868	0.918969339942	Human Diseases	Infectious disease: bacterial	ENSSSCG00000013579|ENSSSCG00000017300	CD209;MRC2
1	map04725	Cholinergic synapse	KEGG PATHWAY	1/243	123/19071	0.794522516274	0.919069289096	Organismal Systems	Nervous system	ENSSSCG00000041764
1	map03013	Nucleocytoplasmic transport	KEGG PATHWAY	1/243	123/19071	0.794522516274	0.919069289096	Genetic Information Processing	Translation	ENSSSCG00000012557	NUP62CL
2	map05135	Yersinia infection	KEGG PATHWAY	2/243	218/19071	0.768823039029	0.919151566213	Human Diseases	Infectious disease: bacterial	ENSSSCG00000031902|ENSSSCG00000034219	;
2	map05225	Hepatocellular carcinoma	KEGG PATHWAY	2/243	166/19071	0.627325790382	0.919504925629	Human Diseases	Cancer: specific types	ENSSSCG00000007268|ENSSSCG00000022347	E2F1;WNT11
1	map04750	Inflammatory mediator regulation of TRP channels	KEGG PATHWAY	1/243	120/19071	0.786410724376	0.91962784162	Organismal Systems	Sensory system	ENSSSCG00000033041
1	map04668	TNF signaling pathway	KEGG PATHWAY	1/243	122/19071	0.791853264256	0.920959774732	Environmental Information Processing	Signal transduction	ENSSSCG00000013735	JUNB
2	map04261	Adrenergic signaling in cardiomyocytes	KEGG PATHWAY	2/243	165/19071	0.624042034779	0.920999968571	Organismal Systems	Circulatory system	ENSSSCG00000033041|ENSSSCG00000041764	;
4	map05130	Pathogenic Escherichia coli infection	KEGG PATHWAY	4/243	237/19071	0.357241352239	0.921080113002	Human Diseases	Infectious disease: bacterial	ENSSSCG00000000194|ENSSSCG00000005457|ENSSSCG00000029441|ENSSSCG00000000413	;LPAR1;;MYO1A
2	map05167	Kaposi sarcoma-associated herpesvirus infection	KEGG PATHWAY	2/243	225/19071	0.783817539987	0.921631612952	Human Diseases	Infectious disease: viral	ENSSSCG00000007268|ENSSSCG00000036213	E2F1;
7	map04212	Longevity regulating pathway - worm	KEGG PATHWAY	7/243	727/19071	0.823146654403	0.922269026399	Organismal Systems	Aging	ENSSSCG00000048086|ENSSSCG00000050086|ENSSSCG00000042390|ENSSSCG00000005778|ENSSSCG00000023684|ENSSSCG00000048370|ENSSSCG00000049770	;;;HSBP1L1;MT1A;;
2	map04921	Oxytocin signaling pathway	KEGG PATHWAY	2/243	164/19071	0.620736038276	0.922482723549	Organismal Systems	Endocrine system	ENSSSCG00000033041|ENSSSCG00000041764	;
2	map04390	Hippo signaling pathway	KEGG PATHWAY	2/243	163/19071	0.617407776294	0.923952895992	Environmental Information Processing	Signal transduction	ENSSSCG00000005584|ENSSSCG00000022347	CRB2;WNT11
3	map04024	cAMP signaling pathway	KEGG PATHWAY	3/243	248/19071	0.614858151525	0.92661721427	Environmental Information Processing	Signal transduction	ENSSSCG00000033041|ENSSSCG00000041764|ENSSSCG00000035186	;;ADCYAP1
5	map05022	Pathways of neurodegeneration - multiple diseases	KEGG PATHWAY	5/243	549/19071	0.83229891938	0.927666503892	Human Diseases	Neurodegenerative disease	ENSSSCG00000000194|ENSSSCG00000007952|ENSSSCG00000041764|ENSSSCG00000010860|ENSSSCG00000022347	;TRAP1;;;WNT11
2	map04912	GnRH signaling pathway	KEGG PATHWAY	2/243	98/19071	0.355687279728	0.928257047094	Organismal Systems	Endocrine system	ENSSSCG00000033041|ENSSSCG00000041764	;
5	map04060	Cytokine-cytokine receptor interaction	KEGG PATHWAY	5/243	293/19071	0.318469033948	0.933594154313	Environmental Information Processing	Signaling molecules and interaction	ENSSSCG00000014310|ENSSSCG00000025188|ENSSSCG00000039399|ENSSSCG00000036851|ENSSSCG00000025795	CXCL14;LEPR;NODAL;;CSF3R
3	map04640	Hematopoietic cell lineage	KEGG PATHWAY	3/243	117/19071	0.187617896499	0.933726275599	Organismal Systems	Immune system	ENSSSCG00000015094|ENSSSCG00000036851|ENSSSCG00000025795	CD3G;;CSF3R
3	map04713	Circadian entrainment	KEGG PATHWAY	3/243	117/19071	0.187617896499	0.933726275599	Organismal Systems	Environmental adaptation	ENSSSCG00000033041|ENSSSCG00000041764|ENSSSCG00000035186	;;ADCYAP1
5	map04010	MAPK signaling pathway	KEGG PATHWAY	5/243	307/19071	0.353648336147	0.934330172042	Environmental Information Processing	Signal transduction	ENSSSCG00000003160|ENSSSCG00000038879|ENSSSCG00000041764|ENSSSCG00000036213|ENSSSCG00000014127	NTF4;RELB;;;RASGRF2
1	map04744	Phototransduction	KEGG PATHWAY	1/243	33/19071	0.345275619584	0.9353035771	Organismal Systems	Sensory system	ENSSSCG00000004937	SLC24A1
3	map05224	Breast cancer	KEGG PATHWAY	3/243	157/19071	0.323433077307	0.935333493835	Human Diseases	Cancer: specific types	ENSSSCG00000007268|ENSSSCG00000036213|ENSSSCG00000022347	E2F1;;WNT11
4	map04934	Cushing syndrome	KEGG PATHWAY	4/243	164/19071	0.157549730032	0.936545617414	Human Diseases	Endocrine and metabolic disease	ENSSSCG00000033041|ENSSSCG00000007268|ENSSSCG00000041764|ENSSSCG00000022347	;E2F1;;WNT11
2	map05163	Human cytomegalovirus infection	KEGG PATHWAY	2/243	259/19071	0.845107510354	0.937062213554	Human Diseases	Infectious disease: viral	ENSSSCG00000033041|ENSSSCG00000007268	;E2F1
5	map04014	Ras signaling pathway	KEGG PATHWAY	5/243	301/19071	0.338532363319	0.940856178575	Environmental Information Processing	Signal transduction	ENSSSCG00000003160|ENSSSCG00000031902|ENSSSCG00000036213|ENSSSCG00000034219|ENSSSCG00000014127	NTF4;;;;RASGRF2
4	map05207	Chemical carcinogenesis - receptor activation	KEGG PATHWAY	4/243	223/19071	0.316833576685	0.941699797368	Human Diseases	Cancer: overview	ENSSSCG00000033041|ENSSSCG00000007268|ENSSSCG00000041764|ENSSSCG00000036213	;E2F1;;
3	map04660	T cell receptor signaling pathway	KEGG PATHWAY	3/243	163/19071	0.344338026847	0.944722278787	Organismal Systems	Immune system	ENSSSCG00000031902|ENSSSCG00000015094|ENSSSCG00000034219	;CD3G;
2	map04978	Mineral absorption	KEGG PATHWAY	2/243	89/19071	0.31382208778	0.945886292746	Organismal Systems	Digestive system	ENSSSCG00000024860|ENSSSCG00000023684	;MT1A
1	map04710	Circadian rhythm	KEGG PATHWAY	1/243	34/19071	0.353632486087	0.945966900282	Organismal Systems	Environmental adaptation	ENSSSCG00000036933	NR1D1
1	map04910	Insulin signaling pathway	KEGG PATHWAY	1/243	154/19071	0.862326592903	0.946348158366	Organismal Systems	Endocrine system	ENSSSCG00000033626	SREBF1
2	map05310	Asthma	KEGG PATHWAY	2/243	94/19071	0.33717551741	0.949415272708	Human Diseases	Immune disease	ENSSSCG00000031902|ENSSSCG00000034219	;
2	map05206	MicroRNAs in cancer	KEGG PATHWAY	2/243	270/19071	0.861286945022	0.95007941358	Human Diseases	Cancer: overview	ENSSSCG00000007268|ENSSSCG00000005338	E2F1;RECK
4	map05162	Measles	KEGG PATHWAY	4/243	221/19071	0.311086065565	0.951034543298	Human Diseases	Infectious disease: viral	ENSSSCG00000015094|ENSSSCG00000031902|ENSSSCG00000013579|ENSSSCG00000034219	CD3G;;CD209;
2	map04330	Notch signaling pathway	KEGG PATHWAY	2/243	62/19071	0.18699442569	0.952781121373	Environmental Information Processing	Signal transduction	ENSSSCG00000010860|ENSSSCG00000032949	;APH1B
3	map04270	Vascular smooth muscle contraction	KEGG PATHWAY	3/243	153/19071	0.309496275757	0.959887000174	Organismal Systems	Circulatory system	ENSSSCG00000033041|ENSSSCG00000041764|ENSSSCG00000029441	;;
1	map00020	Citrate cycle (TCA cycle)	KEGG PATHWAY	1/243	32/19071	0.336811157746	0.961034503436	Metabolism	Carbohydrate metabolism	ENSSSCG00000010394	OGDHL
3	map05235	PD-L1 expression and PD-1 checkpoint pathway in cancer	KEGG PATHWAY	3/243	152/19071	0.306014726551	0.963046345321	Human Diseases	Cancer: overview	ENSSSCG00000031902|ENSSSCG00000015094|ENSSSCG00000034219	;CD3G;
1	map04062	Chemokine signaling pathway	KEGG PATHWAY	1/243	191/19071	0.914709788511	0.964275343554	Organismal Systems	Immune system	ENSSSCG00000014310	CXCL14
1	map05161	Hepatitis B	KEGG PATHWAY	1/243	180/19071	0.901652067038	0.964767711731	Human Diseases	Infectious disease: viral	ENSSSCG00000007268	E2F1
1	map04723	Retrograde endocannabinoid signaling	KEGG PATHWAY	1/243	167/19071	0.883632172635	0.96478206604	Organismal Systems	Nervous system	ENSSSCG00000041764
1	map04150	mTOR signaling pathway	KEGG PATHWAY	1/243	171/19071	0.889501610626	0.966260632862	Environmental Information Processing	Signal transduction	ENSSSCG00000022347	WNT11
1	map04120	Ubiquitin mediated proteolysis	KEGG PATHWAY	1/243	185/19071	0.90781743191	0.966531992183	Genetic Information Processing	Folding, sorting and degradation	ENSSSCG00000003949	CDC20
1	map04613	Neutrophil extracellular trap formation	KEGG PATHWAY	1/243	190/19071	0.913597785012	0.967870920756	Organismal Systems	Immune system	ENSSSCG00000031751	H4C8
1	map05160	Hepatitis C	KEGG PATHWAY	1/243	179/19071	0.900370574839	0.968237703596	Human Diseases	Infectious disease: viral	ENSSSCG00000007268	E2F1
1	map00061	Fatty acid biosynthesis	KEGG PATHWAY	1/243	20/19071	0.226324955393	0.968670809084	Metabolism	Lipid metabolism	ENSSSCG00000012583	ACSL4
2	map04920	Adipocytokine signaling pathway	KEGG PATHWAY	2/243	81/19071	0.276130344024	0.968719567558	Organismal Systems	Endocrine system	ENSSSCG00000025188|ENSSSCG00000012583	LEPR;ACSL4
1	map04022	cGMP-PKG signaling pathway	KEGG PATHWAY	1/243	177/19071	0.897757490195	0.970303550009	Environmental Information Processing	Signal transduction	ENSSSCG00000041764
2	map05020	Prion disease	KEGG PATHWAY	2/243	330/19071	0.925335013945	0.970694573452	Human Diseases	Neurodegenerative disease	ENSSSCG00000000194|ENSSSCG00000041764	;
6	map04210	Apoptosis	KEGG PATHWAY	6/243	779/19071	0.935218103774	0.971537253435	Cellular Processes	Cell growth and death	ENSSSCG00000048086|ENSSSCG00000050086|ENSSSCG00000042390|ENSSSCG00000000194|ENSSSCG00000048370|ENSSSCG00000049770	;;;;;
5	map03410	Base excision repair	KEGG PATHWAY	5/243	668/19071	0.930868142709	0.971735524584	Genetic Information Processing	Replication and repair	ENSSSCG00000048086|ENSSSCG00000050086|ENSSSCG00000042390|ENSSSCG00000048370|ENSSSCG00000049770	;;;;
2	map04971	Gastric acid secretion	KEGG PATHWAY	2/243	86/19071	0.2997223975	0.971827167651	Organismal Systems	Digestive system	ENSSSCG00000033041|ENSSSCG00000039660	;LRRC69
9	map05200	Pathways in cancer	KEGG PATHWAY	9/243	571/19071	0.305312249657	0.975176439202	Human Diseases	Cancer: overview	ENSSSCG00000007268|ENSSSCG00000036213|ENSSSCG00000005457|ENSSSCG00000025795|ENSSSCG00000014985|ENSSSCG00000044700|ENSSSCG00000033041|ENSSSCG00000036851|ENSSSCG00000022347	E2F1;;LPAR1;CSF3R;MMP3;;;;WNT11
2	map00260	Glycine, serine and threonine metabolism	KEGG PATHWAY	2/243	69/19071	0.219533178355	0.978752086832	Metabolism	Amino acid metabolism	ENSSSCG00000012347|ENSSSCG00000011437	ALAS2;ALAS1
2	map04927	Cortisol synthesis and secretion	KEGG PATHWAY	2/243	70/19071	0.224224198813	0.979264868284	Organismal Systems	Endocrine system	ENSSSCG00000033041|ENSSSCG00000041764	;
3	map04110	Cell cycle	KEGG PATHWAY	3/243	131/19071	0.233788128873	0.980993325073	Cellular Processes	Cell growth and death	ENSSSCG00000007268|ENSSSCG00000004466|ENSSSCG00000003949	E2F1;TTK;CDC20
5	map05169	Epstein-Barr virus infection	KEGG PATHWAY	5/243	285/19071	0.298564291255	0.982965512748	Human Diseases	Infectious disease: viral	ENSSSCG00000015094|ENSSSCG00000038879|ENSSSCG00000007268|ENSSSCG00000034219|ENSSSCG00000031902	CD3G;RELB;E2F1;;
2	map05218	Melanoma	KEGG PATHWAY	2/243	79/19071	0.266677031085	0.983946287106	Human Diseases	Cancer: specific types	ENSSSCG00000007268|ENSSSCG00000036213	E2F1;
1	map05417	Lipid and atherosclerosis	KEGG PATHWAY	1/243	243/19071	0.956554024343	0.984146928892	Human Diseases	Cardiovascular disease	ENSSSCG00000014985	MMP3
4	map04064	NF-kappa B signaling pathway	KEGG PATHWAY	4/243	615/19071	0.956098016153	0.988429833125	Environmental Information Processing	Signal transduction	ENSSSCG00000044487|ENSSSCG00000038879|ENSSSCG00000034219|ENSSSCG00000031902	;RELB;;
3	map04152	AMPK signaling pathway	KEGG PATHWAY	3/243	133/19071	0.240550775758	0.989958961772	Environmental Information Processing	Signal transduction	ENSSSCG00000025188|ENSSSCG00000011133|ENSSSCG00000033626	LEPR;PFKFB3;SREBF1
3	map00230	Purine metabolism	KEGG PATHWAY	3/243	136/19071	0.250754787805	0.993731936858	Metabolism	Nucleotide metabolism	ENSSSCG00000025992|ENSSSCG00000003773|ENSSSCG00000009316	ENPP3;AK5;
2	map05014	Amyotrophic lateral sclerosis	KEGG PATHWAY	2/243	432/19071	0.975296340449	0.993873413601	Human Diseases	Neurodegenerative disease	ENSSSCG00000000194|ENSSSCG00000012557	;NUP62CL
1	map00790	Folate biosynthesis	KEGG PATHWAY	1/243	24/19071	0.265052735795	0.995110271232	Metabolism	Metabolism of cofactors and vitamins	ENSSSCG00000016284
1	map00770	Pantothenate and CoA biosynthesis	KEGG PATHWAY	1/243	25/19071	0.274429130254	0.995387014821	Metabolism	Metabolism of cofactors and vitamins	ENSSSCG00000025992	ENPP3
1	map04964	Proximal tubule bicarbonate reclamation	KEGG PATHWAY	1/243	25/19071	0.274429130254	0.995387014821	Organismal Systems	Excretory system	ENSSSCG00000023186	CA4
1	map05132	Salmonella infection	KEGG PATHWAY	1/243	278/19071	0.972437853451	0.995701916931	Human Diseases	Infectious disease: bacterial	ENSSSCG00000000194
1	map04740	Olfactory transduction	KEGG PATHWAY	1/243	1555/19071	0.999999999071	0.999999999071	Organismal Systems	Sensory system	ENSSSCG00000036462
6	map04020	Calcium signaling pathway	KEGG PATHWAY	6/243	332/19071	0.249860869029	1	Environmental Information Processing	Signal transduction	ENSSSCG00000034219|ENSSSCG00000036213|ENSSSCG00000006390|ENSSSCG00000041764|ENSSSCG00000031902|ENSSSCG00000033041	;;CASQ1;;;
2	map05031	Amphetamine addiction	KEGG PATHWAY	2/243	77/19071	0.257223137836	1	Human Diseases	Substance dependence	ENSSSCG00000033041|ENSSSCG00000041764	;
2	map04918	Thyroid hormone synthesis	KEGG PATHWAY	2/243	77/19071	0.257223137836	1	Organismal Systems	Endocrine system	ENSSSCG00000033041|ENSSSCG00000004675	;DUOX1
1	map00053	Ascorbate and aldarate metabolism	KEGG PATHWAY	1/243	27/19071	0.292826015099	1	Metabolism	Carbohydrate metabolism	ENSSSCG00000047075
3	map04550	Signaling pathways regulating pluripotency of stem cells	KEGG PATHWAY	3/243	149/19071	0.2955813087	1	Cellular Processes	Cellular community - eukaryotes	ENSSSCG00000039399|ENSSSCG00000036213|ENSSSCG00000022347	NODAL;;WNT11
3	map04658	Th1 and Th2 cell differentiation	KEGG PATHWAY	3/243	149/19071	0.2955813087	1	Organismal Systems	Immune system	ENSSSCG00000031902|ENSSSCG00000015094|ENSSSCG00000034219	;CD3G;
1	map05016	Huntington disease	KEGG PATHWAY	1/243	358/19071	0.990290928191	1	Human Diseases	Neurodegenerative disease	ENSSSCG00000000194
1	map05171	Coronavirus disease - COVID-19	KEGG PATHWAY	1/243	406/19071	0.994819643568	1	Human Diseases	Infectious disease: viral	ENSSSCG00000014985	MMP3
5	map05168	Herpes simplex virus 1 infection	KEGG PATHWAY	5/243	1177/19071	0.999379271762	1	Human Diseases	Infectious disease: viral	ENSSSCG00000002938|ENSSSCG00000001247|ENSSSCG00000050997|ENSSSCG00000012768|ENSSSCG00000050764	;ZFP57;;ZFP92;
