# Supplementary material for: Growth-Promoting Effects of Zhenqi Granules on Finishing Pigs
Source: Animals (Basel). 2022 Dec 13;12(24):3521. doi: 10.3390/ani12243521 (PMC9774107; doi:10.3390/ani12243521)
Supplement: Supplementary file 1 [file animals-12-03521-s001.zip › animals-2032056-supplementary/Table S1-S9/Table-S8-Skeletal muscle GO enrichment analysis.csv]

Number	GO ID	Term Type	Description	Ratio_in_study	Ratio_in_pop	Pvalue	Padjust	Gene_ids	Gene_names
7	GO:0098754	BP	detoxification	7/169	54/25179	7.35747664803E-8	0.00140862276021	ENSSSCG00000040689;ENSSSCG00000029438;ENSSSCG00000002279;ENSSSCG00000007978;ENSSSCG00000014725;ENSSSCG00000007977;ENSSSCG00000001573	APOA4;SESN2;GPX2;;HBB;HBM;PIM1
6	GO:0098869	BP	cellular oxidant detoxification	6/169	36/25179	1.37877233907E-7	0.00140862276021	ENSSSCG00000040689;ENSSSCG00000029438;ENSSSCG00000002279;ENSSSCG00000007978;ENSSSCG00000014725;ENSSSCG00000007977	APOA4;SESN2;GPX2;;HBB;HBM
5	GO:0042744	BP	hydrogen peroxide catabolic process	5/169	22/25179	3.08212604533E-7	0.00196844323889	ENSSSCG00000040689;ENSSSCG00000014725;ENSSSCG00000007977;ENSSSCG00000007978;ENSSSCG00000004676	APOA4;HBB;HBM;;DUOXA2
14	GO:0008610	BP	lipid biosynthetic process	14/169	387/25179	3.85345908851E-7	0.00196844323889	ENSSSCG00000040689;ENSSSCG00000040581;ENSSSCG00000025578;ENSSSCG00000010554;ENSSSCG00000009152;ENSSSCG00000000436;ENSSSCG00000035539;ENSSSCG00000010483;ENSSSCG00000017421;ENSSSCG00000036236;ENSSSCG00000014861;ENSSSCG00000017694;ENSSSCG00000032481;ENSSSCG00000029944	APOA4;CISH;ALDH1A2;SCD;SGMS2;PIP4K2C;ST8SIA4;PLCE1;ACLY;ELOVL6;MOGAT2;ACACA;DPM2;FASN
21	GO:0006629	BP	lipid metabolic process	21/169	883/25179	5.33145343789E-7	0.00217875176193	ENSSSCG00000000260;ENSSSCG00000040689;ENSSSCG00000040581;ENSSSCG00000025578;ENSSSCG00000010554;ENSSSCG00000009152;ENSSSCG00000029438;ENSSSCG00000000436;ENSSSCG00000011890;ENSSSCG00000010483;ENSSSCG00000000362;ENSSSCG00000036236;ENSSSCG00000017421;ENSSSCG00000014861;ENSSSCG00000017694;ENSSSCG00000035539;ENSSSCG00000032481;ENSSSCG00000013599;ENSSSCG00000008595;ENSSSCG00000029944;ENSSSCG00000040638	SOAT2;APOA4;CISH;ALDH1A2;SCD;SGMS2;SESN2;PIP4K2C;NR1I2;PLCE1;RDH5;ELOVL6;ACLY;MOGAT2;ACACA;ST8SIA4;DPM2;ANGPTL4;APOB;FASN;DIO2
7	GO:1990748	BP	cellular detoxification	7/169	50/25179	1.04077650661E-6	0.0030998371534	ENSSSCG00000040689;ENSSSCG00000029438;ENSSSCG00000002279;ENSSSCG00000007978;ENSSSCG00000014725;ENSSSCG00000007977;ENSSSCG00000001573	APOA4;SESN2;GPX2;;HBB;HBM;PIM1
19	GO:0044255	BP	cellular lipid metabolic process	19/169	693/25179	1.06195174834E-6	0.0030998371534	ENSSSCG00000040689;ENSSSCG00000000260;ENSSSCG00000025578;ENSSSCG00000010554;ENSSSCG00000009152;ENSSSCG00000029438;ENSSSCG00000000436;ENSSSCG00000035539;ENSSSCG00000010483;ENSSSCG00000040581;ENSSSCG00000036236;ENSSSCG00000000362;ENSSSCG00000014861;ENSSSCG00000017421;ENSSSCG00000017694;ENSSSCG00000032481;ENSSSCG00000008595;ENSSSCG00000029944;ENSSSCG00000040638	APOA4;SOAT2;ALDH1A2;SCD;SGMS2;SESN2;PIP4K2C;ST8SIA4;PLCE1;CISH;ELOVL6;RDH5;MOGAT2;ACLY;ACACA;DPM2;APOB;FASN;DIO2
5	GO:0042743	BP	hydrogen peroxide metabolic process	5/169	29/25179	1.33806580186E-6	0.00341758731618	ENSSSCG00000040689;ENSSSCG00000014725;ENSSSCG00000007978;ENSSSCG00000007977;ENSSSCG00000004676	APOA4;HBB;;HBM;DUOXA2
7	GO:0072593	BP	reactive oxygen species metabolic process	7/169	84/25179	1.58939808954E-6	0.00360846346263	ENSSSCG00000040689;ENSSSCG00000029438;ENSSSCG00000004676;ENSSSCG00000007978;ENSSSCG00000015334;ENSSSCG00000014725;ENSSSCG00000007977	APOA4;SESN2;DUOXA2;;PDK4;HBB;HBM
7	GO:0072330	BP	monocarboxylic acid biosynthetic process	7/169	111/25179	1.02410808026E-5	0.018496443692	ENSSSCG00000017694;ENSSSCG00000010554;ENSSSCG00000017421;ENSSSCG00000036236;ENSSSCG00000025578;ENSSSCG00000029944;ENSSSCG00000026149	ACACA;SCD;ACLY;ELOVL6;ALDH1A2;FASN;PKLR
7	GO:0055088	BP	lipid homeostasis	7/169	112/25179	1.08626889984E-5	0.018496443692	ENSSSCG00000040689;ENSSSCG00000029438;ENSSSCG00000017694;ENSSSCG00000036933;ENSSSCG00000000260;ENSSSCG00000013599;ENSSSCG00000008595	APOA4;SESN2;ACACA;NR1D1;SOAT2;ANGPTL4;APOB
11	GO:0022836	MF	gated channel activity	11/169	315/25179	9.87272652809E-6	0.018496443692	ENSSSCG00000016448;ENSSSCG00000024428;ENSSSCG00000006935;ENSSSCG00000003255;ENSSSCG00000013374;ENSSSCG00000038149;ENSSSCG00000002432;ENSSSCG00000003271;ENSSSCG00000034765;ENSSSCG00000006932;ENSSSCG00000017638	KCNH2;CHRNA9;CLCA2;CACNG8;KCNC1;KCNE4;KCNK13;TTYH1;PIEZO2;CLCA4;TSPOAP1
40	GO:0051234	BP	establishment of localization	40/169	3045/25179	2.50995215682E-5	0.0341905682803	ENSSSCG00000016166;ENSSSCG00000040689;ENSSSCG00000011890;ENSSSCG00000010959;ENSSSCG00000013374;ENSSSCG00000029438;ENSSSCG00000006811;ENSSSCG00000002432;ENSSSCG00000011243;ENSSSCG00000017682;ENSSSCG00000006003;ENSSSCG00000016448;ENSSSCG00000008595;ENSSSCG00000003255;ENSSSCG00000021155;ENSSSCG00000017421;ENSSSCG00000004676;ENSSSCG00000014861;ENSSSCG00000003271;ENSSSCG00000007978;ENSSSCG00000023478;…	SPAG16;APOA4;NR1I2;NTRK2;KCNC1;SESN2;SLC6A17;KCNK13;GOLGA4;MYO19;MAL2;KCNH2;APOB;CACNG8;;ACLY;DUOXA2;MOGAT2;TTYH1;;SLC46A1;ATP6V0A4;SLC36A2;SOAT2;CHRNA9;KCNE4;FGF9;TERT;SLCO4A1;HBB;FABP2;KLHL3;;DNAI1;CLCA2;SLC47A1;CLCA4;ACHE;HK2;RGS14
3	GO:0031838	CC	haptoglobin-hemoglobin complex	3/169	9/25179	2.42225468688E-5	0.0341905682803	ENSSSCG00000014725;ENSSSCG00000007978;ENSSSCG00000007977	HBB;;HBM
3	GO:0005833	CC	hemoglobin complex	3/169	9/25179	2.42225468688E-5	0.0341905682803	ENSSSCG00000014725;ENSSSCG00000007978;ENSSSCG00000007977	HBB;;HBM
38	GO:0006810	BP	transport	38/169	2915/25179	5.16834280444E-5	0.0521620322824	ENSSSCG00000016166;ENSSSCG00000040689;ENSSSCG00000011890;ENSSSCG00000010959;ENSSSCG00000013374;ENSSSCG00000029438;ENSSSCG00000006811;ENSSSCG00000002432;ENSSSCG00000011243;ENSSSCG00000017682;ENSSSCG00000006003;ENSSSCG00000016448;ENSSSCG00000008595;ENSSSCG00000003255;ENSSSCG00000021155;ENSSSCG00000017421;ENSSSCG00000004676;ENSSSCG00000014861;ENSSSCG00000003271;ENSSSCG00000007978;ENSSSCG00000023478;…	SPAG16;APOA4;NR1I2;NTRK2;KCNC1;SESN2;SLC6A17;KCNK13;GOLGA4;MYO19;MAL2;KCNH2;APOB;CACNG8;;ACLY;DUOXA2;MOGAT2;TTYH1;;SLC46A1;ATP6V0A4;SLC36A2;SOAT2;CHRNA9;KCNE4;FGF9;SLCO4A1;HBB;FABP2;KLHL3;;DNAI1;CLCA2;SLC47A1;CLCA4;ACHE;RGS14
4	GO:0033866	BP	nucleoside bisphosphate biosynthetic process	4/169	31/25179	5.34940246551E-5	0.0521620322824	ENSSSCG00000010456;ENSSSCG00000017694;ENSSSCG00000017421;ENSSSCG00000036236	PANK1;ACACA;ACLY;ELOVL6
4	GO:0034030	BP	ribonucleoside bisphosphate biosynthetic process	4/169	31/25179	5.34940246551E-5	0.0521620322824	ENSSSCG00000010456;ENSSSCG00000017694;ENSSSCG00000017421;ENSSSCG00000036236	PANK1;ACACA;ACLY;ELOVL6
4	GO:0034033	BP	purine nucleoside bisphosphate biosynthetic process	4/169	31/25179	5.34940246551E-5	0.0521620322824	ENSSSCG00000010456;ENSSSCG00000017694;ENSSSCG00000017421;ENSSSCG00000036236	PANK1;ACACA;ACLY;ELOVL6
35	GO:0065008	BP	regulation of biological quality	35/169	2603/25179	6.10427834911E-5	0.0555292938385	ENSSSCG00000040689;ENSSSCG00000005015;ENSSSCG00000010959;ENSSSCG00000029438;ENSSSCG00000002432;ENSSSCG00000015320;ENSSSCG00000001573;ENSSSCG00000025578;ENSSSCG00000016448;ENSSSCG00000021155;ENSSSCG00000036236;ENSSSCG00000004676;ENSSSCG00000014232;ENSSSCG00000035195;ENSSSCG00000032481;ENSSSCG00000017118;ENSSSCG00000016516;ENSSSCG00000006729;ENSSSCG00000016047;ENSSSCG00000000260;ENSSSCG00000024428;…	APOA4;SOS2;NTRK2;SESN2;KCNK13;CALCR;PIM1;ALDH1A2;KCNH2;;ELOVL6;DUOXA2;LOX;HNMT;DPM2;TERT;ATP6V0A4;TENT5C;MSTN;SOAT2;CHRNA9;NR1D1;KCNE4;ACACA;PDK4;ANGPTL4;APOB;SERF2;KLHL3;DIO2;ARC;ACHE;HK2;CXCL10;RGS14
3	GO:0005344	MF	oxygen carrier activity	3/169	12/25179	6.25054450294E-5	0.0555292938385	ENSSSCG00000014725;ENSSSCG00000007978;ENSSSCG00000007977	HBB;;HBM
21	GO:0070887	BP	cellular response to chemical stimulus	21/169	1247/25179	9.87177083723E-5	0.0840457889655	ENSSSCG00000029438;ENSSSCG00000025578;ENSSSCG00000010959;ENSSSCG00000016448;ENSSSCG00000040337;ENSSSCG00000051147;ENSSSCG00000011890;ENSSSCG00000036933;ENSSSCG00000026478;ENSSSCG00000009979;ENSSSCG00000009787;ENSSSCG00000014232;ENSSSCG00000017694;ENSSSCG00000026149;ENSSSCG00000015334;ENSSSCG00000016047;ENSSSCG00000017118;ENSSSCG00000017801;ENSSSCG00000008261;ENSSSCG00000032474;ENSSSCG00000013735	SESN2;ALDH1A2;NTRK2;KCNH2;;;NR1I2;NR1D1;PADI2;NEFH;CCDC62;LOX;ACACA;PKLR;PDK4;MSTN;TERT;;HK2;CXCL10;JUNB
10	GO:0032787	BP	monocarboxylic acid metabolic process	10/169	341/25179	0.000108576605839	0.088741831484	ENSSSCG00000038300;ENSSSCG00000025578;ENSSSCG00000010554;ENSSSCG00000017421;ENSSSCG00000036236;ENSSSCG00000029438;ENSSSCG00000017694;ENSSSCG00000026149;ENSSSCG00000008261;ENSSSCG00000029944	ALDOB;ALDH1A2;SCD;ACLY;ELOVL6;SESN2;ACACA;PKLR;HK2;FASN
11	GO:0005216	MF	ion channel activity	11/169	420/25179	0.000133652383124	0.101145153495	ENSSSCG00000016448;ENSSSCG00000024428;ENSSSCG00000006935;ENSSSCG00000003255;ENSSSCG00000013374;ENSSSCG00000038149;ENSSSCG00000002432;ENSSSCG00000003271;ENSSSCG00000034765;ENSSSCG00000006932;ENSSSCG00000017638	KCNH2;CHRNA9;CLCA2;CACNG8;KCNC1;KCNE4;KCNK13;TTYH1;PIEZO2;CLCA4;TSPOAP1
10	GO:0090407	BP	organophosphate biosynthetic process	10/169	356/25179	0.000154132008074	0.102817963819	ENSSSCG00000009152;ENSSSCG00000040581;ENSSSCG00000017694;ENSSSCG00000010456;ENSSSCG00000040337;ENSSSCG00000000436;ENSSSCG00000017421;ENSSSCG00000036236;ENSSSCG00000032481;ENSSSCG00000026149	SGMS2;CISH;ACACA;PANK1;;PIP4K2C;ACLY;ELOVL6;DPM2;PKLR
19	GO:0005576	CC	extracellular region	19/169	1092/25179	0.000142590236328	0.102817963819	ENSSSCG00000016166;ENSSSCG00000040689;ENSSSCG00000025560;ENSSSCG00000039342;ENSSSCG00000008959;ENSSSCG00000015270;ENSSSCG00000021155;ENSSSCG00000017421;ENSSSCG00000009278;ENSSSCG00000004012;ENSSSCG00000014232;ENSSSCG00000013934;ENSSSCG00000030303;ENSSSCG00000037260;ENSSSCG00000013599;ENSSSCG00000035053;ENSSSCG00000000759;ENSSSCG00000032343;ENSSSCG00000032474	SPAG16;APOA4;PGLYRP2;DNAI1;CXCL2;FMOD;;ACLY;FGF9;THBS2;LOX;CILP2;ACHE;;ANGPTL4;;WNT5B;CCL4;CXCL10
3	GO:0061778	MF	intracellular chloride channel activity	3/169	16/25179	0.000155990646424	0.102817963819	ENSSSCG00000006935;ENSSSCG00000006932;ENSSSCG00000003271	CLCA2;CLCA4;TTYH1
3	GO:0005229	MF	intracellular calcium activated chloride channel activity	3/169	16/25179	0.000155990646424	0.102817963819	ENSSSCG00000006935;ENSSSCG00000006932;ENSSSCG00000003271	CLCA2;CLCA4;TTYH1
8	GO:0016746	MF	acyltransferase activity	8/169	232/25179	0.000180107624593	0.115004346666	ENSSSCG00000004713;ENSSSCG00000000260;ENSSSCG00000026499;ENSSSCG00000017421;ENSSSCG00000036236;ENSSSCG00000014861;ENSSSCG00000033541;ENSSSCG00000029944	TGM5;SOAT2;NMT2;ACLY;ELOVL6;MOGAT2;NAT8L;FASN
6	GO:0009152	BP	purine ribonucleotide biosynthetic process	6/169	125/25179	0.000202979899781	0.118307807701	ENSSSCG00000010456;ENSSSCG00000017694;ENSSSCG00000040337;ENSSSCG00000017421;ENSSSCG00000036236;ENSSSCG00000026149	PANK1;ACACA;;ACLY;ELOVL6;PKLR
6	GO:0006164	BP	purine nucleotide biosynthetic process	6/169	128/25179	0.00023085441559	0.118307807701	ENSSSCG00000010456;ENSSSCG00000017694;ENSSSCG00000040337;ENSSSCG00000017421;ENSSSCG00000036236;ENSSSCG00000026149	PANK1;ACACA;;ACLY;ELOVL6;PKLR
17	GO:0006811	BP	ion transport	17/169	949/25179	0.00023142893845	0.118307807701	ENSSSCG00000017086;ENSSSCG00000014321;ENSSSCG00000010959;ENSSSCG00000016448;ENSSSCG00000024428;ENSSSCG00000006935;ENSSSCG00000039419;ENSSSCG00000003255;ENSSSCG00000013374;ENSSSCG00000038149;ENSSSCG00000006811;ENSSSCG00000002432;ENSSSCG00000003271;ENSSSCG00000033329;ENSSSCG00000006932;ENSSSCG00000023478;ENSSSCG00000016516	SLC36A2;KLHL3;NTRK2;KCNH2;CHRNA9;CLCA2;SLCO4A1;CACNG8;KCNC1;KCNE4;SLC6A17;KCNK13;TTYH1;SLC47A1;CLCA4;SLC46A1;ATP6V0A4
7	GO:0046394	BP	carboxylic acid biosynthetic process	7/169	183/25179	0.000244667259683	0.118307807701	ENSSSCG00000017694;ENSSSCG00000010554;ENSSSCG00000017421;ENSSSCG00000036236;ENSSSCG00000025578;ENSSSCG00000026149;ENSSSCG00000029944	ACACA;SCD;ACLY;ELOVL6;ALDH1A2;PKLR;FASN
4	GO:0046031	BP	ADP metabolic process	4/169	46/25179	0.000256527707477	0.118307807701	ENSSSCG00000038300;ENSSSCG00000008261;ENSSSCG00000026149;ENSSSCG00000040337	ALDOB;HK2;PKLR;
5	GO:0006633	BP	fatty acid biosynthetic process	5/169	84/25179	0.000258350494776	0.118307807701	ENSSSCG00000029944;ENSSSCG00000017694;ENSSSCG00000017421;ENSSSCG00000036236;ENSSSCG00000010554	FASN;ACACA;ACLY;ELOVL6;SCD
7	GO:0016053	BP	organic acid biosynthetic process	7/169	185/25179	0.000261410363368	0.118307807701	ENSSSCG00000017694;ENSSSCG00000010554;ENSSSCG00000017421;ENSSSCG00000036236;ENSSSCG00000025578;ENSSSCG00000026149;ENSSSCG00000029944	ACACA;SCD;ACLY;ELOVL6;ALDH1A2;PKLR;FASN
7	GO:0062023	CC	collagen-containing extracellular matrix	7/169	180/25179	0.000221182188629	0.118307807701	ENSSSCG00000015270;ENSSSCG00000009364;ENSSSCG00000009278;ENSSSCG00000004012;ENSSSCG00000030303;ENSSSCG00000013599;ENSSSCG00000006082	FMOD;FREM2;FGF9;THBS2;ACHE;ANGPTL4;MATN2
2	GO:0035976	CC	transcription factor AP-1 complex	2/169	4/25179	0.000266341660757	0.118307807701	ENSSSCG00000051147;ENSSSCG00000013735	;JUNB
7	GO:1901681	MF	sulfur compound binding	7/169	180/25179	0.000221182188629	0.118307807701	ENSSSCG00000000260;ENSSSCG00000010456;ENSSSCG00000009278;ENSSSCG00000004012;ENSSSCG00000032474;ENSSSCG00000008595;ENSSSCG00000016047	SOAT2;PANK1;FGF9;THBS2;CXCL10;APOB;MSTN
3	GO:0019825	MF	oxygen binding	3/169	18/25179	0.000225067252983	0.118307807701	ENSSSCG00000007978;ENSSSCG00000014725;ENSSSCG00000007977	;HBB;HBM
11	GO:0015267	MF	channel activity	11/169	454/25179	0.000261472639572	0.118307807701	ENSSSCG00000016448;ENSSSCG00000024428;ENSSSCG00000006935;ENSSSCG00000003255;ENSSSCG00000013374;ENSSSCG00000038149;ENSSSCG00000002432;ENSSSCG00000003271;ENSSSCG00000034765;ENSSSCG00000006932;ENSSSCG00000017638	KCNH2;CHRNA9;CLCA2;CACNG8;KCNC1;KCNE4;KCNK13;TTYH1;PIEZO2;CLCA4;TSPOAP1
11	GO:0022803	MF	passive transmembrane transporter activity	11/169	454/25179	0.000261472639572	0.118307807701	ENSSSCG00000016448;ENSSSCG00000024428;ENSSSCG00000006935;ENSSSCG00000003255;ENSSSCG00000013374;ENSSSCG00000038149;ENSSSCG00000002432;ENSSSCG00000003271;ENSSSCG00000034765;ENSSSCG00000006932;ENSSSCG00000017638	KCNH2;CHRNA9;CLCA2;CACNG8;KCNC1;KCNE4;KCNK13;TTYH1;PIEZO2;CLCA4;TSPOAP1
14	GO:0015318	MF	inorganic molecular entity transmembrane transporter activity	14/169	696/25179	0.000265971285697	0.118307807701	ENSSSCG00000017086;ENSSSCG00000016448;ENSSSCG00000024428;ENSSSCG00000006935;ENSSSCG00000003255;ENSSSCG00000013374;ENSSSCG00000038149;ENSSSCG00000002432;ENSSSCG00000003271;ENSSSCG00000034765;ENSSSCG00000006932;ENSSSCG00000023478;ENSSSCG00000016516;ENSSSCG00000017638	SLC36A2;KCNH2;CHRNA9;CLCA2;CACNG8;KCNC1;KCNE4;KCNK13;TTYH1;PIEZO2;CLCA4;SLC46A1;ATP6V0A4;TSPOAP1
8	GO:0009150	BP	purine ribonucleotide metabolic process	8/169	248/25179	0.00028280894157	0.118467169659	ENSSSCG00000010456;ENSSSCG00000038300;ENSSSCG00000017694;ENSSSCG00000040337;ENSSSCG00000017421;ENSSSCG00000036236;ENSSSCG00000008261;ENSSSCG00000026149	PANK1;ALDOB;ACACA;;ACLY;ELOVL6;HK2;PKLR
10	GO:0034762	BP	regulation of transmembrane transport	10/169	386/25179	0.000294538106437	0.120365942576	ENSSSCG00000002432;ENSSSCG00000016448;ENSSSCG00000003255;ENSSSCG00000013374;ENSSSCG00000038149;ENSSSCG00000038965;ENSSSCG00000032474;ENSSSCG00000017118;ENSSSCG00000008261;ENSSSCG00000001573	KCNK13;KCNH2;CACNG8;KCNC1;KCNE4;ARC;CXCL10;TERT;HK2;PIM1
3	GO:0033344	BP	cholesterol efflux	3/169	20/25179	0.000311344544566	0.120730877332	ENSSSCG00000040689;ENSSSCG00000000260;ENSSSCG00000008595	APOA4;SOAT2;APOB
18	GO:0042592	BP	homeostatic process	18/169	1067/25179	0.000312354056511	0.120730877332	ENSSSCG00000040689;ENSSSCG00000000260;ENSSSCG00000014321;ENSSSCG00000016448;ENSSSCG00000024428;ENSSSCG00000036933;ENSSSCG00000029438;ENSSSCG00000015320;ENSSSCG00000014232;ENSSSCG00000017694;ENSSSCG00000016047;ENSSSCG00000015334;ENSSSCG00000016516;ENSSSCG00000013599;ENSSSCG00000008261;ENSSSCG00000005015;ENSSSCG00000008595;ENSSSCG00000032474	APOA4;SOAT2;KLHL3;KCNH2;CHRNA9;NR1D1;SESN2;CALCR;LOX;ACACA;MSTN;PDK4;ATP6V0A4;ANGPTL4;HK2;SOS2;APOB;CXCL10
41	GO:0051179	BP	localization	41/169	3513/25179	0.000313156976391	0.120730877332	ENSSSCG00000016166;ENSSSCG00000040689;ENSSSCG00000011890;ENSSSCG00000010959;ENSSSCG00000013374;ENSSSCG00000029438;ENSSSCG00000006811;ENSSSCG00000002432;ENSSSCG00000011243;ENSSSCG00000017682;ENSSSCG00000006003;ENSSSCG00000016448;ENSSSCG00000008595;ENSSSCG00000003255;ENSSSCG00000021155;ENSSSCG00000017421;ENSSSCG00000004676;ENSSSCG00000014861;ENSSSCG00000003271;ENSSSCG00000007978;ENSSSCG00000023478;…	SPAG16;APOA4;NR1I2;NTRK2;KCNC1;SESN2;SLC6A17;KCNK13;GOLGA4;MYO19;MAL2;KCNH2;APOB;CACNG8;;ACLY;DUOXA2;MOGAT2;TTYH1;;SLC46A1;ATP6V0A4;SLC36A2;SOAT2;CHRNA9;PADI6;KCNE4;FGF9;TERT;SLCO4A1;HBB;FABP2;KLHL3;;DNAI1;CLCA2;SLC47A1;CLCA4;ACHE;HK2;RGS14
6	GO:0072522	BP	purine-containing compound biosynthetic process	6/169	137/25179	0.000332916962663	0.123091213825	ENSSSCG00000010456;ENSSSCG00000017694;ENSSSCG00000040337;ENSSSCG00000017421;ENSSSCG00000036236;ENSSSCG00000026149	PANK1;ACACA;;ACLY;ELOVL6;PKLR
8	GO:0006163	BP	purine nucleotide metabolic process	8/169	255/25179	0.0003407491562	0.123091213825	ENSSSCG00000010456;ENSSSCG00000038300;ENSSSCG00000017694;ENSSSCG00000040337;ENSSSCG00000017421;ENSSSCG00000036236;ENSSSCG00000008261;ENSSSCG00000026149	PANK1;ALDOB;ACACA;;ACLY;ELOVL6;HK2;PKLR
12	GO:1901701	BP	cellular response to oxygen-containing compound	12/169	548/25179	0.000345969526262	0.123091213825	ENSSSCG00000029438;ENSSSCG00000025578;ENSSSCG00000010959;ENSSSCG00000017801;ENSSSCG00000051147;ENSSSCG00000036933;ENSSSCG00000009787;ENSSSCG00000017694;ENSSSCG00000026149;ENSSSCG00000015334;ENSSSCG00000016047;ENSSSCG00000032474	SESN2;ALDH1A2;NTRK2;;;NR1D1;CCDC62;ACACA;PKLR;PDK4;MSTN;CXCL10
6	GO:0009260	BP	ribonucleotide biosynthetic process	6/169	139/25179	0.00035977258856	0.123091213825	ENSSSCG00000010456;ENSSSCG00000017694;ENSSSCG00000040337;ENSSSCG00000017421;ENSSSCG00000036236;ENSSSCG00000026149	PANK1;ACACA;;ACLY;ELOVL6;PKLR
3	GO:0035384	BP	thioester biosynthetic process	3/169	21/25179	0.000361448286082	0.123091213825	ENSSSCG00000017694;ENSSSCG00000017421;ENSSSCG00000036236	ACACA;ACLY;ELOVL6
3	GO:0071616	BP	acyl-CoA biosynthetic process	3/169	21/25179	0.000361448286082	0.123091213825	ENSSSCG00000017694;ENSSSCG00000017421;ENSSSCG00000036236	ACACA;ACLY;ELOVL6
15	GO:0015075	MF	ion transmembrane transporter activity	15/169	797/25179	0.000325758648036	0.123091213825	ENSSSCG00000017086;ENSSSCG00000016448;ENSSSCG00000024428;ENSSSCG00000006935;ENSSSCG00000003255;ENSSSCG00000013374;ENSSSCG00000038149;ENSSSCG00000002432;ENSSSCG00000003271;ENSSSCG00000033329;ENSSSCG00000034765;ENSSSCG00000006932;ENSSSCG00000023478;ENSSSCG00000016516;ENSSSCG00000017638	SLC36A2;KCNH2;CHRNA9;CLCA2;CACNG8;KCNC1;KCNE4;KCNK13;TTYH1;SLC47A1;PIEZO2;CLCA4;SLC46A1;ATP6V0A4;TSPOAP1
4	GO:0009135	BP	purine nucleoside diphosphate metabolic process	4/169	51/25179	0.000382738127022	0.126136905636	ENSSSCG00000038300;ENSSSCG00000008261;ENSSSCG00000026149;ENSSSCG00000040337	ALDOB;HK2;PKLR;
4	GO:0009179	BP	purine ribonucleoside diphosphate metabolic process	4/169	51/25179	0.000382738127022	0.126136905636	ENSSSCG00000038300;ENSSSCG00000008261;ENSSSCG00000026149;ENSSSCG00000040337	ALDOB;HK2;PKLR;
15	GO:0048878	BP	chemical homeostasis	15/169	811/25179	0.000390993946145	0.126812369866	ENSSSCG00000040689;ENSSSCG00000000260;ENSSSCG00000014321;ENSSSCG00000016448;ENSSSCG00000024428;ENSSSCG00000036933;ENSSSCG00000029438;ENSSSCG00000015320;ENSSSCG00000017694;ENSSSCG00000015334;ENSSSCG00000016516;ENSSSCG00000013599;ENSSSCG00000008261;ENSSSCG00000008595;ENSSSCG00000032474	APOA4;SOAT2;KLHL3;KCNH2;CHRNA9;NR1D1;SESN2;CALCR;ACACA;PDK4;ATP6V0A4;ANGPTL4;HK2;APOB;CXCL10
6	GO:0046390	BP	ribose phosphate biosynthetic process	6/169	142/25179	0.000403202931773	0.128728836014	ENSSSCG00000010456;ENSSSCG00000017694;ENSSSCG00000040337;ENSSSCG00000017421;ENSSSCG00000036236;ENSSSCG00000026149	PANK1;ACACA;;ACLY;ELOVL6;PKLR
2	GO:0018101	BP	protein citrullination	2/169	5/25179	0.000441941882709	0.136821189233	ENSSSCG00000003484;ENSSSCG00000026478	PADI6;PADI2
2	GO:0004668	MF	protein-arginine deiminase activity	2/169	5/25179	0.000441941882709	0.136821189233	ENSSSCG00000003484;ENSSSCG00000026478	PADI6;PADI2
8	GO:0009259	BP	ribonucleotide metabolic process	8/169	266/25179	0.00045108406265	0.137567173912	ENSSSCG00000010456;ENSSSCG00000038300;ENSSSCG00000017694;ENSSSCG00000040337;ENSSSCG00000017421;ENSSSCG00000036236;ENSSSCG00000008261;ENSSSCG00000026149	PANK1;ALDOB;ACACA;;ACLY;ELOVL6;HK2;PKLR
4	GO:0006165	BP	nucleoside diphosphate phosphorylation	4/169	54/25179	0.000476849924545	0.143286389827	ENSSSCG00000038300;ENSSSCG00000008261;ENSSSCG00000026149;ENSSSCG00000040337	ALDOB;HK2;PKLR;
8	GO:0019693	BP	ribose phosphate metabolic process	8/169	269/25179	0.00048573960054	0.143842279099	ENSSSCG00000010456;ENSSSCG00000038300;ENSSSCG00000017694;ENSSSCG00000040337;ENSSSCG00000017421;ENSSSCG00000036236;ENSSSCG00000008261;ENSSSCG00000026149	PANK1;ALDOB;ACACA;;ACLY;ELOVL6;HK2;PKLR
8	GO:0072521	BP	purine-containing compound metabolic process	8/169	271/25179	0.000510020696114	0.147226859783	ENSSSCG00000010456;ENSSSCG00000038300;ENSSSCG00000017694;ENSSSCG00000040337;ENSSSCG00000017421;ENSSSCG00000036236;ENSSSCG00000008261;ENSSSCG00000026149	PANK1;ALDOB;ACACA;;ACLY;ELOVL6;HK2;PKLR
4	GO:0046939	BP	nucleotide phosphorylation	4/169	55/25179	0.000511579652746	0.147226859783	ENSSSCG00000038300;ENSSSCG00000008261;ENSSSCG00000026149;ENSSSCG00000040337	ALDOB;HK2;PKLR;
13	GO:0019637	BP	organophosphate metabolic process	13/169	658/25179	0.000522250046713	0.148210211173	ENSSSCG00000040689;ENSSSCG00000038300;ENSSSCG00000017694;ENSSSCG00000010456;ENSSSCG00000040337;ENSSSCG00000009152;ENSSSCG00000000436;ENSSSCG00000040581;ENSSSCG00000036236;ENSSSCG00000017421;ENSSSCG00000032481;ENSSSCG00000008261;ENSSSCG00000026149	APOA4;ALDOB;ACACA;PANK1;;SGMS2;PIP4K2C;CISH;ELOVL6;ACLY;DPM2;HK2;PKLR
3	GO:0055090	BP	acylglycerol homeostasis	3/169	24/25179	0.000541980138075	0.149316674513	ENSSSCG00000040689;ENSSSCG00000029438;ENSSSCG00000013599	APOA4;SESN2;ANGPTL4
3	GO:0070328	BP	triglyceride homeostasis	3/169	24/25179	0.000541980138075	0.149316674513	ENSSSCG00000040689;ENSSSCG00000029438;ENSSSCG00000013599	APOA4;SESN2;ANGPTL4
4	GO:0009185	BP	ribonucleoside diphosphate metabolic process	4/169	56/25179	0.000548071775486	0.149316674513	ENSSSCG00000038300;ENSSSCG00000008261;ENSSSCG00000026149;ENSSSCG00000040337	ALDOB;HK2;PKLR;
2	GO:0006651	BP	diacylglycerol biosynthetic process	2/169	6/25179	0.000659986032977	0.172890956562	ENSSSCG00000014861;ENSSSCG00000010483	MOGAT2;PLCE1
6	GO:0008202	BP	steroid metabolic process	6/169	158/25179	0.000708495673688	0.178894587588	ENSSSCG00000040689;ENSSSCG00000000260;ENSSSCG00000011890;ENSSSCG00000017421;ENSSSCG00000000362;ENSSSCG00000008595	APOA4;SOAT2;NR1I2;ACLY;RDH5;APOB
19	GO:0005215	MF	transporter activity	19/169	1197/25179	0.000709169558783	0.178894587588	ENSSSCG00000017086;ENSSSCG00000040689;ENSSSCG00000016448;ENSSSCG00000024428;ENSSSCG00000006935;ENSSSCG00000039419;ENSSSCG00000008595;ENSSSCG00000003255;ENSSSCG00000013374;ENSSSCG00000038149;ENSSSCG00000006811;ENSSSCG00000002432;ENSSSCG00000003271;ENSSSCG00000033329;ENSSSCG00000034765;ENSSSCG00000006932;ENSSSCG00000023478;ENSSSCG00000016516;ENSSSCG00000017638	SLC36A2;APOA4;KCNH2;CHRNA9;CLCA2;SLCO4A1;APOB;CACNG8;KCNC1;KCNE4;SLC6A17;KCNK13;TTYH1;SLC47A1;PIEZO2;CLCA4;SLC46A1;ATP6V0A4;TSPOAP1
2	GO:0098915	BP	membrane repolarization during ventricular cardiac muscle cell action potential	2/169	7/25179	0.000919903183325	0.22922416762	ENSSSCG00000016448;ENSSSCG00000038149	KCNH2;KCNE4
8	GO:0031012	CC	extracellular matrix	8/169	298/25179	0.00094563221889	0.230025037245	ENSSSCG00000015270;ENSSSCG00000009364;ENSSSCG00000009278;ENSSSCG00000004012;ENSSSCG00000014232;ENSSSCG00000030303;ENSSSCG00000013599;ENSSSCG00000006082	FMOD;FREM2;FGF9;THBS2;LOX;ACHE;ANGPTL4;MATN2
8	GO:0030312	CC	external encapsulating structure	8/169	298/25179	0.00094563221889	0.230025037245	ENSSSCG00000015270;ENSSSCG00000009364;ENSSSCG00000009278;ENSSSCG00000004012;ENSSSCG00000014232;ENSSSCG00000030303;ENSSSCG00000013599;ENSSSCG00000006082	FMOD;FREM2;FGF9;THBS2;LOX;ACHE;ANGPTL4;MATN2
6	GO:0005539	MF	glycosaminoglycan binding	6/169	168/25179	0.000974861664923	0.234345275287	ENSSSCG00000025560;ENSSSCG00000009278;ENSSSCG00000004012;ENSSSCG00000032474;ENSSSCG00000008595;ENSSSCG00000016047	PGLYRP2;FGF9;THBS2;CXCL10;APOB;MSTN
3	GO:0071827	BP	plasma lipoprotein particle organization	3/169	30/25179	0.00105553717556	0.250788268699	ENSSSCG00000040689;ENSSSCG00000000260;ENSSSCG00000008595	APOA4;SOAT2;APOB
6	GO:0005244	MF	voltage-gated ion channel activity	6/169	171/25179	0.00106811706085	0.250860182808	ENSSSCG00000016448;ENSSSCG00000003255;ENSSSCG00000013374;ENSSSCG00000038149;ENSSSCG00000002432;ENSSSCG00000017638	KCNH2;CACNG8;KCNC1;KCNE4;KCNK13;TSPOAP1
6	GO:0022832	MF	voltage-gated channel activity	6/169	172/25179	0.00110067617805	0.253464124629	ENSSSCG00000016448;ENSSSCG00000003255;ENSSSCG00000013374;ENSSSCG00000038149;ENSSSCG00000002432;ENSSSCG00000017638	KCNH2;CACNG8;KCNC1;KCNE4;KCNK13;TSPOAP1
13	GO:0000978	MF	RNA polymerase II cis-regulatory region sequence-specific DNA binding	13/169	714/25179	0.00110401346312	0.253464124629	ENSSSCG00000032023;ENSSSCG00000013735;ENSSSCG00000035767;ENSSSCG00000051147;ENSSSCG00000011890;ENSSSCG00000036933;ENSSSCG00000012967;ENSSSCG00000014157;ENSSSCG00000034653;ENSSSCG00000022999;ENSSSCG00000004799;ENSSSCG00000003148;ENSSSCG00000002388	;JUNB;;;NR1I2;NR1D1;FOSL1;NR2F1;DLX4;ZNF232;ZNF770;DBP;ESRRB
4	GO:0042632	BP	cholesterol homeostasis	4/169	69/25179	0.00120572813688	0.262645368763	ENSSSCG00000040689;ENSSSCG00000000260;ENSSSCG00000036933;ENSSSCG00000008595	APOA4;SOAT2;NR1D1;APOB
16	GO:0071310	BP	cellular response to organic substance	16/169	1002/25179	0.00120856443184	0.262645368763	ENSSSCG00000029438;ENSSSCG00000025578;ENSSSCG00000010959;ENSSSCG00000017801;ENSSSCG00000011890;ENSSSCG00000036933;ENSSSCG00000026478;ENSSSCG00000009787;ENSSSCG00000014232;ENSSSCG00000017694;ENSSSCG00000026149;ENSSSCG00000015334;ENSSSCG00000016047;ENSSSCG00000009979;ENSSSCG00000008261;ENSSSCG00000032474	SESN2;ALDH1A2;NTRK2;;NR1I2;NR1D1;PADI2;CCDC62;LOX;ACACA;PKLR;PDK4;MSTN;NEFH;HK2;CXCL10
2	GO:0099625	BP	ventricular cardiac muscle cell membrane repolarization	2/169	8/25179	0.00122112807872	0.262645368763	ENSSSCG00000016448;ENSSSCG00000038149	KCNH2;KCNE4
2	GO:0042135	BP	neurotransmitter catabolic process	2/169	8/25179	0.00122112807872	0.262645368763	ENSSSCG00000030303;ENSSSCG00000035195	ACHE;HNMT
2	GO:0015824	BP	proline transport	2/169	8/25179	0.00122112807872	0.262645368763	ENSSSCG00000017086;ENSSSCG00000006811	SLC36A2;SLC6A17
2	GO:0015671	BP	oxygen transport	2/169	8/25179	0.00122112807872	0.262645368763	ENSSSCG00000014725;ENSSSCG00000007978	HBB;
6	GO:0009165	BP	nucleotide biosynthetic process	6/169	176/25179	0.00123859200844	0.263545949762	ENSSSCG00000010456;ENSSSCG00000017694;ENSSSCG00000040337;ENSSSCG00000017421;ENSSSCG00000036236;ENSSSCG00000026149	PANK1;ACACA;;ACLY;ELOVL6;PKLR
12	GO:1901135	BP	carbohydrate derivative metabolic process	12/169	636/25179	0.00126710797422	0.263545949762	ENSSSCG00000010456;ENSSSCG00000038300;ENSSSCG00000017694;ENSSSCG00000025560;ENSSSCG00000040337;ENSSSCG00000035539;ENSSSCG00000017421;ENSSSCG00000036236;ENSSSCG00000026149;ENSSSCG00000032481;ENSSSCG00000008261;ENSSSCG00000001573	PANK1;ALDOB;ACACA;PGLYRP2;;ST8SIA4;ACLY;ELOVL6;PKLR;DPM2;HK2;PIM1
4	GO:0055092	BP	sterol homeostasis	4/169	70/25179	0.00127218275386	0.263545949762	ENSSSCG00000040689;ENSSSCG00000000260;ENSSSCG00000036933;ENSSSCG00000008595	APOA4;SOAT2;NR1D1;APOB
3	GO:0071825	BP	protein-lipid complex subunit organization	3/169	32/25179	0.00127690740598	0.263545949762	ENSSSCG00000040689;ENSSSCG00000000260;ENSSSCG00000008595	APOA4;SOAT2;APOB
8	GO:0044283	BP	small molecule biosynthetic process	8/169	315/25179	0.00134657261611	0.275145182649	ENSSSCG00000040689;ENSSSCG00000017694;ENSSSCG00000010554;ENSSSCG00000017421;ENSSSCG00000036236;ENSSSCG00000025578;ENSSSCG00000026149;ENSSSCG00000029944	APOA4;ACACA;SCD;ACLY;ELOVL6;ALDH1A2;PKLR;FASN
6	GO:1901293	BP	nucleoside phosphate biosynthetic process	6/169	180/25179	0.00138936180174	0.27786720287	ENSSSCG00000010456;ENSSSCG00000017694;ENSSSCG00000040337;ENSSSCG00000017421;ENSSSCG00000036236;ENSSSCG00000026149	PANK1;ACACA;;ACLY;ELOVL6;PKLR
4	GO:0005496	MF	steroid binding	4/169	72/25179	0.00141270034851	0.27786720287	ENSSSCG00000040689;ENSSSCG00000000260;ENSSSCG00000036441;ENSSSCG00000002388	APOA4;SOAT2;PMP2;ESRRB
13	GO:0000987	MF	cis-regulatory region sequence-specific DNA binding	13/169	734/25179	0.00141331418118	0.27786720287	ENSSSCG00000032023;ENSSSCG00000013735;ENSSSCG00000035767;ENSSSCG00000051147;ENSSSCG00000011890;ENSSSCG00000036933;ENSSSCG00000012967;ENSSSCG00000014157;ENSSSCG00000034653;ENSSSCG00000022999;ENSSSCG00000004799;ENSSSCG00000003148;ENSSSCG00000002388	;JUNB;;;NR1I2;NR1D1;FOSL1;NR2F1;DLX4;ZNF232;ZNF770;DBP;ESRRB
5	GO:0008201	MF	heparin binding	5/169	122/25179	0.0014142900748	0.27786720287	ENSSSCG00000008595;ENSSSCG00000016047;ENSSSCG00000032474;ENSSSCG00000009278;ENSSSCG00000004012	APOB;MSTN;CXCL10;FGF9;THBS2
8	GO:1901137	BP	carbohydrate derivative biosynthetic process	8/169	318/25179	0.0014296050457	0.278201141893	ENSSSCG00000010456;ENSSSCG00000017694;ENSSSCG00000040337;ENSSSCG00000035539;ENSSSCG00000017421;ENSSSCG00000036236;ENSSSCG00000032481;ENSSSCG00000026149	PANK1;ACACA;;ST8SIA4;ACLY;ELOVL6;DPM2;PKLR
14	GO:1901700	BP	response to oxygen-containing compound	14/169	831/25179	0.00149124859532	0.282752529064	ENSSSCG00000040689;ENSSSCG00000029438;ENSSSCG00000025578;ENSSSCG00000010959;ENSSSCG00000017801;ENSSSCG00000051147;ENSSSCG00000036933;ENSSSCG00000004676;ENSSSCG00000009787;ENSSSCG00000017694;ENSSSCG00000026149;ENSSSCG00000015334;ENSSSCG00000016047;ENSSSCG00000032474	APOA4;SESN2;ALDH1A2;NTRK2;;;NR1D1;DUOXA2;CCDC62;ACACA;PKLR;PDK4;MSTN;CXCL10
8	GO:0006820	BP	anion transport	8/169	321/25179	0.00151665778392	0.282752529064	ENSSSCG00000017086;ENSSSCG00000010959;ENSSSCG00000006935;ENSSSCG00000006811;ENSSSCG00000003271;ENSSSCG00000033329;ENSSSCG00000006932;ENSSSCG00000023478	SLC36A2;NTRK2;CLCA2;SLC6A17;TTYH1;SLC47A1;CLCA4;SLC46A1
12	GO:0006812	BP	cation transport	12/169	652/25179	0.00156143520215	0.282752529064	ENSSSCG00000017086;ENSSSCG00000014321;ENSSSCG00000016448;ENSSSCG00000024428;ENSSSCG00000003255;ENSSSCG00000013374;ENSSSCG00000038149;ENSSSCG00000006811;ENSSSCG00000002432;ENSSSCG00000033329;ENSSSCG00000023478;ENSSSCG00000016516	SLC36A2;KLHL3;KCNH2;CHRNA9;CACNG8;KCNC1;KCNE4;SLC6A17;KCNK13;SLC47A1;SLC46A1;ATP6V0A4
2	GO:0015816	BP	glycine transport	2/169	9/25179	0.00156310108782	0.282752529064	ENSSSCG00000017086;ENSSSCG00000006811	SLC36A2;SLC6A17
2	GO:0007028	BP	cytoplasm organization	2/169	9/25179	0.00156310108782	0.282752529064	ENSSSCG00000003484;ENSSSCG00000012967	PADI6;FOSL1
4	GO:0009132	BP	nucleoside diphosphate metabolic process	4/169	74/25179	0.00156369773329	0.282752529064	ENSSSCG00000038300;ENSSSCG00000008261;ENSSSCG00000026149;ENSSSCG00000040337	ALDOB;HK2;PKLR;
2	GO:0042627	CC	chylomicron	2/169	9/25179	0.00156310108782	0.282752529064	ENSSSCG00000040689;ENSSSCG00000008595	APOA4;APOB
4	GO:0016209	MF	antioxidant activity	4/169	74/25179	0.00156369773329	0.282752529064	ENSSSCG00000040689;ENSSSCG00000029438;ENSSSCG00000002279;ENSSSCG00000004676	APOA4;SESN2;GPX2;DUOXA2
14	GO:0000977	MF	RNA polymerase II transcription regulatory region sequence-specific DNA binding	14/169	837/25179	0.00159442580703	0.285779846624	ENSSSCG00000032023;ENSSSCG00000013735;ENSSSCG00000035767;ENSSSCG00000051147;ENSSSCG00000011890;ENSSSCG00000036933;ENSSSCG00000012967;ENSSSCG00000014157;ENSSSCG00000034653;ENSSSCG00000022999;ENSSSCG00000004799;ENSSSCG00000032464;ENSSSCG00000003148;ENSSSCG00000002388	;JUNB;;;NR1I2;NR1D1;FOSL1;NR2F1;DLX4;ZNF232;ZNF770;PURB;DBP;ESRRB
7	GO:0019216	BP	regulation of lipid metabolic process	7/169	252/25179	0.00161544120923	0.287028784594	ENSSSCG00000033822;ENSSSCG00000040689;ENSSSCG00000000436;ENSSSCG00000036933;ENSSSCG00000036236;ENSSSCG00000015334;ENSSSCG00000008595	THRSP;APOA4;PIP4K2C;NR1D1;ELOVL6;PDK4;APOB
15	GO:0000976	MF	transcription cis-regulatory region binding	15/169	937/25179	0.00167594584789	0.295212081982	ENSSSCG00000032023;ENSSSCG00000016448;ENSSSCG00000035767;ENSSSCG00000051147;ENSSSCG00000011890;ENSSSCG00000036933;ENSSSCG00000012967;ENSSSCG00000014157;ENSSSCG00000034653;ENSSSCG00000022999;ENSSSCG00000013735;ENSSSCG00000004799;ENSSSCG00000032464;ENSSSCG00000003148;ENSSSCG00000002388	;KCNH2;;;NR1I2;NR1D1;FOSL1;NR2F1;DLX4;ZNF232;JUNB;ZNF770;PURB;DBP;ESRRB
15	GO:0001067	MF	transcription regulatory region nucleic acid binding	15/169	938/25179	0.00169336964547	0.295731811673	ENSSSCG00000032023;ENSSSCG00000016448;ENSSSCG00000035767;ENSSSCG00000051147;ENSSSCG00000011890;ENSSSCG00000036933;ENSSSCG00000012967;ENSSSCG00000014157;ENSSSCG00000034653;ENSSSCG00000022999;ENSSSCG00000013735;ENSSSCG00000004799;ENSSSCG00000032464;ENSSSCG00000003148;ENSSSCG00000002388	;KCNH2;;;NR1I2;NR1D1;FOSL1;NR2F1;DLX4;ZNF232;JUNB;ZNF770;PURB;DBP;ESRRB
8	GO:0009117	BP	nucleotide metabolic process	8/169	328/25179	0.0017361884918	0.300640164856	ENSSSCG00000010456;ENSSSCG00000038300;ENSSSCG00000017694;ENSSSCG00000040337;ENSSSCG00000017421;ENSSSCG00000036236;ENSSSCG00000008261;ENSSSCG00000026149	PANK1;ALDOB;ACACA;;ACLY;ELOVL6;HK2;PKLR
3	GO:0006096	BP	glycolytic process	3/169	36/25179	0.00180237215276	0.308320270375	ENSSSCG00000038300;ENSSSCG00000008261;ENSSSCG00000026149	ALDOB;HK2;PKLR
4	GO:0005604	CC	basement membrane	4/169	77/25179	0.00181071954412	0.308320270375	ENSSSCG00000030303;ENSSSCG00000009364;ENSSSCG00000009278;ENSSSCG00000004012	ACHE;FREM2;FGF9;THBS2
5	GO:0046890	BP	regulation of lipid biosynthetic process	5/169	130/25179	0.00187108561436	0.309156597372	ENSSSCG00000033822;ENSSSCG00000040689;ENSSSCG00000036933;ENSSSCG00000008595;ENSSSCG00000015334	THRSP;APOA4;NR1D1;APOB;PDK4
4	GO:0033865	BP	nucleoside bisphosphate metabolic process	4/169	78/25179	0.00189873281843	0.309156597372	ENSSSCG00000010456;ENSSSCG00000017694;ENSSSCG00000017421;ENSSSCG00000036236	PANK1;ACACA;ACLY;ELOVL6
4	GO:0033875	BP	ribonucleoside bisphosphate metabolic process	4/169	78/25179	0.00189873281843	0.309156597372	ENSSSCG00000010456;ENSSSCG00000017694;ENSSSCG00000017421;ENSSSCG00000036236	PANK1;ACACA;ACLY;ELOVL6
4	GO:0034032	BP	purine nucleoside bisphosphate metabolic process	4/169	78/25179	0.00189873281843	0.309156597372	ENSSSCG00000010456;ENSSSCG00000017694;ENSSSCG00000017421;ENSSSCG00000036236	PANK1;ACACA;ACLY;ELOVL6
2	GO:0046949	BP	fatty-acyl-CoA biosynthetic process	2/169	10/25179	0.00194526815334	0.309156597372	ENSSSCG00000017421;ENSSSCG00000036236	ACLY;ELOVL6
2	GO:0097623	BP	potassium ion export across plasma membrane	2/169	10/25179	0.00194526815334	0.309156597372	ENSSSCG00000016448;ENSSSCG00000038149	KCNH2;KCNE4
3	GO:0006757	BP	ATP generation from ADP	3/169	37/25179	0.00195180350712	0.309156597372	ENSSSCG00000038300;ENSSSCG00000008261;ENSSSCG00000026149	ALDOB;HK2;PKLR
17	GO:0022857	MF	transmembrane transporter activity	17/169	1120/25179	0.0019150168161	0.309156597372	ENSSSCG00000017086;ENSSSCG00000016448;ENSSSCG00000024428;ENSSSCG00000006935;ENSSSCG00000039419;ENSSSCG00000003255;ENSSSCG00000013374;ENSSSCG00000038149;ENSSSCG00000006811;ENSSSCG00000002432;ENSSSCG00000003271;ENSSSCG00000033329;ENSSSCG00000034765;ENSSSCG00000006932;ENSSSCG00000023478;ENSSSCG00000016516;ENSSSCG00000017638	SLC36A2;KCNH2;CHRNA9;CLCA2;SLCO4A1;CACNG8;KCNC1;KCNE4;SLC6A17;KCNK13;TTYH1;SLC47A1;PIEZO2;CLCA4;SLC46A1;ATP6V0A4;TSPOAP1
8	GO:0006753	BP	nucleoside phosphate metabolic process	8/169	335/25179	0.00198014378796	0.311232907842	ENSSSCG00000010456;ENSSSCG00000038300;ENSSSCG00000017694;ENSSSCG00000040337;ENSSSCG00000017421;ENSSSCG00000036236;ENSSSCG00000008261;ENSSSCG00000026149	PANK1;ALDOB;ACACA;;ACLY;ELOVL6;HK2;PKLR
48	GO:0031323	BP	regulation of cellular metabolic process	48/169	4709/25179	0.00202481824141	0.315825275777	ENSSSCG00000004236;ENSSSCG00000040689;ENSSSCG00000010959;ENSSSCG00000040337;ENSSSCG00000010483;ENSSSCG00000033648;ENSSSCG00000038839;ENSSSCG00000015320;ENSSSCG00000014410;ENSSSCG00000022999;ENSSSCG00000001573;ENSSSCG00000033822;ENSSSCG00000032023;ENSSSCG00000016448;ENSSSCG00000037565;ENSSSCG00000011890;ENSSSCG00000017421;ENSSSCG00000004676;ENSSSCG00000014232;ENSSSCG00000004799;ENSSSCG00000017118;…	PKIB;APOA4;NTRK2;;PLCE1;;TTC36;CALCR;SH3RF2;ZNF232;PIM1;THRSP;;KCNH2;H1-2;NR1I2;ACLY;DUOXA2;LOX;ZNF770;TERT;;TENT5C;PURB;DBP;SESN2;;PADI6;NR1D1;FGF9;RGS14;CCDC62;PDK4;ESRRB;JUNB;;PIP4K2C;PADI2;FOSL1;NR2F1;ARC;DLX4;MSTN;PBX4;ACHE;HK2;TRAP1;
5	GO:0045017	BP	glycerolipid biosynthetic process	5/169	133/25179	0.00206744774023	0.320031512698	ENSSSCG00000014861;ENSSSCG00000000436;ENSSSCG00000040581;ENSSSCG00000010483;ENSSSCG00000032481	MOGAT2;PIP4K2C;CISH;PLCE1;DPM2
9	GO:0098655	BP	cation transmembrane transport	9/169	417/25179	0.00209722404657	0.321549972994	ENSSSCG00000017086;ENSSSCG00000016448;ENSSSCG00000013374;ENSSSCG00000038149;ENSSSCG00000006811;ENSSSCG00000002432;ENSSSCG00000033329;ENSSSCG00000023478;ENSSSCG00000016516	SLC36A2;KCNH2;KCNC1;KCNE4;SLC6A17;KCNK13;SLC47A1;SLC46A1;ATP6V0A4
3	GO:0008009	MF	chemokine activity	3/169	38/25179	0.0021087307973	0.321549972994	ENSSSCG00000008959;ENSSSCG00000032474;ENSSSCG00000032343	CXCL2;CXCL10;CCL4
20	GO:0009056	BP	catabolic process	20/169	1444/25179	0.00220646157403	0.32908488571	ENSSSCG00000040689;ENSSSCG00000038300;ENSSSCG00000014321;ENSSSCG00000025560;ENSSSCG00000040638;ENSSSCG00000036933;ENSSSCG00000011890;ENSSSCG00000010483;ENSSSCG00000029438;ENSSSCG00000028204;ENSSSCG00000004676;ENSSSCG00000007978;ENSSSCG00000014110;ENSSSCG00000008261;ENSSSCG00000030303;ENSSSCG00000014725;ENSSSCG00000007977;ENSSSCG00000008595;ENSSSCG00000026149;ENSSSCG00000035195	APOA4;ALDOB;KLHL3;PGLYRP2;DIO2;NR1D1;NR1I2;PLCE1;SESN2;TREH;DUOXA2;;DMGDH;HK2;ACHE;HBB;HBM;APOB;PKLR;HNMT
2	GO:0086013	BP	membrane repolarization during cardiac muscle cell action potential	2/169	11/25179	0.00236708074351	0.338227698128	ENSSSCG00000016448;ENSSSCG00000038149	KCNH2;KCNE4
2	GO:0086011	BP	membrane repolarization during action potential	2/169	11/25179	0.00236708074351	0.338227698128	ENSSSCG00000016448;ENSSSCG00000038149	KCNH2;KCNE4
2	GO:0046835	BP	carbohydrate phosphorylation	2/169	11/25179	0.00236708074351	0.338227698128	ENSSSCG00000008031;ENSSSCG00000008261	GNPTG;HK2
2	GO:0051004	BP	regulation of lipoprotein lipase activity	2/169	11/25179	0.00236708074351	0.338227698128	ENSSSCG00000040689;ENSSSCG00000013599	APOA4;ANGPTL4
6	GO:0016747	MF	acyltransferase activity, transferring groups other than amino-acyl groups	6/169	200/25179	0.00236349864969	0.338227698128	ENSSSCG00000000260;ENSSSCG00000026499;ENSSSCG00000036236;ENSSSCG00000014861;ENSSSCG00000033541;ENSSSCG00000029944	SOAT2;NMT2;ELOVL6;MOGAT2;NAT8L;FASN
2	GO:0016813	MF	hydrolase activity, acting on carbon-nitrogen (but not peptide) bonds, in linear amidines	2/169	11/25179	0.00236708074351	0.338227698128	ENSSSCG00000003484;ENSSSCG00000026478	PADI6;PADI2
3	GO:0022839	MF	ion gated channel activity	3/169	40/25179	0.00244558372732	0.344624912416	ENSSSCG00000003271;ENSSSCG00000006932;ENSSSCG00000006935	TTYH1;CLCA4;CLCA2
3	GO:0015485	MF	cholesterol binding	3/169	40/25179	0.00244558372732	0.344624912416	ENSSSCG00000040689;ENSSSCG00000000260;ENSSSCG00000036441	APOA4;SOAT2;PMP2
7	GO:0046486	BP	glycerolipid metabolic process	7/169	272/25179	0.00248306205894	0.347509637331	ENSSSCG00000040689;ENSSSCG00000040581;ENSSSCG00000000436;ENSSSCG00000010483;ENSSSCG00000014861;ENSSSCG00000032481;ENSSSCG00000008595	APOA4;CISH;PIP4K2C;PLCE1;MOGAT2;DPM2;APOB
5	GO:0020037	MF	heme binding	5/169	141/25179	0.00266434463929	0.370343904861	ENSSSCG00000036933;ENSSSCG00000014725;ENSSSCG00000007978;ENSSSCG00000007977;ENSSSCG00000004676	NR1D1;HBB;;HBM;DUOXA2
11	GO:0019752	BP	carboxylic acid metabolic process	11/169	606/25179	0.00270679648398	0.371405521174	ENSSSCG00000038300;ENSSSCG00000025578;ENSSSCG00000010554;ENSSSCG00000017421;ENSSSCG00000036236;ENSSSCG00000038839;ENSSSCG00000029438;ENSSSCG00000017694;ENSSSCG00000026149;ENSSSCG00000008261;ENSSSCG00000029944	ALDOB;ALDH1A2;SCD;ACLY;ELOVL6;TTC36;SESN2;ACACA;PKLR;HK2;FASN
24	GO:0042221	BP	response to chemical	24/169	1867/25179	0.00270833566559	0.371405521174	ENSSSCG00000040689;ENSSSCG00000010959;ENSSSCG00000040337;ENSSSCG00000025578;ENSSSCG00000016448;ENSSSCG00000011890;ENSSSCG00000004676;ENSSSCG00000014232;ENSSSCG00000017118;ENSSSCG00000016047;ENSSSCG00000029438;ENSSSCG00000051147;ENSSSCG00000036933;ENSSSCG00000009787;ENSSSCG00000015334;ENSSSCG00000009979;ENSSSCG00000026149;ENSSSCG00000017694;ENSSSCG00000013735;ENSSSCG00000017801;ENSSSCG00000026478;…	APOA4;NTRK2;;ALDH1A2;KCNH2;NR1I2;DUOXA2;LOX;TERT;MSTN;SESN2;;NR1D1;CCDC62;PDK4;NEFH;PKLR;ACACA;JUNB;;PADI2;SLITRK5;HK2;CXCL10
24	GO:0009058	BP	biosynthetic process	24/169	1882/25179	0.00279832169773	0.375223624977	ENSSSCG00000040689;ENSSSCG00000040581;ENSSSCG00000035539;ENSSSCG00000040337;ENSSSCG00000010483;ENSSSCG00000025578;ENSSSCG00000011890;ENSSSCG00000017421;ENSSSCG00000036236;ENSSSCG00000004676;ENSSSCG00000014861;ENSSSCG00000014232;ENSSSCG00000032481;ENSSSCG00000017118;ENSSSCG00000009152;ENSSSCG00000036933;ENSSSCG00000008595;ENSSSCG00000026149;ENSSSCG00000040638;ENSSSCG00000010456;ENSSSCG00000017694;…	APOA4;CISH;ST8SIA4;;PLCE1;ALDH1A2;NR1I2;ACLY;ELOVL6;DUOXA2;MOGAT2;LOX;DPM2;TERT;SGMS2;NR1D1;APOB;PKLR;DIO2;PANK1;ACACA;SCD;PIP4K2C;FASN
3	GO:1902895	BP	positive regulation of pri-miRNA transcription by RNA polymerase II	3/169	42/25179	0.00281391657248	0.375223624977	ENSSSCG00000017118;ENSSSCG00000051147;ENSSSCG00000012967	TERT;;FOSL1
2	GO:0099622	BP	cardiac muscle cell membrane repolarization	2/169	12/25179	0.00282799580318	0.375223624977	ENSSSCG00000016448;ENSSSCG00000038149	KCNH2;KCNE4
2	GO:0032328	BP	alanine transport	2/169	12/25179	0.00282799580318	0.375223624977	ENSSSCG00000017086;ENSSSCG00000006811	SLC36A2;SLC6A17
2	GO:0004312	MF	fatty acid synthase activity	2/169	12/25179	0.00282799580318	0.375223624977	ENSSSCG00000029944;ENSSSCG00000036236	FASN;ELOVL6
4	GO:0008203	BP	cholesterol metabolic process	4/169	88/25179	0.00294745444893	0.384457541632	ENSSSCG00000040689;ENSSSCG00000000260;ENSSSCG00000017421;ENSSSCG00000008595	APOA4;SOAT2;ACLY;APOB
11	GO:0008324	MF	cation transmembrane transporter activity	11/169	613/25179	0.00295403680499	0.384457541632	ENSSSCG00000017086;ENSSSCG00000016448;ENSSSCG00000024428;ENSSSCG00000003255;ENSSSCG00000013374;ENSSSCG00000038149;ENSSSCG00000002432;ENSSSCG00000033329;ENSSSCG00000023478;ENSSSCG00000016516;ENSSSCG00000017638	SLC36A2;KCNH2;CHRNA9;CACNG8;KCNC1;KCNE4;KCNK13;SLC47A1;SLC46A1;ATP6V0A4;TSPOAP1
4	GO:0016052	BP	carbohydrate catabolic process	4/169	89/25179	0.00307024645564	0.397052821696	ENSSSCG00000038300;ENSSSCG00000008261;ENSSSCG00000028204;ENSSSCG00000026149	ALDOB;HK2;TREH;PKLR
4	GO:0016125	BP	sterol metabolic process	4/169	90/25179	0.00319648621498	0.407982205539	ENSSSCG00000040689;ENSSSCG00000000260;ENSSSCG00000017421;ENSSSCG00000008595	APOA4;SOAT2;ACLY;APOB
3	GO:0016684	MF	oxidoreductase activity, acting on peroxide as acceptor	3/169	44/25179	0.00321465937903	0.407982205539	ENSSSCG00000029438;ENSSSCG00000002279;ENSSSCG00000004676	SESN2;GPX2;DUOXA2
2	GO:0086005	BP	ventricular cardiac muscle cell action potential	2/169	13/25179	0.00332747570621	0.409551446853	ENSSSCG00000016448;ENSSSCG00000038149	KCNH2;KCNE4
11	GO:0043436	BP	oxoacid metabolic process	11/169	623/25179	0.0033385453203	0.409551446853	ENSSSCG00000038300;ENSSSCG00000025578;ENSSSCG00000010554;ENSSSCG00000017421;ENSSSCG00000036236;ENSSSCG00000038839;ENSSSCG00000029438;ENSSSCG00000017694;ENSSSCG00000026149;ENSSSCG00000008261;ENSSSCG00000029944	ALDOB;ALDH1A2;SCD;ACLY;ELOVL6;TTC36;SESN2;ACACA;PKLR;HK2;FASN
3	GO:0030301	BP	cholesterol transport	3/169	45/25179	0.00342746035393	0.409551446853	ENSSSCG00000040689;ENSSSCG00000000260;ENSSSCG00000008595	APOA4;SOAT2;APOB
3	GO:0015918	BP	sterol transport	3/169	45/25179	0.00342746035393	0.409551446853	ENSSSCG00000040689;ENSSSCG00000000260;ENSSSCG00000008595	APOA4;SOAT2;APOB
2	GO:0034385	CC	triglyceride-rich plasma lipoprotein particle	2/169	13/25179	0.00332747570621	0.409551446853	ENSSSCG00000040689;ENSSSCG00000008595	APOA4;APOB
2	GO:0034361	CC	very-low-density lipoprotein particle	2/169	13/25179	0.00332747570621	0.409551446853	ENSSSCG00000040689;ENSSSCG00000008595	APOA4;APOB
153	GO:0003674	MF	molecular_function	153/169	20667/25179	0.00329663355704	0.409551446853	ENSSSCG00000008031;ENSSSCG00000035539;ENSSSCG00000026499;ENSSSCG00000017886;ENSSSCG00000045209;ENSSSCG00000043761;ENSSSCG00000040581;ENSSSCG00000034308;ENSSSCG00000000362;ENSSSCG00000009979;ENSSSCG00000000887;ENSSSCG00000022999;ENSSSCG00000049970;ENSSSCG00000001573;ENSSSCG00000025578;ENSSSCG00000041758;ENSSSCG00000003255;ENSSSCG00000021155;ENSSSCG00000007978;ENSSSCG00000023215;ENSSSCG00000006082;…	GNPTG;ST8SIA4;NMT2;FBXO39;;;CISH;LRMDA;RDH5;NEFH;;ZNF232;;PIM1;ALDH1A2;;CACNG8;;;MAOB;MATN2;TENT5C;DBP;;;;PADI6;SLC6A17;PDK4;ANGPTL4;HBB;PMP2;ESRRB;KLHL3;;DNAI1;DLX4;SLC47A1;DMGDH;;;;SESN2;CALCR;GOLGA4;PDE6A;TLL1;THRSP;;XRCC3;NR1I2;ACLY;ELOVL6;TTYH1;LOX;PRSS35;SLC46A1;P2RY6;ALDOB;CHRNA9;;KCNE4;TREH;CCDC62;MAL2;SCD;GRM4;GPX2;FOSL1;GDAP1L1;CLCA2;CLCA4;;HK2;NAT8L;TSPOAP1;FASN;RGS14;LRTM1;NTRK2;SLCO4…
17	GO:0044281	BP	small molecule metabolic process	17/169	1209/25179	0.00348709500225	0.414254721982	ENSSSCG00000040689;ENSSSCG00000038300;ENSSSCG00000025578;ENSSSCG00000010554;ENSSSCG00000010456;ENSSSCG00000040337;ENSSSCG00000000260;ENSSSCG00000036236;ENSSSCG00000017421;ENSSSCG00000029438;ENSSSCG00000017694;ENSSSCG00000038839;ENSSSCG00000032481;ENSSSCG00000008261;ENSSSCG00000026149;ENSSSCG00000008595;ENSSSCG00000029944	APOA4;ALDOB;ALDH1A2;SCD;PANK1;;SOAT2;ELOVL6;ACLY;SESN2;ACACA;TTC36;DPM2;HK2;PKLR;APOB;FASN
5	GO:0046906	MF	tetrapyrrole binding	5/169	151/25179	0.00357498851821	0.422241273945	ENSSSCG00000036933;ENSSSCG00000014725;ENSSSCG00000007978;ENSSSCG00000007977;ENSSSCG00000004676	NR1D1;HBB;;HBM;DUOXA2
4	GO:0006865	BP	amino acid transport	4/169	93/25179	0.00359635534315	0.422323728314	ENSSSCG00000017086;ENSSSCG00000033329;ENSSSCG00000010959;ENSSSCG00000006811	SLC36A2;SLC47A1;NTRK2;SLC6A17
3	GO:0045111	CC	intermediate filament cytoskeleton	3/169	46/25179	0.00364868821301	0.42525934686	ENSSSCG00000009979;ENSSSCG00000003484;ENSSSCG00000011890	NEFH;PADI6;NR1I2
4	GO:0015850	BP	organic hydroxy compound transport	4/169	94/25179	0.0037368478852	0.426065871596	ENSSSCG00000040689;ENSSSCG00000000260;ENSSSCG00000021155;ENSSSCG00000008595	APOA4;SOAT2;;APOB
4	GO:1902652	BP	secondary alcohol metabolic process	4/169	94/25179	0.0037368478852	0.426065871596	ENSSSCG00000040689;ENSSSCG00000000260;ENSSSCG00000017421;ENSSSCG00000008595	APOA4;SOAT2;ACLY;APOB
8	GO:0098662	BP	inorganic cation transmembrane transport	8/169	373/25179	0.00381348233982	0.426065871596	ENSSSCG00000017086;ENSSSCG00000016448;ENSSSCG00000013374;ENSSSCG00000038149;ENSSSCG00000006811;ENSSSCG00000002432;ENSSSCG00000023478;ENSSSCG00000016516	SLC36A2;KCNH2;KCNC1;KCNE4;SLC6A17;KCNK13;SLC46A1;ATP6V0A4
10	GO:0034220	BP	ion transmembrane transport	10/169	544/25179	0.00383121781751	0.426065871596	ENSSSCG00000017086;ENSSSCG00000016448;ENSSSCG00000024428;ENSSSCG00000013374;ENSSSCG00000038149;ENSSSCG00000006811;ENSSSCG00000002432;ENSSSCG00000033329;ENSSSCG00000023478;ENSSSCG00000016516	SLC36A2;KCNH2;CHRNA9;KCNC1;KCNE4;SLC6A17;KCNK13;SLC47A1;SLC46A1;ATP6V0A4
2	GO:0019674	BP	NAD metabolic process	2/169	14/25179	0.0038649882074	0.426065871596	ENSSSCG00000038300;ENSSSCG00000026149	ALDOB;PKLR
2	GO:0046323	BP	glucose import	2/169	14/25179	0.0038649882074	0.426065871596	ENSSSCG00000029438;ENSSSCG00000017801	SESN2;
2	GO:0015669	BP	gas transport	2/169	14/25179	0.0038649882074	0.426065871596	ENSSSCG00000007978;ENSSSCG00000014725	;HBB
16	GO:0003690	MF	double-stranded DNA binding	16/169	1104/25179	0.00369401129763	0.426065871596	ENSSSCG00000032023;ENSSSCG00000016448;ENSSSCG00000037565;ENSSSCG00000035767;ENSSSCG00000051147;ENSSSCG00000011890;ENSSSCG00000036933;ENSSSCG00000012967;ENSSSCG00000014157;ENSSSCG00000034653;ENSSSCG00000022999;ENSSSCG00000013735;ENSSSCG00000004799;ENSSSCG00000032464;ENSSSCG00000003148;ENSSSCG00000002388	;KCNH2;H1-2;;;NR1I2;NR1D1;FOSL1;NR2F1;DLX4;ZNF232;JUNB;ZNF770;PURB;DBP;ESRRB
2	GO:0120227	MF	acyl-CoA binding	2/169	14/25179	0.0038649882074	0.426065871596	ENSSSCG00000000260;ENSSSCG00000010456	SOAT2;PANK1
3	GO:0032934	MF	sterol binding	3/169	47/25179	0.00387844428703	0.426065871596	ENSSSCG00000040689;ENSSSCG00000000260;ENSSSCG00000036441	APOA4;SOAT2;PMP2
11	GO:0006082	BP	organic acid metabolic process	11/169	644/25179	0.00427718657162	0.464871027755	ENSSSCG00000038300;ENSSSCG00000025578;ENSSSCG00000010554;ENSSSCG00000017421;ENSSSCG00000036236;ENSSSCG00000038839;ENSSSCG00000029438;ENSSSCG00000017694;ENSSSCG00000026149;ENSSSCG00000008261;ENSSSCG00000029944	ALDOB;ALDH1A2;SCD;ACLY;ELOVL6;TTC36;SESN2;ACACA;PKLR;HK2;FASN
15	GO:0003700	MF	DNA-binding transcription factor activity	15/169	1005/25179	0.00426182140517	0.464871027755	ENSSSCG00000032023;ENSSSCG00000013735;ENSSSCG00000035767;ENSSSCG00000013933;ENSSSCG00000051147;ENSSSCG00000011890;ENSSSCG00000036933;ENSSSCG00000012967;ENSSSCG00000014157;ENSSSCG00000034653;ENSSSCG00000022999;ENSSSCG00000004799;ENSSSCG00000032464;ENSSSCG00000003148;ENSSSCG00000002388	;JUNB;;PBX4;;NR1I2;NR1D1;FOSL1;NR2F1;DLX4;ZNF232;ZNF770;PURB;DBP;ESRRB
6	GO:0006631	BP	fatty acid metabolic process	6/169	227/25179	0.00440074197553	0.468641138779	ENSSSCG00000029438;ENSSSCG00000017694;ENSSSCG00000010554;ENSSSCG00000017421;ENSSSCG00000036236;ENSSSCG00000029944	SESN2;ACACA;SCD;ACLY;ELOVL6;FASN
2	GO:2000811	BP	negative regulation of anoikis	2/169	15/25179	0.00444000639528	0.468641138779	ENSSSCG00000010959;ENSSSCG00000015334	NTRK2;PDK4
2	GO:0006734	BP	NADH metabolic process	2/169	15/25179	0.00444000639528	0.468641138779	ENSSSCG00000038300;ENSSSCG00000026149	ALDOB;PKLR
2	GO:1901380	BP	negative regulation of potassium ion transmembrane transport	2/169	15/25179	0.00444000639528	0.468641138779	ENSSSCG00000038149;ENSSSCG00000016448	KCNE4;KCNH2
8	GO:0055086	BP	nucleobase-containing small molecule metabolic process	8/169	383/25179	0.00446497763236	0.468641138779	ENSSSCG00000010456;ENSSSCG00000038300;ENSSSCG00000017694;ENSSSCG00000040337;ENSSSCG00000017421;ENSSSCG00000036236;ENSSSCG00000008261;ENSSSCG00000026149	PANK1;ALDOB;ACACA;;ACLY;ELOVL6;HK2;PKLR
4	GO:0120161	BP	regulation of cold-induced thermogenesis	4/169	99/25179	0.00449535864537	0.468641138779	ENSSSCG00000030303;ENSSSCG00000036933;ENSSSCG00000040638;ENSSSCG00000036236	ACHE;NR1D1;DIO2;ELOVL6
2	GO:0005092	MF	GDP-dissociation inhibitor activity	2/169	15/25179	0.00444000639528	0.468641138779	ENSSSCG00000029438;ENSSSCG00000014039	SESN2;RGS14
6	GO:0001227	MF	DNA-binding transcription repressor activity, RNA polymerase II-specific	6/169	228/25179	0.00449514044982	0.468641138779	ENSSSCG00000035767;ENSSSCG00000051147;ENSSSCG00000036933;ENSSSCG00000014157;ENSSSCG00000034653;ENSSSCG00000032464	;;NR1D1;NR2F1;DLX4;PURB
6	GO:0062012	BP	regulation of small molecule metabolic process	6/169	231/25179	0.00478730747347	0.468865216874	ENSSSCG00000040689;ENSSSCG00000029438;ENSSSCG00000040337;ENSSSCG00000036933;ENSSSCG00000015334;ENSSSCG00000008595	APOA4;SESN2;;NR1D1;PDK4;APOB
45	GO:0080090	BP	regulation of primary metabolic process	45/169	4532/25179	0.00480231389091	0.468865216874	ENSSSCG00000004236;ENSSSCG00000040689;ENSSSCG00000010959;ENSSSCG00000040337;ENSSSCG00000010483;ENSSSCG00000033648;ENSSSCG00000038839;ENSSSCG00000015320;ENSSSCG00000014410;ENSSSCG00000022999;ENSSSCG00000001573;ENSSSCG00000033822;ENSSSCG00000032023;ENSSSCG00000016448;ENSSSCG00000037565;ENSSSCG00000011890;ENSSSCG00000036236;ENSSSCG00000014232;ENSSSCG00000004799;ENSSSCG00000017118;ENSSSCG00000035053;…	PKIB;APOA4;NTRK2;;PLCE1;;TTC36;CALCR;SH3RF2;ZNF232;PIM1;THRSP;;KCNH2;H1-2;NR1I2;ELOVL6;LOX;ZNF770;TERT;;TENT5C;PURB;DBP;SESN2;;PADI6;NR1D1;FGF9;CCDC62;PDK4;APOB;ESRRB;JUNB;;PIP4K2C;PADI2;FOSL1;NR2F1;DLX4;MSTN;PBX4;;TRAP1;RGS14
3	GO:0006090	BP	pyruvate metabolic process	3/169	51/25179	0.00488466703981	0.468865216874	ENSSSCG00000038300;ENSSSCG00000008261;ENSSSCG00000026149	ALDOB;HK2;PKLR
3	GO:0060191	BP	regulation of lipase activity	3/169	51/25179	0.00488466703981	0.468865216874	ENSSSCG00000040689;ENSSSCG00000013599;ENSSSCG00000015320	APOA4;ANGPTL4;CALCR
3	GO:0043620	BP	regulation of DNA-templated transcription in response to stress	3/169	51/25179	0.00488466703981	0.468865216874	ENSSSCG00000029438;ENSSSCG00000051147;ENSSSCG00000014039	SESN2;;RGS14
7	GO:1901615	BP	organic hydroxy compound metabolic process	7/169	309/25179	0.00498732691441	0.468865216874	ENSSSCG00000040689;ENSSSCG00000000260;ENSSSCG00000040638;ENSSSCG00000017421;ENSSSCG00000004676;ENSSSCG00000032481;ENSSSCG00000008595	APOA4;SOAT2;DIO2;ACLY;DUOXA2;DPM2;APOB
2	GO:0046463	BP	acylglycerol biosynthetic process	2/169	16/25179	0.00505200864519	0.468865216874	ENSSSCG00000014861;ENSSSCG00000010483	MOGAT2;PLCE1
2	GO:0046460	BP	neutral lipid biosynthetic process	2/169	16/25179	0.00505200864519	0.468865216874	ENSSSCG00000014861;ENSSSCG00000010483	MOGAT2;PLCE1
2	GO:0015936	BP	coenzyme A metabolic process	2/169	16/25179	0.00505200864519	0.468865216874	ENSSSCG00000010456;ENSSSCG00000017421	PANK1;ACLY
2	GO:0097164	BP	ammonium ion metabolic process	2/169	16/25179	0.00505200864519	0.468865216874	ENSSSCG00000014110;ENSSSCG00000035195	DMGDH;HNMT
2	GO:0086009	BP	membrane repolarization	2/169	16/25179	0.00505200864519	0.468865216874	ENSSSCG00000038149;ENSSSCG00000016448	KCNE4;KCNH2
2	GO:0034377	BP	plasma lipoprotein particle assembly	2/169	16/25179	0.00505200864519	0.468865216874	ENSSSCG00000040689;ENSSSCG00000000260	APOA4;SOAT2
53	GO:0019222	BP	regulation of metabolic process	53/169	5565/25179	0.00509293906591	0.468865216874	ENSSSCG00000004236;ENSSSCG00000040689;ENSSSCG00000010959;ENSSSCG00000040337;ENSSSCG00000010483;ENSSSCG00000033648;ENSSSCG00000038839;ENSSSCG00000015320;ENSSSCG00000014410;ENSSSCG00000022999;ENSSSCG00000001573;ENSSSCG00000033822;ENSSSCG00000032023;ENSSSCG00000025578;ENSSSCG00000016448;ENSSSCG00000037565;ENSSSCG00000011890;ENSSSCG00000017421;ENSSSCG00000036236;ENSSSCG00000004676;ENSSSCG00000014232;…	PKIB;APOA4;NTRK2;;PLCE1;;TTC36;CALCR;SH3RF2;ZNF232;PIM1;THRSP;;ALDH1A2;KCNH2;H1-2;NR1I2;ACLY;ELOVL6;DUOXA2;LOX;ZNF770;TERT;;JUNB;TENT5C;PURB;DBP;SESN2;;PADI6;NR1D1;FGF9;RGS14;CCDC62;PDK4;APOB;ESRRB;PGLYRP2;DIO2;;PIP4K2C;PADI2;FOSL1;NR2F1;ARC;DLX4;MSTN;PBX4;ACHE;HK2;TRAP1;
3	GO:0060041	BP	retina development in camera-type eye	3/169	52/25179	0.00515847449128	0.468865216874	ENSSSCG00000030303;ENSSSCG00000014438;ENSSSCG00000010959	ACHE;PDE6A;NTRK2
3	GO:1902893	BP	regulation of pri-miRNA transcription by RNA polymerase II	3/169	52/25179	0.00515847449128	0.468865216874	ENSSSCG00000017118;ENSSSCG00000051147;ENSSSCG00000012967	TERT;;FOSL1
22	GO:0044249	BP	cellular biosynthetic process	22/169	1749/25179	0.00543589618482	0.468865216874	ENSSSCG00000040581;ENSSSCG00000035539;ENSSSCG00000040337;ENSSSCG00000010483;ENSSSCG00000025578;ENSSSCG00000011890;ENSSSCG00000017421;ENSSSCG00000036236;ENSSSCG00000004676;ENSSSCG00000014861;ENSSSCG00000014232;ENSSSCG00000032481;ENSSSCG00000017118;ENSSSCG00000009152;ENSSSCG00000036933;ENSSSCG00000008595;ENSSSCG00000026149;ENSSSCG00000010456;ENSSSCG00000017694;ENSSSCG00000010554;ENSSSCG00000000436;…	CISH;ST8SIA4;;PLCE1;ALDH1A2;NR1I2;ACLY;ELOVL6;DUOXA2;MOGAT2;LOX;DPM2;TERT;SGMS2;NR1D1;APOB;PKLR;PANK1;ACACA;SCD;PIP4K2C;FASN
5	GO:0046942	BP	carboxylic acid transport	5/169	167/25179	0.00546709009635	0.468865216874	ENSSSCG00000023478;ENSSSCG00000010959;ENSSSCG00000017086;ENSSSCG00000033329;ENSSSCG00000006811	SLC46A1;NTRK2;SLC36A2;SLC47A1;SLC6A17
35	GO:0009889	BP	regulation of biosynthetic process	35/169	3277/25179	0.00548032980735	0.468865216874	ENSSSCG00000040689;ENSSSCG00000040337;ENSSSCG00000033648;ENSSSCG00000031803;ENSSSCG00000022999;ENSSSCG00000001573;ENSSSCG00000033822;ENSSSCG00000032023;ENSSSCG00000016448;ENSSSCG00000011890;ENSSSCG00000004676;ENSSSCG00000004799;ENSSSCG00000017118;ENSSSCG00000032464;ENSSSCG00000003148;ENSSSCG00000029438;ENSSSCG00000051147;ENSSSCG00000003484;ENSSSCG00000036933;ENSSSCG00000009278;ENSSSCG00000009787;…	APOA4;;;;ZNF232;PIM1;THRSP;;KCNH2;NR1I2;DUOXA2;ZNF770;TERT;PURB;DBP;SESN2;;PADI6;NR1D1;FGF9;CCDC62;PDK4;APOB;ESRRB;JUNB;PBX4;PADI2;FOSL1;NR2F1;DLX4;MSTN;PKIB;;TRAP1;RGS14
4	GO:0046467	BP	membrane lipid biosynthetic process	4/169	105/25179	0.00553464769556	0.468865216874	ENSSSCG00000009152;ENSSSCG00000035539;ENSSSCG00000036236;ENSSSCG00000032481	SGMS2;ST8SIA4;ELOVL6;DPM2
8	GO:0005975	BP	carbohydrate metabolic process	8/169	399/25179	0.00568176961491	0.468865216874	ENSSSCG00000008031;ENSSSCG00000035539;ENSSSCG00000036933;ENSSSCG00000038300;ENSSSCG00000028204;ENSSSCG00000008261;ENSSSCG00000015691;ENSSSCG00000026149	GNPTG;ST8SIA4;NR1D1;ALDOB;TREH;HK2;;PKLR
2	GO:2000311	BP	regulation of AMPA receptor activity	2/169	17/25179	0.00570047857273	0.468865216874	ENSSSCG00000003255;ENSSSCG00000038965	CACNG8;ARC
2	GO:0060045	BP	positive regulation of cardiac muscle cell proliferation	2/169	17/25179	0.00570047857273	0.468865216874	ENSSSCG00000001573;ENSSSCG00000009278	PIM1;FGF9
2	GO:0060307	BP	regulation of ventricular cardiac muscle cell membrane repolarization	2/169	17/25179	0.00570047857273	0.468865216874	ENSSSCG00000038149;ENSSSCG00000016448	KCNE4;KCNH2
4	GO:0001568	BP	blood vessel development	4/169	108/25179	0.00610976108792	0.468865216874	ENSSSCG00000014232;ENSSSCG00000025578;ENSSSCG00000013735;ENSSSCG00000012967	LOX;ALDH1A2;JUNB;FOSL1
2	GO:0042402	BP	cellular biogenic amine catabolic process	2/169	18/25179	0.00638490498721	0.468865216874	ENSSSCG00000014110;ENSSSCG00000035195	DMGDH;HNMT
2	GO:0065005	BP	protein-lipid complex assembly	2/169	18/25179	0.00638490498721	0.468865216874	ENSSSCG00000040689;ENSSSCG00000000260	APOA4;SOAT2
2	GO:1901623	BP	regulation of lymphocyte chemotaxis	2/169	18/25179	0.00638490498721	0.468865216874	ENSSSCG00000026478;ENSSSCG00000032474	PADI2;CXCL10
2	GO:0048566	BP	embryonic digestive tract development	2/169	18/25179	0.00638490498721	0.468865216874	ENSSSCG00000025578;ENSSSCG00000009278	ALDH1A2;FGF9
2	GO:0009310	BP	amine catabolic process	2/169	18/25179	0.00638490498721	0.468865216874	ENSSSCG00000014110;ENSSSCG00000035195	DMGDH;HNMT
2	GO:0046339	BP	diacylglycerol metabolic process	2/169	18/25179	0.00638490498721	0.468865216874	ENSSSCG00000014861;ENSSSCG00000010483	MOGAT2;PLCE1
6	GO:0071396	BP	cellular response to lipid	6/169	246/25179	0.00646183506931	0.468865216874	ENSSSCG00000025578;ENSSSCG00000036933;ENSSSCG00000009787;ENSSSCG00000016047;ENSSSCG00000015334;ENSSSCG00000032474	ALDH1A2;NR1D1;CCDC62;MSTN;PDK4;CXCL10
7	GO:0034765	BP	regulation of ion transmembrane transport	7/169	325/25179	0.00652313299266	0.468865216874	ENSSSCG00000016448;ENSSSCG00000003255;ENSSSCG00000013374;ENSSSCG00000038149;ENSSSCG00000002432;ENSSSCG00000038965;ENSSSCG00000032474	KCNH2;CACNG8;KCNC1;KCNE4;KCNK13;ARC;CXCL10
3	GO:0001508	BP	action potential	3/169	57/25179	0.00666513564193	0.468865216874	ENSSSCG00000010959;ENSSSCG00000016448;ENSSSCG00000038149	NTRK2;KCNH2;KCNE4
22	GO:1901576	BP	organic substance biosynthetic process	22/169	1820/25179	0.0067060949697	0.468865216874	ENSSSCG00000040689;ENSSSCG00000040581;ENSSSCG00000035539;ENSSSCG00000040337;ENSSSCG00000010483;ENSSSCG00000025578;ENSSSCG00000011890;ENSSSCG00000017421;ENSSSCG00000036236;ENSSSCG00000014861;ENSSSCG00000014232;ENSSSCG00000032481;ENSSSCG00000017118;ENSSSCG00000009152;ENSSSCG00000036933;ENSSSCG00000008595;ENSSSCG00000026149;ENSSSCG00000010456;ENSSSCG00000017694;ENSSSCG00000010554;ENSSSCG00000000436;…	APOA4;CISH;ST8SIA4;;PLCE1;ALDH1A2;NR1I2;ACLY;ELOVL6;MOGAT2;LOX;DPM2;TERT;SGMS2;NR1D1;APOB;PKLR;PANK1;ACACA;SCD;PIP4K2C;FASN
1	GO:0001695	BP	histamine catabolic process	1/169	1/25179	0.00671194249146	0.468865216874	ENSSSCG00000035195	HNMT
1	GO:1903704	BP	negative regulation of production of siRNA involved in RNA interference	1/169	1/25179	0.00671194249146	0.468865216874	ENSSSCG00000017118	TERT
1	GO:0034642	BP	mitochondrion migration along actin filament	1/169	1/25179	0.00671194249146	0.468865216874	ENSSSCG00000017682	MYO19
1	GO:0090242	BP	retinoic acid receptor signaling pathway involved in somitogenesis	1/169	1/25179	0.00671194249146	0.468865216874	ENSSSCG00000025578	ALDH1A2
1	GO:0001172	BP	transcription, RNA-templated	1/169	1/25179	0.00671194249146	0.468865216874	ENSSSCG00000017118	TERT
1	GO:1902010	BP	negative regulation of translation in response to endoplasmic reticulum stress	1/169	1/25179	0.00671194249146	0.468865216874	ENSSSCG00000029438	SESN2
1	GO:0032055	BP	negative regulation of translation in response to stress	1/169	1/25179	0.00671194249146	0.468865216874	ENSSSCG00000029438	SESN2
1	GO:0099540	BP	trans-synaptic signaling by neuropeptide	1/169	1/25179	0.00671194249146	0.468865216874	ENSSSCG00000010959	NTRK2
1	GO:0043335	BP	protein unfolding	1/169	1/25179	0.00671194249146	0.468865216874	ENSSSCG00000013599	ANGPTL4
1	GO:1901740	BP	negative regulation of myoblast fusion	1/169	1/25179	0.00671194249146	0.468865216874	ENSSSCG00000032474	CXCL10
1	GO:0035906	BP	descending aorta development	1/169	1/25179	0.00671194249146	0.468865216874	ENSSSCG00000014232	LOX
1	GO:0035905	BP	ascending aorta development	1/169	1/25179	0.00671194249146	0.468865216874	ENSSSCG00000014232	LOX
1	GO:0043143	BP	regulation of translation by machinery localization	1/169	1/25179	0.00671194249146	0.468865216874	ENSSSCG00000003484	PADI6
1	GO:1905062	BP	positive regulation of cardioblast proliferation	1/169	1/25179	0.00671194249146	0.468865216874	ENSSSCG00000001573	PIM1
1	GO:0099551	BP	trans-synaptic signaling by neuropeptide, modulating synaptic transmission	1/169	1/25179	0.00671194249146	0.468865216874	ENSSSCG00000010959	NTRK2
1	GO:0010070	BP	zygote asymmetric cell division	1/169	1/25179	0.00671194249146	0.468865216874	ENSSSCG00000014039	RGS14
1	GO:0005993	BP	trehalose catabolic process	1/169	1/25179	0.00671194249146	0.468865216874	ENSSSCG00000028204	TREH
1	GO:0005991	BP	trehalose metabolic process	1/169	1/25179	0.00671194249146	0.468865216874	ENSSSCG00000028204	TREH
1	GO:0062103	BP	double-stranded RNA biosynthetic process	1/169	1/25179	0.00671194249146	0.468865216874	ENSSSCG00000017118	TERT
1	GO:0099538	BP	synaptic signaling via neuropeptide	1/169	1/25179	0.00671194249146	0.468865216874	ENSSSCG00000010959	NTRK2
1	GO:0006581	BP	acetylcholine catabolic process	1/169	1/25179	0.00671194249146	0.468865216874	ENSSSCG00000030303	ACHE
1	GO:0052805	BP	imidazole-containing compound catabolic process	1/169	1/25179	0.00671194249146	0.468865216874	ENSSSCG00000035195	HNMT
1	GO:0046352	BP	disaccharide catabolic process	1/169	1/25179	0.00671194249146	0.468865216874	ENSSSCG00000028204	TREH
1	GO:0042426	BP	choline catabolic process	1/169	1/25179	0.00671194249146	0.468865216874	ENSSSCG00000014110	DMGDH
1	GO:0009386	BP	translational attenuation	1/169	1/25179	0.00671194249146	0.468865216874	ENSSSCG00000007952	TRAP1
4	GO:0071805	BP	potassium ion transmembrane transport	4/169	111/25179	0.00672331564353	0.468865216874	ENSSSCG00000038149;ENSSSCG00000013374;ENSSSCG00000016448;ENSSSCG00000002432	KCNE4;KCNC1;KCNH2;KCNK13
1	GO:0031379	CC	RNA-directed RNA polymerase complex	1/169	1/25179	0.00671194249146	0.468865216874	ENSSSCG00000017118	TERT
1	GO:0034359	CC	mature chylomicron	1/169	1/25179	0.00671194249146	0.468865216874	ENSSSCG00000008595	APOB
1	GO:0000333	CC	telomerase catalytic core complex	1/169	1/25179	0.00671194249146	0.468865216874	ENSSSCG00000017118	TERT
1	GO:1990572	CC	TERT-RMRP complex	1/169	1/25179	0.00671194249146	0.468865216874	ENSSSCG00000017118	TERT
10	GO:0022890	MF	inorganic cation transmembrane transporter activity	10/169	558/25179	0.00457188739271	0.468865216874	ENSSSCG00000017086;ENSSSCG00000016448;ENSSSCG00000024428;ENSSSCG00000003255;ENSSSCG00000013374;ENSSSCG00000038149;ENSSSCG00000002432;ENSSSCG00000023478;ENSSSCG00000016516;ENSSSCG00000017638	SLC36A2;KCNH2;CHRNA9;CACNG8;KCNC1;KCNE4;KCNK13;SLC46A1;ATP6V0A4;TSPOAP1
10	GO:0042803	MF	protein homodimerization activity	10/169	560/25179	0.00468632841834	0.468865216874	ENSSSCG00000033822;ENSSSCG00000040689;ENSSSCG00000010456;ENSSSCG00000016448;ENSSSCG00000026478;ENSSSCG00000000362;ENSSSCG00000007189;ENSSSCG00000017118;ENSSSCG00000030303;ENSSSCG00000016047	THRSP;APOA4;PANK1;KCNH2;PADI2;RDH5;SDCBP2;TERT;ACHE;MSTN
6	GO:0001217	MF	DNA-binding transcription repressor activity	6/169	230/25179	0.00468840936325	0.468865216874	ENSSSCG00000035767;ENSSSCG00000051147;ENSSSCG00000036933;ENSSSCG00000014157;ENSSSCG00000034653;ENSSSCG00000032464	;;NR1D1;NR2F1;DLX4;PURB
2	GO:0005251	MF	delayed rectifier potassium channel activity	2/169	16/25179	0.00505200864519	0.468865216874	ENSSSCG00000013374;ENSSSCG00000016448	KCNC1;KCNH2
3	GO:0042379	MF	chemokine receptor binding	3/169	53/25179	0.00544135299299	0.468865216874	ENSSSCG00000008959;ENSSSCG00000032474;ENSSSCG00000032343	CXCL2;CXCL10;CCL4
15	GO:1990837	MF	sequence-specific double-stranded DNA binding	15/169	1046/25179	0.00545893437867	0.468865216874	ENSSSCG00000032023;ENSSSCG00000016448;ENSSSCG00000035767;ENSSSCG00000051147;ENSSSCG00000011890;ENSSSCG00000036933;ENSSSCG00000012967;ENSSSCG00000014157;ENSSSCG00000034653;ENSSSCG00000022999;ENSSSCG00000013735;ENSSSCG00000004799;ENSSSCG00000032464;ENSSSCG00000003148;ENSSSCG00000002388	;KCNH2;;;NR1I2;NR1D1;FOSL1;NR2F1;DLX4;ZNF232;JUNB;ZNF770;PURB;DBP;ESRRB
7	GO:0005261	MF	cation channel activity	7/169	315/25179	0.00552727463132	0.468865216874	ENSSSCG00000016448;ENSSSCG00000024428;ENSSSCG00000003255;ENSSSCG00000013374;ENSSSCG00000038149;ENSSSCG00000002432;ENSSSCG00000017638	KCNH2;CHRNA9;CACNG8;KCNC1;KCNE4;KCNK13;TSPOAP1
1	GO:0032841	MF	calcitonin binding	1/169	1/25179	0.00671194249146	0.468865216874	ENSSSCG00000015320	CALCR
1	GO:0003721	MF	telomerase RNA reverse transcriptase activity	1/169	1/25179	0.00671194249146	0.468865216874	ENSSSCG00000017118	TERT
1	GO:0004028	MF	3-chloroallyl aldehyde dehydrogenase activity	1/169	1/25179	0.00671194249146	0.468865216874	ENSSSCG00000025578	ALDH1A2
1	GO:0003878	MF	ATP citrate synthase activity	1/169	1/25179	0.00671194249146	0.468865216874	ENSSSCG00000017421	ACLY
1	GO:0004313	MF	[acyl-carrier-protein] S-acetyltransferase activity	1/169	1/25179	0.00671194249146	0.468865216874	ENSSSCG00000029944	FASN
1	GO:0004317	MF	3-hydroxypalmitoyl-[acyl-carrier-protein] dehydratase activity	1/169	1/25179	0.00671194249146	0.468865216874	ENSSSCG00000029944	FASN
1	GO:0060002	MF	plus-end directed microfilament motor activity	1/169	1/25179	0.00671194249146	0.468865216874	ENSSSCG00000017682	MYO19
1	GO:0031177	MF	phosphopantetheine binding	1/169	1/25179	0.00671194249146	0.468865216874	ENSSSCG00000029944	FASN
1	GO:0047451	MF	3-hydroxyoctanoyl-[acyl-carrier-protein] dehydratase activity	1/169	1/25179	0.00671194249146	0.468865216874	ENSSSCG00000029944	FASN
1	GO:0061609	MF	fructose-1-phosphate aldolase activity	1/169	1/25179	0.00671194249146	0.468865216874	ENSSSCG00000038300	ALDOB
1	GO:0047117	MF	enoyl-[acyl-carrier-protein] reductase (NADPH, A-specific) activity	1/169	1/25179	0.00671194249146	0.468865216874	ENSSSCG00000029944	FASN
1	GO:0060175	MF	brain-derived neurotrophic factor-activated receptor activity	1/169	1/25179	0.00671194249146	0.468865216874	ENSSSCG00000010959	NTRK2
1	GO:0047865	MF	dimethylglycine dehydrogenase activity	1/169	1/25179	0.00671194249146	0.468865216874	ENSSSCG00000014110	DMGDH
1	GO:0102132	MF	obsolete 3-oxo-pimeloyl-[acp] methyl ester reductase activity	1/169	1/25179	0.00671194249146	0.468865216874	ENSSSCG00000029944	FASN
1	GO:0102131	MF	obsolete 3-oxo-glutaryl-[acp] methyl ester reductase activity	1/169	1/25179	0.00671194249146	0.468865216874	ENSSSCG00000029944	FASN
1	GO:0046997	MF	oxidoreductase activity, acting on the CH-NH group of donors, flavin as acceptor	1/169	1/25179	0.00671194249146	0.468865216874	ENSSSCG00000014110	DMGDH
1	GO:0098680	MF	template-free RNA nucleotidyltransferase	1/169	1/25179	0.00671194249146	0.468865216874	ENSSSCG00000017118	TERT
1	GO:0008659	MF	(3R)-hydroxymyristoyl-[acyl-carrier-protein] dehydratase activity	1/169	1/25179	0.00671194249146	0.468865216874	ENSSSCG00000029944	FASN
1	GO:0004555	MF	alpha,alpha-trehalase activity	1/169	1/25179	0.00671194249146	0.468865216874	ENSSSCG00000028204	TREH
1	GO:0046539	MF	histamine N-methyltransferase activity	1/169	1/25179	0.00671194249146	0.468865216874	ENSSSCG00000035195	HNMT
1	GO:0017188	MF	aspartate N-acetyltransferase activity	1/169	1/25179	0.00671194249146	0.468865216874	ENSSSCG00000033541	NAT8L
1	GO:0008693	MF	3-hydroxydecanoyl-[acyl-carrier-protein] dehydratase activity	1/169	1/25179	0.00671194249146	0.468865216874	ENSSSCG00000029944	FASN
1	GO:0015927	MF	trehalase activity	1/169	1/25179	0.00671194249146	0.468865216874	ENSSSCG00000028204	TREH
1	GO:0019171	MF	3-hydroxyacyl-[acyl-carrier-protein] dehydratase activity	1/169	1/25179	0.00671194249146	0.468865216874	ENSSSCG00000029944	FASN
8	GO:0098660	BP	inorganic ion transmembrane transport	8/169	412/25179	0.00684457118096	0.475697697077	ENSSSCG00000017086;ENSSSCG00000016448;ENSSSCG00000013374;ENSSSCG00000038149;ENSSSCG00000006811;ENSSSCG00000002432;ENSSSCG00000023478;ENSSSCG00000016516	SLC36A2;KCNH2;KCNC1;KCNE4;SLC6A17;KCNK13;SLC46A1;ATP6V0A4
2	GO:0099623	BP	regulation of cardiac muscle cell membrane repolarization	2/169	19/25179	0.00710478184773	0.485525108678	ENSSSCG00000038149;ENSSSCG00000016448	KCNE4;KCNH2
2	GO:0043267	BP	negative regulation of potassium ion transport	2/169	19/25179	0.00710478184773	0.485525108678	ENSSSCG00000038149;ENSSSCG00000016448	KCNE4;KCNH2
2	GO:0050892	BP	intestinal absorption	2/169	19/25179	0.00710478184773	0.485525108678	ENSSSCG00000014861;ENSSSCG00000037272	MOGAT2;FABP2
2	GO:0055023	BP	positive regulation of cardiac muscle tissue growth	2/169	19/25179	0.00710478184773	0.485525108678	ENSSSCG00000001573;ENSSSCG00000009278	PIM1;FGF9
2	GO:0016641	MF	oxidoreductase activity, acting on the CH-NH2 group of donors, oxygen as acceptor	2/169	19/25179	0.00710478184773	0.485525108678	ENSSSCG00000014232;ENSSSCG00000023215	LOX;MAOB
3	GO:0140104	MF	molecular carrier activity	3/169	59/25179	0.00733340040538	0.497818506589	ENSSSCG00000014725;ENSSSCG00000007978;ENSSSCG00000007977	HBB;;HBM
4	GO:0043177	MF	organic acid binding	4/169	114/25179	0.0073763653637	0.499077064492	ENSSSCG00000014725;ENSSSCG00000007978;ENSSSCG00000007977;ENSSSCG00000031112	HBB;;HBM;TM4SF5
34	GO:0031326	BP	regulation of cellular biosynthetic process	34/169	3228/25179	0.00745765361227	0.502911670824	ENSSSCG00000040689;ENSSSCG00000040337;ENSSSCG00000033648;ENSSSCG00000031803;ENSSSCG00000022999;ENSSSCG00000001573;ENSSSCG00000033822;ENSSSCG00000032023;ENSSSCG00000016448;ENSSSCG00000011890;ENSSSCG00000004676;ENSSSCG00000004799;ENSSSCG00000017118;ENSSSCG00000032464;ENSSSCG00000003148;ENSSSCG00000029438;ENSSSCG00000051147;ENSSSCG00000003484;ENSSSCG00000036933;ENSSSCG00000009278;ENSSSCG00000009787;…	APOA4;;;;ZNF232;PIM1;THRSP;;KCNH2;NR1I2;DUOXA2;ZNF770;TERT;PURB;DBP;SESN2;;PADI6;NR1D1;FGF9;CCDC62;PDK4;ESRRB;JUNB;PBX4;PADI2;FOSL1;NR2F1;DLX4;MSTN;PKIB;;TRAP1;RGS14
6	GO:0008509	MF	anion transmembrane transporter activity	6/169	254/25179	0.00751155001698	0.504879939135	ENSSSCG00000017086;ENSSSCG00000006935;ENSSSCG00000003271;ENSSSCG00000033329;ENSSSCG00000006932;ENSSSCG00000023478	SLC36A2;CLCA2;TTYH1;SLC47A1;CLCA4;SLC46A1
3	GO:0035383	BP	thioester metabolic process	3/169	60/25179	0.00768186013305	0.509826586183	ENSSSCG00000017694;ENSSSCG00000017421;ENSSSCG00000036236	ACACA;ACLY;ELOVL6
3	GO:0006637	BP	acyl-CoA metabolic process	3/169	60/25179	0.00768186013305	0.509826586183	ENSSSCG00000017694;ENSSSCG00000017421;ENSSSCG00000036236	ACACA;ACLY;ELOVL6
4	GO:0046034	BP	ATP metabolic process	4/169	116/25179	0.0078341781616	0.509826586183	ENSSSCG00000038300;ENSSSCG00000008261;ENSSSCG00000026149;ENSSSCG00000040337	ALDOB;HK2;PKLR;
2	GO:0060421	BP	positive regulation of heart growth	2/169	20/25179	0.00785960821453	0.509826586183	ENSSSCG00000001573;ENSSSCG00000009278	PIM1;FGF9
2	GO:0034368	BP	protein-lipid complex remodeling	2/169	20/25179	0.00785960821453	0.509826586183	ENSSSCG00000040689;ENSSSCG00000008595	APOA4;APOB
2	GO:0034369	BP	plasma lipoprotein particle remodeling	2/169	20/25179	0.00785960821453	0.509826586183	ENSSSCG00000040689;ENSSSCG00000008595	APOA4;APOB
2	GO:0046716	BP	muscle cell cellular homeostasis	2/169	20/25179	0.00785960821453	0.509826586183	ENSSSCG00000014232;ENSSSCG00000016047	LOX;MSTN
2	GO:2000209	BP	regulation of anoikis	2/169	20/25179	0.00785960821453	0.509826586183	ENSSSCG00000010959;ENSSSCG00000015334	NTRK2;PDK4
2	GO:0045940	BP	positive regulation of steroid metabolic process	2/169	20/25179	0.00785960821453	0.509826586183	ENSSSCG00000040689;ENSSSCG00000036933	APOA4;NR1D1
2	GO:1901570	BP	fatty acid derivative biosynthetic process	2/169	20/25179	0.00785960821453	0.509826586183	ENSSSCG00000017421;ENSSSCG00000036236	ACLY;ELOVL6
13	GO:0000981	MF	DNA-binding transcription factor activity, RNA polymerase II-specific	13/169	852/25179	0.00797092548968	0.51541114092	ENSSSCG00000032023;ENSSSCG00000013735;ENSSSCG00000035767;ENSSSCG00000051147;ENSSSCG00000011890;ENSSSCG00000036933;ENSSSCG00000014157;ENSSSCG00000034653;ENSSSCG00000022999;ENSSSCG00000004799;ENSSSCG00000032464;ENSSSCG00000003148;ENSSSCG00000002388	;JUNB;;;NR1I2;NR1D1;NR2F1;DLX4;ZNF232;ZNF770;PURB;DBP;ESRRB
9	GO:0008134	MF	transcription factor binding	9/169	516/25179	0.00830190757713	0.533975384861	ENSSSCG00000026478;ENSSSCG00000013735;ENSSSCG00000051147;ENSSSCG00000011890;ENSSSCG00000036933;ENSSSCG00000009787;ENSSSCG00000017118;ENSSSCG00000032464;ENSSSCG00000001573	PADI2;JUNB;;NR1I2;NR1D1;CCDC62;TERT;PURB;PIM1
4	GO:0005267	MF	potassium channel activity	4/169	118/25179	0.00831029082298	0.533975384861	ENSSSCG00000038149;ENSSSCG00000013374;ENSSSCG00000016448;ENSSSCG00000002432	KCNE4;KCNC1;KCNH2;KCNK13
2	GO:1904707	BP	positive regulation of vascular associated smooth muscle cell proliferation	2/169	21/25179	0.00864888820737	0.542094272212	ENSSSCG00000051147;ENSSSCG00000009278	;FGF9
2	GO:0034367	BP	protein-containing complex remodeling	2/169	21/25179	0.00864888820737	0.542094272212	ENSSSCG00000040689;ENSSSCG00000008595	APOA4;APOB
2	GO:0042133	BP	neurotransmitter metabolic process	2/169	21/25179	0.00864888820737	0.542094272212	ENSSSCG00000030303;ENSSSCG00000035195	ACHE;HNMT
2	GO:0007616	BP	long-term memory	2/169	21/25179	0.00864888820737	0.542094272212	ENSSSCG00000014039;ENSSSCG00000038965	RGS14;ARC
2	GO:0086002	BP	cardiac muscle cell action potential involved in contraction	2/169	21/25179	0.00864888820737	0.542094272212	ENSSSCG00000038149;ENSSSCG00000016448	KCNE4;KCNH2
66	GO:0005515	MF	protein binding	66/169	7427/25179	0.00846824098973	0.542094272212	ENSSSCG00000016166;ENSSSCG00000040689;ENSSSCG00000011461;ENSSSCG00000010959;ENSSSCG00000017886;ENSSSCG00000013374;ENSSSCG00000010483;ENSSSCG00000034308;ENSSSCG00000005015;ENSSSCG00000014410;ENSSSCG00000007189;ENSSSCG00000037260;ENSSSCG00000011243;ENSSSCG00000014438;ENSSSCG00000001573;ENSSSCG00000033822;ENSSSCG00000017682;ENSSSCG00000000759;ENSSSCG00000016448;ENSSSCG00000015270;ENSSSCG00000011890;…	SPAG16;APOA4;LRTM1;NTRK2;FBXO39;KCNC1;PLCE1;LRMDA;SOS2;SH3RF2;SDCBP2;;GOLGA4;PDE6A;PIM1;THRSP;MYO19;WNT5B;KCNH2;FMOD;NR1I2;;RDH5;DUOXA2;TRAP1;SOWAHB;TERT;ATP6V0A4;CCL4;PURB;MSTN;DMGDH;ALDOB;;PRDM11;;;NR1D1;KCNE4;FGF9;CCDC62;ACACA;PADI2;SLCO4A1;NEFH;ANGPTL4;HBB;APOB;JUNB;PANK1;KLHL3;DIO2;;PIP4K2C;DNAI1;TTC36;GDAP1L1;THBS2;;SLITRK5;CXCL2;ACHE;;TSPOAP1;CXCL10;RGS14
23	GO:0003677	MF	DNA binding	23/169	1957/25179	0.00859002538406	0.542094272212	ENSSSCG00000005015;ENSSSCG00000017886;ENSSSCG00000000887;ENSSSCG00000022999;ENSSSCG00000032023;ENSSSCG00000002546;ENSSSCG00000016448;ENSSSCG00000037565;ENSSSCG00000011890;ENSSSCG00000004799;ENSSSCG00000017118;ENSSSCG00000032464;ENSSSCG00000003148;ENSSSCG00000035767;ENSSSCG00000051147;ENSSSCG00000036933;ENSSSCG00000009979;ENSSSCG00000002388;ENSSSCG00000013735;ENSSSCG00000013933;ENSSSCG00000012967;…	SOS2;FBXO39;;ZNF232;;XRCC3;KCNH2;H1-2;NR1I2;ZNF770;TERT;PURB;DBP;;;NR1D1;NEFH;ESRRB;JUNB;PBX4;FOSL1;NR2F1;DLX4
2	GO:0120020	MF	cholesterol transfer activity	2/169	21/25179	0.00864888820737	0.542094272212	ENSSSCG00000040689;ENSSSCG00000008595	APOA4;APOB
4	GO:0044262	BP	cellular carbohydrate metabolic process	4/169	122/25179	0.00931855104796	0.577743438367	ENSSSCG00000008031;ENSSSCG00000008261;ENSSSCG00000036933;ENSSSCG00000028204	GNPTG;HK2;NR1D1;TREH
2	GO:0042403	BP	thyroid hormone metabolic process	2/169	22/25179	0.00947213095742	0.577743438367	ENSSSCG00000040638;ENSSSCG00000004676	DIO2;DUOXA2
2	GO:1904659	BP	glucose transmembrane transport	2/169	22/25179	0.00947213095742	0.577743438367	ENSSSCG00000029438;ENSSSCG00000017801	SESN2;
2	GO:0045662	BP	negative regulation of myoblast differentiation	2/169	22/25179	0.00947213095742	0.577743438367	ENSSSCG00000032474;ENSSSCG00000016047	CXCL10;MSTN
2	GO:1900371	BP	regulation of purine nucleotide biosynthetic process	2/169	22/25179	0.00947213095742	0.577743438367	ENSSSCG00000015334;ENSSSCG00000040337	PDK4;
2	GO:0030808	BP	regulation of nucleotide biosynthetic process	2/169	22/25179	0.00947213095742	0.577743438367	ENSSSCG00000015334;ENSSSCG00000040337	PDK4;
2	GO:0006084	BP	acetyl-CoA metabolic process	2/169	22/25179	0.00947213095742	0.577743438367	ENSSSCG00000017694;ENSSSCG00000017421	ACACA;ACLY
19	GO:0098772	MF	molecular function regulator	19/169	1539/25179	0.0092472746043	0.577743438367	ENSSSCG00000040689;ENSSSCG00000040581;ENSSSCG00000005015;ENSSSCG00000032343;ENSSSCG00000021155;ENSSSCG00000051147;ENSSSCG00000010483;ENSSSCG00000038149;ENSSSCG00000009278;ENSSSCG00000029438;ENSSSCG00000008959;ENSSSCG00000032474;ENSSSCG00000032481;ENSSSCG00000016047;ENSSSCG00000013599;ENSSSCG00000035053;ENSSSCG00000004236;ENSSSCG00000001573;ENSSSCG00000014039	APOA4;CISH;SOS2;CCL4;;;PLCE1;KCNE4;FGF9;SESN2;CXCL2;CXCL10;DPM2;MSTN;ANGPTL4;;PKIB;PIM1;RGS14
2	GO:0120015	MF	sterol transfer activity	2/169	22/25179	0.00947213095742	0.577743438367	ENSSSCG00000040689;ENSSSCG00000008595	APOA4;APOB
3	GO:0006720	BP	isoprenoid metabolic process	3/169	65/25179	0.00956979221622	0.580024356382	ENSSSCG00000025578;ENSSSCG00000000362;ENSSSCG00000032481	ALDH1A2;RDH5;DPM2
3	GO:0043178	MF	alcohol binding	3/169	65/25179	0.00956979221622	0.580024356382	ENSSSCG00000040689;ENSSSCG00000000260;ENSSSCG00000036441	APOA4;SOAT2;PMP2
16	GO:0043565	MF	sequence-specific DNA binding	16/169	1204/25179	0.00959468665674	0.580024356382	ENSSSCG00000032023;ENSSSCG00000016448;ENSSSCG00000035767;ENSSSCG00000013933;ENSSSCG00000051147;ENSSSCG00000011890;ENSSSCG00000036933;ENSSSCG00000012967;ENSSSCG00000014157;ENSSSCG00000034653;ENSSSCG00000022999;ENSSSCG00000013735;ENSSSCG00000004799;ENSSSCG00000032464;ENSSSCG00000003148;ENSSSCG00000002388	;KCNH2;;PBX4;;NR1I2;NR1D1;FOSL1;NR2F1;DLX4;ZNF232;JUNB;ZNF770;PURB;DBP;ESRRB
5	GO:0015849	BP	organic acid transport	5/169	192/25179	0.00969311465724	0.584246052482	ENSSSCG00000023478;ENSSSCG00000010959;ENSSSCG00000017086;ENSSSCG00000033329;ENSSSCG00000006811	SLC46A1;NTRK2;SLC36A2;SLC47A1;SLC6A17
11	GO:0044092	BP	negative regulation of molecular function	11/169	724/25179	0.00992713639991	0.590891487354	ENSSSCG00000000436;ENSSSCG00000051147;ENSSSCG00000038149;ENSSSCG00000038839;ENSSSCG00000014410;ENSSSCG00000016047;ENSSSCG00000013599;ENSSSCG00000035053;ENSSSCG00000004236;ENSSSCG00000001573;ENSSSCG00000014039	PIP4K2C;;KCNE4;TTC36;SH3RF2;MSTN;ANGPTL4;;PKIB;PIM1;RGS14
8	GO:0007167	BP	enzyme linked receptor protein signaling pathway	8/169	440/25179	0.0099526783966	0.590891487354	ENSSSCG00000010959;ENSSSCG00000039342;ENSSSCG00000051147;ENSSSCG00000010483;ENSSSCG00000009278;ENSSSCG00000014232;ENSSSCG00000015334;ENSSSCG00000016047	NTRK2;DNAI1;;PLCE1;FGF9;LOX;PDK4;MSTN
3	GO:0051781	BP	positive regulation of cell division	3/169	66/25179	0.00997687873231	0.590891487354	ENSSSCG00000006202;ENSSSCG00000009278;ENSSSCG00000010167	CSPP1;FGF9;
3	GO:0120162	BP	positive regulation of cold-induced thermogenesis	3/169	66/25179	0.00997687873231	0.590891487354	ENSSSCG00000030303;ENSSSCG00000040638;ENSSSCG00000036236	ACHE;DIO2;ELOVL6
3	GO:0001649	BP	osteoblast differentiation	3/169	66/25179	0.00997687873231	0.590891487354	ENSSSCG00000014232;ENSSSCG00000013735;ENSSSCG00000009278	LOX;JUNB;FGF9
49	GO:0043167	MF	ion binding	49/169	5214/25179	0.00992395253774	0.590891487354	ENSSSCG00000040689;ENSSSCG00000026149;ENSSSCG00000010959;ENSSSCG00000040337;ENSSSCG00000017886;ENSSSCG00000000138;ENSSSCG00000033648;ENSSSCG00000014410;ENSSSCG00000007189;ENSSSCG00000014438;ENSSSCG00000008853;ENSSSCG00000032023;ENSSSCG00000002546;ENSSSCG00000011890;ENSSSCG00000017421;ENSSSCG00000004676;ENSSSCG00000003271;ENSSSCG00000014232;ENSSSCG00000007978;ENSSSCG00000001573;ENSSSCG00000017118;…	APOA4;PKLR;NTRK2;;FBXO39;PVALB;;SH3RF2;SDCBP2;PDE6A;TLL1;;XRCC3;NR1I2;ACLY;DUOXA2;TTYH1;LOX;;PIM1;TERT;MATN2;HBM;;SESN2;;PADI6;NR1D1;MYO19;PDK4;HBB;FABP2;PMP2;ESRRB;TGM5;PANK1;ACACA;PGLYRP2;SCD;PIP4K2C;PADI2;NR2F1;THBS2;CLCA2;ACHE;HK2;TRAP1;TM4SF5;
36	GO:0043169	MF	cation binding	36/169	3534/25179	0.0100881255078	0.595753377171	ENSSSCG00000040689;ENSSSCG00000017886;ENSSSCG00000000138;ENSSSCG00000033648;ENSSSCG00000014410;ENSSSCG00000014438;ENSSSCG00000008853;ENSSSCG00000032023;ENSSSCG00000011890;ENSSSCG00000017421;ENSSSCG00000004676;ENSSSCG00000003271;ENSSSCG00000014232;ENSSSCG00000007978;ENSSSCG00000001573;ENSSSCG00000017118;ENSSSCG00000006082;ENSSSCG00000007977;ENSSSCG00000003655;ENSSSCG00000003484;ENSSSCG00000036933;…	APOA4;FBXO39;PVALB;;SH3RF2;PDE6A;TLL1;;NR1I2;ACLY;DUOXA2;TTYH1;LOX;;PIM1;TERT;MATN2;HBM;;PADI6;NR1D1;HBB;FABP2;PKLR;ESRRB;TGM5;ACACA;PGLYRP2;SCD;PADI2;NR2F1;THBS2;CLCA2;ACHE;TM4SF5;
2	GO:0008645	BP	hexose transmembrane transport	2/169	23/25179	0.0103288505666	0.598792944969	ENSSSCG00000029438;ENSSSCG00000017801	SESN2;
2	GO:0035337	BP	fatty-acyl-CoA metabolic process	2/169	23/25179	0.0103288505666	0.598792944969	ENSSSCG00000017421;ENSSSCG00000036236	ACLY;ELOVL6
2	GO:0003351	BP	epithelial cilium movement involved in extracellular fluid movement	2/169	23/25179	0.0103288505666	0.598792944969	ENSSSCG00000016166;ENSSSCG00000039342	SPAG16;DNAI1
2	GO:0018195	BP	peptidyl-arginine modification	2/169	23/25179	0.0103288505666	0.598792944969	ENSSSCG00000003484;ENSSSCG00000026478	PADI6;PADI2
2	GO:0010592	BP	positive regulation of lamellipodium assembly	2/169	23/25179	0.0103288505666	0.598792944969	ENSSSCG00000010483;ENSSSCG00000016047	PLCE1;MSTN
3	GO:0006639	BP	acylglycerol metabolic process	3/169	67/25179	0.0103939117189	0.598792944969	ENSSSCG00000014861;ENSSSCG00000010483;ENSSSCG00000008595	MOGAT2;PLCE1;APOB
3	GO:0043197	CC	dendritic spine	3/169	67/25179	0.0103939117189	0.598792944969	ENSSSCG00000014039;ENSSSCG00000036933;ENSSSCG00000038965	RGS14;NR1D1;ARC
2	GO:0016638	MF	oxidoreductase activity, acting on the CH-NH2 group of donors	2/169	23/25179	0.0103288505666	0.598792944969	ENSSSCG00000014232;ENSSSCG00000023215	LOX;MAOB
4	GO:0022843	MF	voltage-gated cation channel activity	4/169	126/25179	0.01040334241	0.598792944969	ENSSSCG00000016448;ENSSSCG00000013374;ENSSSCG00000038149;ENSSSCG00000017638	KCNH2;KCNC1;KCNE4;TSPOAP1
3	GO:0006638	BP	neutral lipid metabolic process	3/169	68/25179	0.0108209349185	0.610212370891	ENSSSCG00000014861;ENSSSCG00000010483;ENSSSCG00000008595	MOGAT2;PLCE1;APOB
13	GO:0055085	BP	transmembrane transport	13/169	920/25179	0.0111624634055	0.610212370891	ENSSSCG00000017086;ENSSSCG00000029438;ENSSSCG00000016448;ENSSSCG00000024428;ENSSSCG00000017801;ENSSSCG00000039419;ENSSSCG00000013374;ENSSSCG00000038149;ENSSSCG00000006811;ENSSSCG00000002432;ENSSSCG00000033329;ENSSSCG00000023478;ENSSSCG00000016516	SLC36A2;SESN2;KCNH2;CHRNA9;;SLCO4A1;KCNC1;KCNE4;SLC6A17;KCNK13;SLC47A1;SLC46A1;ATP6V0A4
2	GO:0042446	BP	hormone biosynthetic process	2/169	24/25179	0.0112185660596	0.610212370891	ENSSSCG00000040638;ENSSSCG00000004676	DIO2;DUOXA2
24	GO:0051716	BP	cellular response to stimulus	24/169	2137/25179	0.0119473796227	0.610212370891	ENSSSCG00000010959;ENSSSCG00000040337;ENSSSCG00000025578;ENSSSCG00000016448;ENSSSCG00000011890;ENSSSCG00000014232;ENSSSCG00000017118;ENSSSCG00000016047;ENSSSCG00000029438;ENSSSCG00000051147;ENSSSCG00000036933;ENSSSCG00000009787;ENSSSCG00000002546;ENSSSCG00000015334;ENSSSCG00000009979;ENSSSCG00000026149;ENSSSCG00000017694;ENSSSCG00000013735;ENSSSCG00000017801;ENSSSCG00000026478;ENSSSCG00000012967;…	NTRK2;;ALDH1A2;KCNH2;NR1I2;LOX;TERT;MSTN;SESN2;;NR1D1;CCDC62;XRCC3;PDK4;NEFH;PKLR;ACACA;JUNB;;PADI2;FOSL1;HK2;CXCL10;RGS14
2	GO:0086001	BP	cardiac muscle cell action potential	2/169	25/25179	0.0121408013454	0.610212370891	ENSSSCG00000038149;ENSSSCG00000016448	KCNE4;KCNH2
2	GO:0046627	BP	negative regulation of insulin receptor signaling pathway	2/169	25/25179	0.0121408013454	0.610212370891	ENSSSCG00000000436;ENSSSCG00000016047	PIP4K2C;MSTN
2	GO:0032467	BP	positive regulation of cytokinesis	2/169	25/25179	0.0121408013454	0.610212370891	ENSSSCG00000006202;ENSSSCG00000010167	CSPP1;
2	GO:0060306	BP	regulation of membrane repolarization	2/169	25/25179	0.0121408013454	0.610212370891	ENSSSCG00000038149;ENSSSCG00000016448	KCNE4;KCNH2
3	GO:0019218	BP	regulation of steroid metabolic process	3/169	71/25179	0.0121623489344	0.610212370891	ENSSSCG00000040689;ENSSSCG00000036933;ENSSSCG00000008595	APOA4;NR1D1;APOB
3	GO:0030148	BP	sphingolipid biosynthetic process	3/169	72/25179	0.0126297249605	0.610212370891	ENSSSCG00000009152;ENSSSCG00000035539;ENSSSCG00000036236	SGMS2;ST8SIA4;ELOVL6
3	GO:0032465	BP	regulation of cytokinesis	3/169	72/25179	0.0126297249605	0.610212370891	ENSSSCG00000006202;ENSSSCG00000017682;ENSSSCG00000010167	CSPP1;MYO19;
2	GO:0042908	BP	xenobiotic transport	2/169	26/25179	0.0130950851687	0.610212370891	ENSSSCG00000011890;ENSSSCG00000033329	NR1I2;SLC47A1
2	GO:0015749	BP	monosaccharide transmembrane transport	2/169	26/25179	0.0130950851687	0.610212370891	ENSSSCG00000029438;ENSSSCG00000017801	SESN2;
2	GO:1900077	BP	negative regulation of cellular response to insulin stimulus	2/169	26/25179	0.0130950851687	0.610212370891	ENSSSCG00000000436;ENSSSCG00000016047	PIP4K2C;MSTN
2	GO:0006858	BP	extracellular transport	2/169	26/25179	0.0130950851687	0.610212370891	ENSSSCG00000016166;ENSSSCG00000039342	SPAG16;DNAI1
2	GO:0021954	BP	central nervous system neuron development	2/169	26/25179	0.0130950851687	0.610212370891	ENSSSCG00000010959;ENSSSCG00000038839	NTRK2;TTC36
4	GO:0042593	BP	glucose homeostasis	4/169	135/25179	0.0131344922123	0.610212370891	ENSSSCG00000029438;ENSSSCG00000008261;ENSSSCG00000036933;ENSSSCG00000015334	SESN2;HK2;NR1D1;PDK4
4	GO:0033500	BP	carbohydrate homeostasis	4/169	135/25179	0.0131344922123	0.610212370891	ENSSSCG00000029438;ENSSSCG00000008261;ENSSSCG00000036933;ENSSSCG00000015334	SESN2;HK2;NR1D1;PDK4
1	GO:0007620	BP	copulation	1/169	2/25179	0.0133790996016	0.610212370891	ENSSSCG00000035053
1	GO:2000818	BP	negative regulation of myoblast proliferation	1/169	2/25179	0.0133790996016	0.610212370891	ENSSSCG00000016047	MSTN
1	GO:1900369	BP	negative regulation of RNA interference	1/169	2/25179	0.0133790996016	0.610212370891	ENSSSCG00000017118	TERT
1	GO:1905916	BP	negative regulation of cell differentiation involved in phenotypic switching	1/169	2/25179	0.0133790996016	0.610212370891	ENSSSCG00000009278	FGF9
1	GO:0070561	BP	vitamin D receptor signaling pathway	1/169	2/25179	0.0133790996016	0.610212370891	ENSSSCG00000001573	PIM1
1	GO:0036413	BP	histone H3-R26 citrullination	1/169	2/25179	0.0133790996016	0.610212370891	ENSSSCG00000026478	PADI2
1	GO:1905931	BP	negative regulation of vascular associated smooth muscle cell differentiation involved in phenotypic switching	1/169	2/25179	0.0133790996016	0.610212370891	ENSSSCG00000009278	FGF9
1	GO:0071140	BP	resolution of mitotic recombination intermediates	1/169	2/25179	0.0133790996016	0.610212370891	ENSSSCG00000002546	XRCC3
1	GO:1905371	BP	ceramide phosphoethanolamine metabolic process	1/169	2/25179	0.0133790996016	0.610212370891	ENSSSCG00000009152	SGMS2
1	GO:0010848	BP	regulation of chromatin disassembly	1/169	2/25179	0.0133790996016	0.610212370891	ENSSSCG00000026478	PADI2
1	GO:0034445	BP	negative regulation of plasma lipoprotein oxidation	1/169	2/25179	0.0133790996016	0.610212370891	ENSSSCG00000040689	APOA4
1	GO:0034444	BP	regulation of plasma lipoprotein oxidation	1/169	2/25179	0.0133790996016	0.610212370891	ENSSSCG00000040689	APOA4
1	GO:0018008	BP	N-terminal peptidyl-glycine N-myristoylation	1/169	2/25179	0.0133790996016	0.610212370891	ENSSSCG00000026499	NMT2
1	GO:2001295	BP	malonyl-CoA biosynthetic process	1/169	2/25179	0.0133790996016	0.610212370891	ENSSSCG00000017694	ACACA
1	GO:0006982	BP	response to lipid hydroperoxide	1/169	2/25179	0.0133790996016	0.610212370891	ENSSSCG00000040689	APOA4
1	GO:0007618	BP	mating	1/169	2/25179	0.0133790996016	0.610212370891	ENSSSCG00000035053
1	GO:0034242	BP	negative regulation of syncytium formation by plasma membrane fusion	1/169	2/25179	0.0133790996016	0.610212370891	ENSSSCG00000032474	CXCL10
1	GO:0071139	BP	resolution of recombination intermediates	1/169	2/25179	0.0133790996016	0.610212370891	ENSSSCG00000002546	XRCC3
1	GO:0045003	BP	double-strand break repair via synthesis-dependent strand annealing	1/169	2/25179	0.0133790996016	0.610212370891	ENSSSCG00000002546	XRCC3
1	GO:0051958	BP	methotrexate transport	1/169	2/25179	0.0133790996016	0.610212370891	ENSSSCG00000023478	SLC46A1
1	GO:0090065	BP	regulation of production of siRNA involved in RNA interference	1/169	2/25179	0.0133790996016	0.610212370891	ENSSSCG00000017118	TERT
1	GO:0042404	BP	thyroid hormone catabolic process	1/169	2/25179	0.0133790996016	0.610212370891	ENSSSCG00000040638	DIO2
1	GO:0042635	BP	positive regulation of hair cycle	1/169	2/25179	0.0133790996016	0.610212370891	ENSSSCG00000017118	TERT
1	GO:0048632	BP	negative regulation of skeletal muscle tissue growth	1/169	2/25179	0.0133790996016	0.610212370891	ENSSSCG00000016047	MSTN
1	GO:0061889	BP	negative regulation of astrocyte activation	1/169	2/25179	0.0133790996016	0.610212370891	ENSSSCG00000036933	NR1D1
1	GO:0061888	BP	regulation of astrocyte activation	1/169	2/25179	0.0133790996016	0.610212370891	ENSSSCG00000036933	NR1D1
1	GO:0090737	BP	telomere maintenance via telomere trimming	1/169	2/25179	0.0133790996016	0.610212370891	ENSSSCG00000002546	XRCC3
1	GO:1905373	BP	ceramide phosphoethanolamine biosynthetic process	1/169	2/25179	0.0133790996016	0.610212370891	ENSSSCG00000009152	SGMS2
1	GO:1900240	BP	negative regulation of phenotypic switching	1/169	2/25179	0.0133790996016	0.610212370891	ENSSSCG00000009278	FGF9
1	GO:0072156	BP	distal tubule morphogenesis	1/169	2/25179	0.0133790996016	0.610212370891	ENSSSCG00000014321	KLHL3
3	GO:0005581	CC	collagen trimer	3/169	70/25179	0.0117051154597	0.610212370891	ENSSSCG00000037260;ENSSSCG00000005938;ENSSSCG00000014232	;COL22A1;LOX
2	GO:1990777	CC	lipoprotein particle	2/169	25/25179	0.0121408013454	0.610212370891	ENSSSCG00000040689;ENSSSCG00000008595	APOA4;APOB
2	GO:0034358	CC	plasma lipoprotein particle	2/169	25/25179	0.0121408013454	0.610212370891	ENSSSCG00000040689;ENSSSCG00000008595	APOA4;APOB
3	GO:0044309	CC	neuron spine	3/169	71/25179	0.0121623489344	0.610212370891	ENSSSCG00000014039;ENSSSCG00000036933;ENSSSCG00000038965	RGS14;NR1D1;ARC
1	GO:0033185	CC	dolichol-phosphate-mannose synthase complex	1/169	2/25179	0.0133790996016	0.610212370891	ENSSSCG00000032481	DPM2
1	GO:0009923	CC	fatty acid elongase complex	1/169	2/25179	0.0133790996016	0.610212370891	ENSSSCG00000036236	ELOVL6
1	GO:0033065	CC	Rad51C-XRCC3 complex	1/169	2/25179	0.0133790996016	0.610212370891	ENSSSCG00000002546	XRCC3
1	GO:1990716	CC	axonemal central apparatus	1/169	2/25179	0.0133790996016	0.610212370891	ENSSSCG00000016166	SPAG16
1	GO:0099160	CC	postsynaptic intermediate filament cytoskeleton	1/169	2/25179	0.0133790996016	0.610212370891	ENSSSCG00000009979	NEFH
1	GO:1902937	CC	inward rectifier potassium channel complex	1/169	2/25179	0.0133790996016	0.610212370891	ENSSSCG00000016448	KCNH2
2	GO:0005504	MF	fatty acid binding	2/169	24/25179	0.0112185660596	0.610212370891	ENSSSCG00000037272;ENSSSCG00000036441	FABP2;PMP2
2	GO:0004114	MF	3',5'-cyclic-nucleotide phosphodiesterase activity	2/169	24/25179	0.0112185660596	0.610212370891	ENSSSCG00000014438;ENSSSCG00000037272	PDE6A;FABP2
2	GO:0004112	MF	cyclic-nucleotide phosphodiesterase activity	2/169	25/25179	0.0121408013454	0.610212370891	ENSSSCG00000014438;ENSSSCG00000037272	PDE6A;FABP2
3	GO:0005254	MF	chloride channel activity	3/169	71/25179	0.0121623489344	0.610212370891	ENSSSCG00000003271;ENSSSCG00000006932;ENSSSCG00000006935	TTYH1;CLCA4;CLCA2
4	GO:0031406	MF	carboxylic acid binding	4/169	132/25179	0.012178532331	0.610212370891	ENSSSCG00000029438;ENSSSCG00000031112;ENSSSCG00000036441;ENSSSCG00000037272	SESN2;TM4SF5;PMP2;FABP2
1	GO:0033842	MF	N-acetyl-beta-glucosaminyl-glycoprotein 4-beta-N-acetylgalactosaminyltransferase activity	1/169	2/25179	0.0133790996016	0.610212370891	ENSSSCG00000033412	B4GALNT3
1	GO:0004743	MF	pyruvate kinase activity	1/169	2/25179	0.0133790996016	0.610212370891	ENSSSCG00000026149	PKLR
1	GO:1905502	MF	acetyl-CoA binding	1/169	2/25179	0.0133790996016	0.610212370891	ENSSSCG00000010456	PANK1
1	GO:0003990	MF	acetylcholinesterase activity	1/169	2/25179	0.0133790996016	0.610212370891	ENSSSCG00000030303	ACHE
1	GO:0004316	MF	3-oxoacyl-[acyl-carrier-protein] reductase (NADPH) activity	1/169	2/25179	0.0133790996016	0.610212370891	ENSSSCG00000029944	FASN
1	GO:0004314	MF	[acyl-carrier-protein] S-malonyltransferase activity	1/169	2/25179	0.0133790996016	0.610212370891	ENSSSCG00000029944	FASN
1	GO:0004315	MF	3-oxoacyl-[acyl-carrier-protein] synthase activity	1/169	2/25179	0.0133790996016	0.610212370891	ENSSSCG00000029944	FASN
1	GO:0019107	MF	myristoyltransferase activity	1/169	2/25179	0.0133790996016	0.610212370891	ENSSSCG00000026499	NMT2
1	GO:0048403	MF	brain-derived neurotrophic factor binding	1/169	2/25179	0.0133790996016	0.610212370891	ENSSSCG00000010959	NTRK2
1	GO:0032542	MF	sulfiredoxin activity	1/169	2/25179	0.0133790996016	0.610212370891	ENSSSCG00000029438	SESN2
1	GO:0034736	MF	cholesterol O-acyltransferase activity	1/169	2/25179	0.0133790996016	0.610212370891	ENSSSCG00000000260	SOAT2
1	GO:0004379	MF	glycylpeptide N-tetradecanoyltransferase activity	1/169	2/25179	0.0133790996016	0.610212370891	ENSSSCG00000026499	NMT2
1	GO:0016418	MF	S-acetyltransferase activity	1/169	2/25179	0.0133790996016	0.610212370891	ENSSSCG00000029944	FASN
1	GO:0016419	MF	S-malonyltransferase activity	1/169	2/25179	0.0133790996016	0.610212370891	ENSSSCG00000029944	FASN
1	GO:0008517	MF	folic acid transmembrane transporter activity	1/169	2/25179	0.0133790996016	0.610212370891	ENSSSCG00000023478	SLC46A1
1	GO:0016295	MF	myristoyl-[acyl-carrier-protein] hydrolase activity	1/169	2/25179	0.0133790996016	0.610212370891	ENSSSCG00000029944	FASN
1	GO:0003968	MF	RNA-directed 5'-3' RNA polymerase activity	1/169	2/25179	0.0133790996016	0.610212370891	ENSSSCG00000017118	TERT
1	GO:0004772	MF	sterol O-acyltransferase activity	1/169	2/25179	0.0133790996016	0.610212370891	ENSSSCG00000000260	SOAT2
1	GO:0030156	MF	benzodiazepine receptor binding	1/169	2/25179	0.0133790996016	0.610212370891	ENSSSCG00000017638	TSPOAP1
1	GO:0072320	MF	volume-sensitive chloride channel activity	1/169	2/25179	0.0133790996016	0.610212370891	ENSSSCG00000003271	TTYH1
1	GO:0004948	MF	calcitonin receptor activity	1/169	2/25179	0.0133790996016	0.610212370891	ENSSSCG00000015320	CALCR
1	GO:0004768	MF	stearoyl-CoA 9-desaturase activity	1/169	2/25179	0.0133790996016	0.610212370891	ENSSSCG00000010554	SCD
1	GO:0016296	MF	palmitoyl-[acyl-carrier-protein] hydrolase activity	1/169	2/25179	0.0133790996016	0.610212370891	ENSSSCG00000029944	FASN
1	GO:0016297	MF	acyl-[acyl-carrier-protein] hydrolase activity	1/169	2/25179	0.0133790996016	0.610212370891	ENSSSCG00000029944	FASN
1	GO:0046899	MF	nucleoside triphosphate adenylate kinase activity	1/169	2/25179	0.0133790996016	0.610212370891	ENSSSCG00000040337
1	GO:0003989	MF	acetyl-CoA carboxylase activity	1/169	2/25179	0.0133790996016	0.610212370891	ENSSSCG00000017694	ACACA
1	GO:0004320	MF	oleoyl-[acyl-carrier-protein] hydrolase activity	1/169	2/25179	0.0133790996016	0.610212370891	ENSSSCG00000029944	FASN
1	GO:0016309	MF	1-phosphatidylinositol-5-phosphate 4-kinase activity	1/169	2/25179	0.0133790996016	0.610212370891	ENSSSCG00000000436	PIP4K2C
1	GO:0016420	MF	malonyltransferase activity	1/169	2/25179	0.0133790996016	0.610212370891	ENSSSCG00000029944	FASN
3	GO:0030324	BP	lung development	3/169	74/25179	0.01359503298	0.618679975233	ENSSSCG00000014232;ENSSSCG00000025578;ENSSSCG00000009278	LOX;ALDH1A2;FGF9
32	GO:0019219	BP	regulation of nucleobase-containing compound metabolic process	32/169	3131/25179	0.0137330647331	0.623572692647	ENSSSCG00000040337;ENSSSCG00000033648;ENSSSCG00000015320;ENSSSCG00000022999;ENSSSCG00000001573;ENSSSCG00000032023;ENSSSCG00000016448;ENSSSCG00000037565;ENSSSCG00000011890;ENSSSCG00000004799;ENSSSCG00000017118;ENSSSCG00000006729;ENSSSCG00000032464;ENSSSCG00000003148;ENSSSCG00000029438;ENSSSCG00000051147;ENSSSCG00000036933;ENSSSCG00000009278;ENSSSCG00000009787;ENSSSCG00000015334;ENSSSCG00000002388;…	;;CALCR;ZNF232;PIM1;;KCNH2;H1-2;NR1I2;ZNF770;TERT;TENT5C;PURB;DBP;SESN2;;NR1D1;FGF9;CCDC62;PDK4;ESRRB;JUNB;;PBX4;PADI2;FOSL1;NR2F1;DLX4;MSTN;PKIB;;RGS14
18	GO:0010033	BP	response to organic substance	18/169	1492/25179	0.013776104359	0.624140000817	ENSSSCG00000040689;ENSSSCG00000029438;ENSSSCG00000025578;ENSSSCG00000010959;ENSSSCG00000017801;ENSSSCG00000011890;ENSSSCG00000036933;ENSSSCG00000004676;ENSSSCG00000009787;ENSSSCG00000014232;ENSSSCG00000017694;ENSSSCG00000026478;ENSSSCG00000026149;ENSSSCG00000015334;ENSSSCG00000016047;ENSSSCG00000009979;ENSSSCG00000008261;ENSSSCG00000032474	APOA4;SESN2;ALDH1A2;NTRK2;;NR1I2;NR1D1;DUOXA2;CCDC62;LOX;ACACA;PADI2;PKLR;PDK4;MSTN;NEFH;HK2;CXCL10
2	GO:0060043	BP	regulation of cardiac muscle cell proliferation	2/169	27/25179	0.0140809510707	0.631497273439	ENSSSCG00000001573;ENSSSCG00000009278	PIM1;FGF9
2	GO:0070839	BP	metal ion export	2/169	27/25179	0.0140809510707	0.631497273439	ENSSSCG00000038149;ENSSSCG00000016448	KCNE4;KCNH2
2	GO:0034219	BP	carbohydrate transmembrane transport	2/169	27/25179	0.0140809510707	0.631497273439	ENSSSCG00000029438;ENSSSCG00000017801	SESN2;
3	GO:0051262	BP	protein tetramerization	3/169	75/25179	0.0140930238677	0.631497273439	ENSSSCG00000017694;ENSSSCG00000025578;ENSSSCG00000013374	ACACA;ALDH1A2;KCNC1
2	GO:0030331	MF	estrogen receptor binding	2/169	27/25179	0.0140809510707	0.631497273439	ENSSSCG00000009787;ENSSSCG00000026478	CCDC62;PADI2
23	GO:0051239	BP	regulation of multicellular organismal process	23/169	2012/25179	0.0143069876735	0.639682011229	ENSSSCG00000040689;ENSSSCG00000005015;ENSSSCG00000010959;ENSSSCG00000015320;ENSSSCG00000011243;ENSSSCG00000001573;ENSSSCG00000016448;ENSSSCG00000021155;ENSSSCG00000036236;ENSSSCG00000014232;ENSSSCG00000017118;ENSSSCG00000009152;ENSSSCG00000036933;ENSSSCG00000038149;ENSSSCG00000009278;ENSSSCG00000015334;ENSSSCG00000025560;ENSSSCG00000040638;ENSSSCG00000004012;ENSSSCG00000009488;ENSSSCG00000030303;…	APOA4;SOS2;NTRK2;CALCR;GOLGA4;PIM1;KCNH2;;ELOVL6;LOX;TERT;SGMS2;NR1D1;KCNE4;FGF9;PDK4;PGLYRP2;DIO2;THBS2;SLITRK5;ACHE;HK2;CXCL10
3	GO:0016407	MF	acetyltransferase activity	3/169	76/25179	0.0146012751624	0.651414531425	ENSSSCG00000014861;ENSSSCG00000033541;ENSSSCG00000029944	MOGAT2;NAT8L;FASN
17	GO:0140110	MF	transcription regulator activity	17/169	1358/25179	0.0147631393951	0.657200930848	ENSSSCG00000032023;ENSSSCG00000013735;ENSSSCG00000031803;ENSSSCG00000035767;ENSSSCG00000013933;ENSSSCG00000051147;ENSSSCG00000011890;ENSSSCG00000036933;ENSSSCG00000012967;ENSSSCG00000014157;ENSSSCG00000009787;ENSSSCG00000034653;ENSSSCG00000022999;ENSSSCG00000004799;ENSSSCG00000032464;ENSSSCG00000003148;ENSSSCG00000002388	;JUNB;;;PBX4;;NR1I2;NR1D1;FOSL1;NR2F1;CCDC62;DLX4;ZNF232;ZNF770;PURB;DBP;ESRRB
5	GO:0006066	BP	alcohol metabolic process	5/169	214/25179	0.0149225552211	0.662853414852	ENSSSCG00000040689;ENSSSCG00000000260;ENSSSCG00000017421;ENSSSCG00000032481;ENSSSCG00000008595	APOA4;SOAT2;ACLY;DPM2;APOB
2	GO:0060674	BP	placenta blood vessel development	2/169	28/25179	0.0150979373452	0.664393768326	ENSSSCG00000013735;ENSSSCG00000012967	JUNB;FOSL1
3	GO:0006661	BP	phosphatidylinositol biosynthetic process	3/169	77/25179	0.0151198112011	0.664393768326	ENSSSCG00000000436;ENSSSCG00000040581;ENSSSCG00000032481	PIP4K2C;CISH;DPM2
2	GO:0032994	CC	protein-lipid complex	2/169	28/25179	0.0150979373452	0.664393768326	ENSSSCG00000040689;ENSSSCG00000008595	APOA4;APOB
2	GO:0015248	MF	sterol transporter activity	2/169	28/25179	0.0150979373452	0.664393768326	ENSSSCG00000040689;ENSSSCG00000008595	APOA4;APOB
2	GO:0019894	MF	kinesin binding	2/169	28/25179	0.0150979373452	0.664393768326	ENSSSCG00000009979;ENSSSCG00000013374	NEFH;KCNC1
4	GO:0034764	BP	positive regulation of transmembrane transport	4/169	141/25179	0.0151868985151	0.664943435257	ENSSSCG00000017118;ENSSSCG00000016448;ENSSSCG00000032474;ENSSSCG00000038965	TERT;KCNH2;CXCL10;ARC
5	GO:0015711	BP	organic anion transport	5/169	215/25179	0.0151974053866	0.664943435257	ENSSSCG00000023478;ENSSSCG00000010959;ENSSSCG00000017086;ENSSSCG00000033329;ENSSSCG00000006811	SLC46A1;NTRK2;SLC36A2;SLC47A1;SLC6A17
3	GO:0007613	BP	memory	3/169	78/25179	0.0156486543354	0.683224260757	ENSSSCG00000014039;ENSSSCG00000038839;ENSSSCG00000038965	RGS14;TTC36;ARC
4	GO:0015079	MF	potassium ion transmembrane transporter activity	4/169	143/25179	0.0159134144128	0.693302338374	ENSSSCG00000016448;ENSSSCG00000013374;ENSSSCG00000038149;ENSSSCG00000002432	KCNH2;KCNC1;KCNE4;KCNK13
2	GO:1902745	BP	positive regulation of lamellipodium organization	2/169	29/25179	0.0161455869969	0.695997424276	ENSSSCG00000010483;ENSSSCG00000016047	PLCE1;MSTN
2	GO:1902653	BP	secondary alcohol biosynthetic process	2/169	29/25179	0.0161455869969	0.695997424276	ENSSSCG00000040689;ENSSSCG00000017421	APOA4;ACLY
2	GO:0046622	BP	positive regulation of organ growth	2/169	29/25179	0.0161455869969	0.695997424276	ENSSSCG00000001573;ENSSSCG00000009278	PIM1;FGF9
2	GO:0006695	BP	cholesterol biosynthetic process	2/169	29/25179	0.0161455869969	0.695997424276	ENSSSCG00000040689;ENSSSCG00000017421	APOA4;ACLY
5	GO:0008017	MF	microtubule binding	5/169	218/25179	0.0160422453929	0.695997424276	ENSSSCG00000009979;ENSSSCG00000014039;ENSSSCG00000010167;ENSSSCG00000044105;ENSSSCG00000003655	NEFH;RGS14;;;
6	GO:0007169	BP	transmembrane receptor protein tyrosine kinase signaling pathway	6/169	301/25179	0.0162833269224	0.699045889384	ENSSSCG00000010959;ENSSSCG00000039342;ENSSSCG00000010483;ENSSSCG00000009278;ENSSSCG00000014232;ENSSSCG00000015334	NTRK2;DNAI1;PLCE1;FGF9;LOX;PDK4
4	GO:0051302	BP	regulation of cell division	4/169	144/25179	0.0162847278102	0.699045889384	ENSSSCG00000006202;ENSSSCG00000017682;ENSSSCG00000009278;ENSSSCG00000010167	CSPP1;MYO19;FGF9;
6	GO:0009725	BP	response to hormone	6/169	302/25179	0.0165240282511	0.70783117244	ENSSSCG00000029438;ENSSSCG00000017694;ENSSSCG00000017801;ENSSSCG00000036933;ENSSSCG00000026149;ENSSSCG00000016047	SESN2;ACACA;;NR1D1;PKLR;MSTN
21	GO:0031324	BP	negative regulation of cellular metabolic process	21/169	1842/25179	0.0165694945969	0.708293897694	ENSSSCG00000029438;ENSSSCG00000010959;ENSSSCG00000037565;ENSSSCG00000000436;ENSSSCG00000051147;ENSSSCG00000011890;ENSSSCG00000036933;ENSSSCG00000038839;ENSSSCG00000009278;ENSSSCG00000032464;ENSSSCG00000034653;ENSSSCG00000014410;ENSSSCG00000014157;ENSSSCG00000004236;ENSSSCG00000017118;ENSSSCG00000035053;ENSSSCG00000008261;ENSSSCG00000006729;ENSSSCG00000007952;ENSSSCG00000016047;ENSSSCG00000014039	SESN2;NTRK2;H1-2;PIP4K2C;;NR1I2;NR1D1;TTC36;FGF9;PURB;DLX4;SH3RF2;NR2F1;PKIB;TERT;;HK2;TENT5C;TRAP1;MSTN;RGS14
3	GO:0030522	BP	intracellular receptor signaling pathway	3/169	80/25179	0.0167373415875	0.713975157949	ENSSSCG00000025578;ENSSSCG00000001573;ENSSSCG00000026478	ALDH1A2;PIM1;PADI2
4	GO:0006813	BP	potassium ion transport	4/169	146/25179	0.017043579911	0.725523892338	ENSSSCG00000016448;ENSSSCG00000013374;ENSSSCG00000038149;ENSSSCG00000002432	KCNH2;KCNC1;KCNE4;KCNK13
2	GO:0042304	BP	regulation of fatty acid biosynthetic process	2/169	30/25179	0.0172234476981	0.72721731951	ENSSSCG00000040689;ENSSSCG00000015334	APOA4;PDK4
2	GO:2000144	BP	positive regulation of DNA-templated transcription, initiation	2/169	30/25179	0.0172234476981	0.72721731951	ENSSSCG00000051147;ENSSSCG00000012967	;FOSL1
8	GO:0030001	BP	metal ion transport	8/169	489/25179	0.0177581114778	0.72721731951	ENSSSCG00000014321;ENSSSCG00000016448;ENSSSCG00000003255;ENSSSCG00000013374;ENSSSCG00000038149;ENSSSCG00000006811;ENSSSCG00000002432;ENSSSCG00000023478	KLHL3;KCNH2;CACNG8;KCNC1;KCNE4;SLC6A17;KCNK13;SLC46A1
5	GO:1904062	BP	regulation of cation transmembrane transport	5/169	225/25179	0.0181339636795	0.72721731951	ENSSSCG00000016448;ENSSSCG00000003255;ENSSSCG00000038149;ENSSSCG00000032474;ENSSSCG00000038965	KCNH2;CACNG8;KCNE4;CXCL10;ARC
7	GO:0033993	BP	response to lipid	7/169	398/25179	0.0182566568138	0.72721731951	ENSSSCG00000040689;ENSSSCG00000025578;ENSSSCG00000036933;ENSSSCG00000009787;ENSSSCG00000016047;ENSSSCG00000015334;ENSSSCG00000032474	APOA4;ALDH1A2;NR1D1;CCDC62;MSTN;PDK4;CXCL10
2	GO:0090207	BP	regulation of triglyceride metabolic process	2/169	31/25179	0.0183310717508	0.72721731951	ENSSSCG00000033822;ENSSSCG00000040689	THRSP;APOA4
2	GO:0060291	BP	long-term synaptic potentiation	2/169	31/25179	0.0183310717508	0.72721731951	ENSSSCG00000010959;ENSSSCG00000014039	NTRK2;RGS14
2	GO:0016126	BP	sterol biosynthetic process	2/169	31/25179	0.0183310717508	0.72721731951	ENSSSCG00000040689;ENSSSCG00000017421	APOA4;ACLY
3	GO:0044272	BP	sulfur compound biosynthetic process	3/169	83/25179	0.0184481240878	0.72721731951	ENSSSCG00000017694;ENSSSCG00000017421;ENSSSCG00000036236	ACACA;ACLY;ELOVL6
4	GO:0008654	BP	phospholipid biosynthetic process	4/169	150/25179	0.0186267947885	0.72721731951	ENSSSCG00000000436;ENSSSCG00000040581;ENSSSCG00000032481;ENSSSCG00000009152	PIP4K2C;CISH;DPM2;SGMS2
3	GO:0006821	BP	chloride transport	3/169	84/25179	0.0190391722398	0.72721731951	ENSSSCG00000003271;ENSSSCG00000006932;ENSSSCG00000006935	TTYH1;CLCA4;CLCA2
2	GO:0010591	BP	regulation of lamellipodium assembly	2/169	32/25179	0.0194680160408	0.72721731951	ENSSSCG00000010483;ENSSSCG00000016047	PLCE1;MSTN
2	GO:0042157	BP	lipoprotein metabolic process	2/169	32/25179	0.0194680160408	0.72721731951	ENSSSCG00000040689;ENSSSCG00000008595	APOA4;APOB
2	GO:0009311	BP	oligosaccharide metabolic process	2/169	32/25179	0.0194680160408	0.72721731951	ENSSSCG00000035539;ENSSSCG00000028204	ST8SIA4;TREH
2	GO:0030316	BP	osteoclast differentiation	2/169	32/25179	0.0194680160408	0.72721731951	ENSSSCG00000015320;ENSSSCG00000013735	CALCR;JUNB
2	GO:0086091	BP	regulation of heart rate by cardiac conduction	2/169	32/25179	0.0194680160408	0.72721731951	ENSSSCG00000016448;ENSSSCG00000038149	KCNH2;KCNE4
2	GO:0055021	BP	regulation of cardiac muscle tissue growth	2/169	32/25179	0.0194680160408	0.72721731951	ENSSSCG00000009278;ENSSSCG00000001573	FGF9;PIM1
14	GO:0019220	BP	regulation of phosphate metabolic process	14/169	1085/25179	0.0197794228925	0.72721731951	ENSSSCG00000029438;ENSSSCG00000010959;ENSSSCG00000040337;ENSSSCG00000000436;ENSSSCG00000010483;ENSSSCG00000038839;ENSSSCG00000009278;ENSSSCG00000014232;ENSSSCG00000014410;ENSSSCG00000016047;ENSSSCG00000015334;ENSSSCG00000004236;ENSSSCG00000001573;ENSSSCG00000014039	SESN2;NTRK2;;PIP4K2C;PLCE1;TTC36;FGF9;LOX;SH3RF2;MSTN;PDK4;PKIB;PIM1;RGS14
14	GO:0051174	BP	regulation of phosphorus metabolic process	14/169	1085/25179	0.0197794228925	0.72721731951	ENSSSCG00000029438;ENSSSCG00000010959;ENSSSCG00000040337;ENSSSCG00000000436;ENSSSCG00000010483;ENSSSCG00000038839;ENSSSCG00000009278;ENSSSCG00000014232;ENSSSCG00000014410;ENSSSCG00000016047;ENSSSCG00000015334;ENSSSCG00000004236;ENSSSCG00000001573;ENSSSCG00000014039	SESN2;NTRK2;;PIP4K2C;PLCE1;TTC36;FGF9;LOX;SH3RF2;MSTN;PDK4;PKIB;PIM1;RGS14
1	GO:1900368	BP	regulation of RNA interference	1/169	3/25179	0.0200017683925	0.72721731951	ENSSSCG00000017118	TERT
1	GO:0007196	BP	adenylate cyclase-inhibiting G protein-coupled glutamate receptor signaling pathway	1/169	3/25179	0.0200017683925	0.72721731951	ENSSSCG00000001523	GRM4
1	GO:0006642	BP	triglyceride mobilization	1/169	3/25179	0.0200017683925	0.72721731951	ENSSSCG00000008595	APOB
1	GO:0071357	BP	cellular response to type I interferon	1/169	3/25179	0.0200017683925	0.72721731951	ENSSSCG00000011890	NR1I2
1	GO:0035634	BP	response to stilbenoid	1/169	3/25179	0.0200017683925	0.72721731951	ENSSSCG00000040689	APOA4
1	GO:1905915	BP	regulation of cell differentiation involved in phenotypic switching	1/169	3/25179	0.0200017683925	0.72721731951	ENSSSCG00000009278	FGF9
1	GO:1905930	BP	regulation of vascular associated smooth muscle cell differentiation involved in phenotypic switching	1/169	3/25179	0.0200017683925	0.72721731951	ENSSSCG00000009278	FGF9
1	GO:0048799	BP	animal organ maturation	1/169	3/25179	0.0200017683925	0.72721731951	ENSSSCG00000025578	ALDH1A2
1	GO:0042866	BP	pyruvate biosynthetic process	1/169	3/25179	0.0200017683925	0.72721731951	ENSSSCG00000026149	PKLR
1	GO:0035799	BP	ureter maturation	1/169	3/25179	0.0200017683925	0.72721731951	ENSSSCG00000025578	ALDH1A2
1	GO:0032826	BP	regulation of natural killer cell differentiation involved in immune response	1/169	3/25179	0.0200017683925	0.72721731951	ENSSSCG00000025560	PGLYRP2
1	GO:0031547	BP	brain-derived neurotrophic factor receptor signaling pathway	1/169	3/25179	0.0200017683925	0.72721731951	ENSSSCG00000010959	NTRK2
1	GO:1903765	BP	negative regulation of potassium ion export across plasma membrane	1/169	3/25179	0.0200017683925	0.72721731951	ENSSSCG00000016448	KCNH2
1	GO:0099191	BP	trans-synaptic signaling by BDNF	1/169	3/25179	0.0200017683925	0.72721731951	ENSSSCG00000010959	NTRK2
1	GO:0032824	BP	negative regulation of natural killer cell differentiation	1/169	3/25179	0.0200017683925	0.72721731951	ENSSSCG00000025560	PGLYRP2
1	GO:0032827	BP	negative regulation of natural killer cell differentiation involved in immune response	1/169	3/25179	0.0200017683925	0.72721731951	ENSSSCG00000025560	PGLYRP2
1	GO:0031914	BP	negative regulation of synaptic plasticity	1/169	3/25179	0.0200017683925	0.72721731951	ENSSSCG00000014039	RGS14
1	GO:0060086	BP	circadian temperature homeostasis	1/169	3/25179	0.0200017683925	0.72721731951	ENSSSCG00000036933	NR1D1
1	GO:0014047	BP	glutamate secretion	1/169	3/25179	0.0200017683925	0.72721731951	ENSSSCG00000010959	NTRK2
1	GO:1900239	BP	regulation of phenotypic switching	1/169	3/25179	0.0200017683925	0.72721731951	ENSSSCG00000009278	FGF9
1	GO:0042905	BP	9-cis-retinoic acid metabolic process	1/169	3/25179	0.0200017683925	0.72721731951	ENSSSCG00000025578	ALDH1A2
1	GO:0042904	BP	9-cis-retinoic acid biosynthetic process	1/169	3/25179	0.0200017683925	0.72721731951	ENSSSCG00000025578	ALDH1A2
1	GO:1901624	BP	negative regulation of lymphocyte chemotaxis	1/169	3/25179	0.0200017683925	0.72721731951	ENSSSCG00000026478	PADI2
1	GO:0048936	BP	peripheral nervous system neuron axonogenesis	1/169	3/25179	0.0200017683925	0.72721731951	ENSSSCG00000009979	NEFH
1	GO:0070859	BP	positive regulation of bile acid biosynthetic process	1/169	3/25179	0.0200017683925	0.72721731951	ENSSSCG00000036933	NR1D1
1	GO:0006116	BP	NADH oxidation	1/169	3/25179	0.0200017683925	0.72721731951	ENSSSCG00000038300	ALDOB
1	GO:0010729	BP	positive regulation of hydrogen peroxide biosynthetic process	1/169	3/25179	0.0200017683925	0.72721731951	ENSSSCG00000004676	DUOXA2
1	GO:1902635	BP	1-phosphatidyl-1D-myo-inositol 4,5-bisphosphate biosynthetic process	1/169	3/25179	0.0200017683925	0.72721731951	ENSSSCG00000000436	PIP4K2C
1	GO:1902633	BP	1-phosphatidyl-1D-myo-inositol 4,5-bisphosphate metabolic process	1/169	3/25179	0.0200017683925	0.72721731951	ENSSSCG00000000436	PIP4K2C
1	GO:0090217	BP	negative regulation of 1-phosphatidylinositol-4-phosphate 5-kinase activity	1/169	3/25179	0.0200017683925	0.72721731951	ENSSSCG00000000436	PIP4K2C
1	GO:0099183	BP	trans-synaptic signaling by BDNF, modulating synaptic transmission	1/169	3/25179	0.0200017683925	0.72721731951	ENSSSCG00000010959	NTRK2
1	GO:0034433	BP	steroid esterification	1/169	3/25179	0.0200017683925	0.72721731951	ENSSSCG00000000260	SOAT2
1	GO:0034434	BP	sterol esterification	1/169	3/25179	0.0200017683925	0.72721731951	ENSSSCG00000000260	SOAT2
1	GO:0034435	BP	cholesterol esterification	1/169	3/25179	0.0200017683925	0.72721731951	ENSSSCG00000000260	SOAT2
1	GO:0035795	BP	negative regulation of mitochondrial membrane permeability	1/169	3/25179	0.0200017683925	0.72721731951	ENSSSCG00000008261	HK2
1	GO:0033693	BP	neurofilament bundle assembly	1/169	3/25179	0.0200017683925	0.72721731951	ENSSSCG00000009979	NEFH
1	GO:1904253	BP	positive regulation of bile acid metabolic process	1/169	3/25179	0.0200017683925	0.72721731951	ENSSSCG00000036933	NR1D1
1	GO:0031501	CC	mannosyltransferase complex	1/169	3/25179	0.0200017683925	0.72721731951	ENSSSCG00000032481	DPM2
1	GO:0097418	CC	neurofibrillary tangle	1/169	3/25179	0.0200017683925	0.72721731951	ENSSSCG00000009979	NEFH
1	GO:0034363	CC	intermediate-density lipoprotein particle	1/169	3/25179	0.0200017683925	0.72721731951	ENSSSCG00000008595	APOB
1	GO:0071598	CC	neuronal ribonucleoprotein granule	1/169	3/25179	0.0200017683925	0.72721731951	ENSSSCG00000038965	ARC
1	GO:1990578	CC	perinuclear endoplasmic reticulum membrane	1/169	3/25179	0.0200017683925	0.72721731951	ENSSSCG00000014861	MOGAT2
3	GO:0005253	MF	anion channel activity	3/169	82/25179	0.0178674773136	0.72721731951	ENSSSCG00000003271;ENSSSCG00000006932;ENSSSCG00000006935	TTYH1;CLCA4;CLCA2
3	GO:0008081	MF	phosphoric diester hydrolase activity	3/169	82/25179	0.0178674773136	0.72721731951	ENSSSCG00000014438;ENSSSCG00000010483;ENSSSCG00000037272	PDE6A;PLCE1;FABP2
34	GO:0046872	MF	metal ion binding	34/169	3450/25179	0.018318251685	0.72721731951	ENSSSCG00000040689;ENSSSCG00000017886;ENSSSCG00000000138;ENSSSCG00000033648;ENSSSCG00000014410;ENSSSCG00000014438;ENSSSCG00000008853;ENSSSCG00000032023;ENSSSCG00000011890;ENSSSCG00000017421;ENSSSCG00000004676;ENSSSCG00000003271;ENSSSCG00000014232;ENSSSCG00000007978;ENSSSCG00000001573;ENSSSCG00000017118;ENSSSCG00000006082;ENSSSCG00000007977;ENSSSCG00000003655;ENSSSCG00000003484;ENSSSCG00000036933;…	APOA4;FBXO39;PVALB;;SH3RF2;PDE6A;TLL1;;NR1I2;ACLY;DUOXA2;TTYH1;LOX;;PIM1;TERT;MATN2;HBM;;PADI6;NR1D1;HBB;FABP2;PKLR;ESRRB;TGM5;ACACA;PGLYRP2;SCD;PADI2;NR2F1;THBS2;CLCA2;
3	GO:0005249	MF	voltage-gated potassium channel activity	3/169	83/25179	0.0184481240878	0.72721731951	ENSSSCG00000013374;ENSSSCG00000016448;ENSSSCG00000038149	KCNC1;KCNH2;KCNE4
1	GO:0047493	MF	ceramide cholinephosphotransferase activity	1/169	3/25179	0.0200017683925	0.72721731951	ENSSSCG00000009152	SGMS2
1	GO:0061459	MF	L-arginine transmembrane transporter activity	1/169	3/25179	0.0200017683925	0.72721731951	ENSSSCG00000033329	SLC47A1
1	GO:0047044	MF	androstan-3-alpha,17-beta-diol dehydrogenase activity	1/169	3/25179	0.0200017683925	0.72721731951	ENSSSCG00000000362	RDH5
1	GO:0097644	MF	calcitonin family binding	1/169	3/25179	0.0200017683925	0.72721731951	ENSSSCG00000015320	CALCR
1	GO:0033798	MF	thyroxine 5-deiodinase activity	1/169	3/25179	0.0200017683925	0.72721731951	ENSSSCG00000040638	DIO2
1	GO:0047023	MF	androsterone dehydrogenase activity	1/169	3/25179	0.0200017683925	0.72721731951	ENSSSCG00000000362	RDH5
1	GO:0033188	MF	sphingomyelin synthase activity	1/169	3/25179	0.0200017683925	0.72721731951	ENSSSCG00000009152	SGMS2
1	GO:0004104	MF	cholinesterase activity	1/169	3/25179	0.0200017683925	0.72721731951	ENSSSCG00000030303	ACHE
1	GO:0002950	MF	ceramide phosphoethanolamine synthase activity	1/169	3/25179	0.0200017683925	0.72721731951	ENSSSCG00000009152	SGMS2
1	GO:0010945	MF	CoA pyrophosphatase activity	1/169	3/25179	0.0200017683925	0.72721731951	ENSSSCG00000035645
1	GO:0004800	MF	thyroxine 5'-deiodinase activity	1/169	3/25179	0.0200017683925	0.72721731951	ENSSSCG00000040638	DIO2
1	GO:0016215	MF	acyl-CoA desaturase activity	1/169	3/25179	0.0200017683925	0.72721731951	ENSSSCG00000010554	SCD
1	GO:0099184	MF	structural constituent of postsynaptic intermediate filament cytoskeleton	1/169	3/25179	0.0200017683925	0.72721731951	ENSSSCG00000009979	NEFH
1	GO:0048248	MF	CXCR3 chemokine receptor binding	1/169	3/25179	0.0200017683925	0.72721731951	ENSSSCG00000032474	CXCL10
1	GO:0106293	MF	NADH oxidase H202-forming activity	1/169	3/25179	0.0200017683925	0.72721731951	ENSSSCG00000004676	DUOXA2
1	GO:0019158	MF	mannokinase activity	1/169	3/25179	0.0200017683925	0.72721731951	ENSSSCG00000008261	HK2
1	GO:0005280	MF	amino acid:proton symporter activity	1/169	3/25179	0.0200017683925	0.72721731951	ENSSSCG00000017086	SLC36A2
9	GO:0034654	BP	nucleobase-containing compound biosynthetic process	9/169	599/25179	0.020154692253	0.730178770933	ENSSSCG00000010456;ENSSSCG00000017694;ENSSSCG00000040337;ENSSSCG00000011890;ENSSSCG00000017421;ENSSSCG00000036236;ENSSSCG00000014232;ENSSSCG00000017118;ENSSSCG00000026149	PANK1;ACACA;;NR1I2;ACLY;ELOVL6;LOX;TERT;PKLR
3	GO:1902600	BP	proton transmembrane transport	3/169	87/25179	0.0208748100302	0.754929191765	ENSSSCG00000023478;ENSSSCG00000016516;ENSSSCG00000017086	SLC46A1;ATP6V0A4;SLC36A2
4	GO:0006643	BP	membrane lipid metabolic process	4/169	156/25179	0.0211678125021	0.76417299091	ENSSSCG00000009152;ENSSSCG00000035539;ENSSSCG00000032481;ENSSSCG00000036236	SGMS2;ST8SIA4;DPM2;ELOVL6
2	GO:0006636	BP	unsaturated fatty acid biosynthetic process	2/169	34/25179	0.0218281155662	0.783855686053	ENSSSCG00000010554;ENSSSCG00000036236	SCD;ELOVL6
2	GO:0140115	BP	export across plasma membrane	2/169	34/25179	0.0218281155662	0.783855686053	ENSSSCG00000016448;ENSSSCG00000038149	KCNH2;KCNE4
2	GO:0015804	BP	neutral amino acid transport	2/169	34/25179	0.0218281155662	0.783855686053	ENSSSCG00000017086;ENSSSCG00000006811	SLC36A2;SLC6A17
11	GO:0016491	MF	oxidoreductase activity	11/169	787/25179	0.0220741388686	0.791299788599	ENSSSCG00000029438;ENSSSCG00000025578;ENSSSCG00000010554;ENSSSCG00000002279;ENSSSCG00000000362;ENSSSCG00000004676;ENSSSCG00000014232;ENSSSCG00000014110;ENSSSCG00000040638;ENSSSCG00000029944;ENSSSCG00000023215	SESN2;ALDH1A2;SCD;GPX2;RDH5;DUOXA2;LOX;DMGDH;DIO2;FASN;MAOB
5	GO:0016324	CC	apical plasma membrane	5/169	238/25179	0.0224809159972	0.804470326745	ENSSSCG00000023478;ENSSSCG00000016516;ENSSSCG00000006003;ENSSSCG00000033329;ENSSSCG00000004676	SLC46A1;ATP6V0A4;MAL2;SLC47A1;DUOXA2
12	GO:0046983	MF	protein dimerization activity	12/169	915/25179	0.0227394137733	0.812297974878	ENSSSCG00000033822;ENSSSCG00000040689;ENSSSCG00000010456;ENSSSCG00000005015;ENSSSCG00000016448;ENSSSCG00000017801;ENSSSCG00000026478;ENSSSCG00000000362;ENSSSCG00000007189;ENSSSCG00000017118;ENSSSCG00000030303;ENSSSCG00000016047	THRSP;APOA4;PANK1;SOS2;KCNH2;;PADI2;RDH5;SDCBP2;TERT;ACHE;MSTN
2	GO:0006801	BP	superoxide metabolic process	2/169	35/25179	0.0230504071408	0.820538273709	ENSSSCG00000040689;ENSSSCG00000004676	APOA4;DUOXA2
2	GO:0043491	BP	protein kinase B signaling	2/169	35/25179	0.0230504071408	0.820538273709	ENSSSCG00000014232;ENSSSCG00000029438	LOX;SESN2
5	GO:0006979	BP	response to oxidative stress	5/169	240/25179	0.0232045617157	0.824589233977	ENSSSCG00000029438;ENSSSCG00000040689;ENSSSCG00000051147;ENSSSCG00000002279;ENSSSCG00000004676	SESN2;APOA4;;GPX2;DUOXA2
3	GO:0071675	BP	regulation of mononuclear cell migration	3/169	91/25179	0.0234683205589	0.832514225659	ENSSSCG00000026478;ENSSSCG00000016047;ENSSSCG00000032474	PADI2;MSTN;CXCL10
3	GO:1905039	BP	carboxylic acid transmembrane transport	3/169	92/25179	0.0241427753658	0.844656493082	ENSSSCG00000023478;ENSSSCG00000017086;ENSSSCG00000033329	SLC46A1;SLC36A2;SLC47A1
2	GO:0060420	BP	regulation of heart growth	2/169	36/25179	0.0243002915524	0.844656493082	ENSSSCG00000009278;ENSSSCG00000001573	FGF9;PIM1
2	GO:1904705	BP	regulation of vascular associated smooth muscle cell proliferation	2/169	36/25179	0.0243002915524	0.844656493082	ENSSSCG00000051147;ENSSSCG00000009278	;FGF9
5	GO:0031647	BP	regulation of protein stability	5/169	243/25179	0.0243180499405	0.844656493082	ENSSSCG00000017118;ENSSSCG00000036933;ENSSSCG00000032481;ENSSSCG00000001573;ENSSSCG00000024263	TERT;NR1D1;DPM2;PIM1;SERF2
5	GO:0006869	BP	lipid transport	5/169	243/25179	0.0243180499405	0.844656493082	ENSSSCG00000040689;ENSSSCG00000000260;ENSSSCG00000021155;ENSSSCG00000037272;ENSSSCG00000008595	APOA4;SOAT2;;FABP2;APOB
3	GO:0032868	BP	response to insulin	3/169	93/25179	0.0248276560331	0.844656493082	ENSSSCG00000029438;ENSSSCG00000026149;ENSSSCG00000017801	SESN2;PKLR;
3	GO:0002688	BP	regulation of leukocyte chemotaxis	3/169	93/25179	0.0248276560331	0.844656493082	ENSSSCG00000026478;ENSSSCG00000016047;ENSSSCG00000032474	PADI2;MSTN;CXCL10
3	GO:0001654	BP	eye development	3/169	93/25179	0.0248276560331	0.844656493082	ENSSSCG00000025578;ENSSSCG00000009364;ENSSSCG00000009278	ALDH1A2;FREM2;FGF9
3	GO:1903825	BP	organic acid transmembrane transport	3/169	93/25179	0.0248276560331	0.844656493082	ENSSSCG00000023478;ENSSSCG00000017086;ENSSSCG00000033329	SLC46A1;SLC36A2;SLC47A1
28	GO:0032501	BP	multicellular organismal process	28/169	2747/25179	0.0249014561455	0.844656493082	ENSSSCG00000016166;ENSSSCG00000040689;ENSSSCG00000010959;ENSSSCG00000012967;ENSSSCG00000014438;ENSSSCG00000001573;ENSSSCG00000025578;ENSSSCG00000016448;ENSSSCG00000008595;ENSSSCG00000014861;ENSSSCG00000016516;ENSSSCG00000006729;ENSSSCG00000000260;ENSSSCG00000024428;ENSSSCG00000036933;ENSSSCG00000038149;ENSSSCG00000009278;ENSSSCG00000009787;ENSSSCG00000000759;ENSSSCG00000037272;ENSSSCG00000002388;…	SPAG16;APOA4;NTRK2;FOSL1;PDE6A;PIM1;ALDH1A2;KCNH2;APOB;MOGAT2;ATP6V0A4;TENT5C;SOAT2;CHRNA9;NR1D1;KCNE4;FGF9;CCDC62;WNT5B;FABP2;ESRRB;KLHL3;JUNB;DNAI1;TTC36;ARC;SLITRK5;RGS14
41	GO:0051171	BP	regulation of nitrogen compound metabolic process	41/169	4414/25179	0.025232604863	0.844656493082	ENSSSCG00000010959;ENSSSCG00000040337;ENSSSCG00000010483;ENSSSCG00000033648;ENSSSCG00000038839;ENSSSCG00000015320;ENSSSCG00000014410;ENSSSCG00000022999;ENSSSCG00000001573;ENSSSCG00000032023;ENSSSCG00000016448;ENSSSCG00000037565;ENSSSCG00000011890;ENSSSCG00000004676;ENSSSCG00000014232;ENSSSCG00000004799;ENSSSCG00000017118;ENSSSCG00000035053;ENSSSCG00000006729;ENSSSCG00000032464;ENSSSCG00000003148;…	NTRK2;;PLCE1;;TTC36;CALCR;SH3RF2;ZNF232;PIM1;;KCNH2;H1-2;NR1I2;DUOXA2;LOX;ZNF770;TERT;;TENT5C;PURB;DBP;SESN2;;PADI6;NR1D1;FGF9;CCDC62;PDK4;ESRRB;JUNB;;PBX4;PADI2;FOSL1;NR2F1;DLX4;MSTN;PKIB;;TRAP1;RGS14
13	GO:2000026	BP	regulation of multicellular organismal development	13/169	991/25179	0.0252628071948	0.844656493082	ENSSSCG00000032474;ENSSSCG00000005015;ENSSSCG00000010959;ENSSSCG00000009152;ENSSSCG00000036933;ENSSSCG00000025560;ENSSSCG00000009278;ENSSSCG00000004012;ENSSSCG00000014232;ENSSSCG00000009488;ENSSSCG00000011243;ENSSSCG00000008261;ENSSSCG00000001573	CXCL10;SOS2;NTRK2;SGMS2;NR1D1;PGLYRP2;FGF9;THBS2;LOX;SLITRK5;GOLGA4;HK2;PIM1
3	GO:0055067	BP	monovalent inorganic cation homeostasis	3/169	94/25179	0.0255229574006	0.844656493082	ENSSSCG00000016516;ENSSSCG00000016448;ENSSSCG00000015334	ATP6V0A4;KCNH2;PDK4
2	GO:0061951	BP	establishment of protein localization to plasma membrane	2/169	37/25179	0.0255773480114	0.844656493082	ENSSSCG00000011243;ENSSSCG00000017801	GOLGA4;
2	GO:0048565	BP	digestive tract development	2/169	37/25179	0.0255773480114	0.844656493082	ENSSSCG00000025578;ENSSSCG00000009278	ALDH1A2;FGF9
2	GO:0072091	BP	regulation of stem cell proliferation	2/169	37/25179	0.0255773480114	0.844656493082	ENSSSCG00000017118;ENSSSCG00000001573	TERT;PIM1
7	GO:0034097	BP	response to cytokine	7/169	428/25179	0.0258673202521	0.844656493082	ENSSSCG00000025578;ENSSSCG00000011890;ENSSSCG00000036933;ENSSSCG00000026478;ENSSSCG00000014232;ENSSSCG00000009979;ENSSSCG00000008261	ALDH1A2;NR1I2;NR1D1;PADI2;LOX;NEFH;HK2
3	GO:0007623	BP	circadian rhythm	3/169	95/25179	0.0262286728327	0.844656493082	ENSSSCG00000036933;ENSSSCG00000010959;ENSSSCG00000003148	NR1D1;NTRK2;DBP
3	GO:1904064	BP	positive regulation of cation transmembrane transport	3/169	95/25179	0.0262286728327	0.844656493082	ENSSSCG00000016448;ENSSSCG00000032474;ENSSSCG00000038965	KCNH2;CXCL10;ARC
4	GO:0022898	BP	regulation of transmembrane transporter activity	4/169	167/25179	0.0263556600036	0.844656493082	ENSSSCG00000003255;ENSSSCG00000038149;ENSSSCG00000001573;ENSSSCG00000038965	CACNG8;KCNE4;PIM1;ARC
1	GO:0018377	BP	protein myristoylation	1/169	4/25179	0.0265802439706	0.844656493082	ENSSSCG00000026499	NMT2
1	GO:0001692	BP	histamine metabolic process	1/169	4/25179	0.0265802439706	0.844656493082	ENSSSCG00000035195	HNMT
1	GO:1901509	BP	regulation of endothelial tube morphogenesis	1/169	4/25179	0.0265802439706	0.844656493082	ENSSSCG00000032474	CXCL10
1	GO:0006499	BP	N-terminal protein myristoylation	1/169	4/25179	0.0265802439706	0.844656493082	ENSSSCG00000026499	NMT2
1	GO:0001325	BP	formation of extrachromosomal circular DNA	1/169	4/25179	0.0265802439706	0.844656493082	ENSSSCG00000002546	XRCC3
1	GO:0031936	BP	obsolete negative regulation of chromatin silencing	1/169	4/25179	0.0265802439706	0.844656493082	ENSSSCG00000037565	H1-2
1	GO:0010726	BP	positive regulation of hydrogen peroxide metabolic process	1/169	4/25179	0.0265802439706	0.844656493082	ENSSSCG00000004676	DUOXA2
1	GO:0008291	BP	acetylcholine metabolic process	1/169	4/25179	0.0265802439706	0.844656493082	ENSSSCG00000030303	ACHE
1	GO:0036091	BP	positive regulation of transcription from RNA polymerase II promoter in response to oxidative stress	1/169	4/25179	0.0265802439706	0.844656493082	ENSSSCG00000029438	SESN2
1	GO:0035524	BP	proline transmembrane transport	1/169	4/25179	0.0265802439706	0.844656493082	ENSSSCG00000017086	SLC36A2
1	GO:1902723	BP	negative regulation of skeletal muscle satellite cell proliferation	1/169	4/25179	0.0265802439706	0.844656493082	ENSSSCG00000016047	MSTN
1	GO:1902725	BP	negative regulation of satellite cell differentiation	1/169	4/25179	0.0265802439706	0.844656493082	ENSSSCG00000016047	MSTN
1	GO:0014839	BP	myoblast migration involved in skeletal muscle regeneration	1/169	4/25179	0.0265802439706	0.844656493082	ENSSSCG00000016047	MSTN
1	GO:0036414	BP	histone citrullination	1/169	4/25179	0.0265802439706	0.844656493082	ENSSSCG00000026478	PADI2
1	GO:0052803	BP	imidazole-containing compound metabolic process	1/169	4/25179	0.0265802439706	0.844656493082	ENSSSCG00000035195	HNMT
1	GO:0014859	BP	negative regulation of skeletal muscle cell proliferation	1/169	4/25179	0.0265802439706	0.844656493082	ENSSSCG00000016047	MSTN
1	GO:0010728	BP	regulation of hydrogen peroxide biosynthetic process	1/169	4/25179	0.0265802439706	0.844656493082	ENSSSCG00000004676	DUOXA2
1	GO:0019348	BP	dolichol metabolic process	1/169	4/25179	0.0265802439706	0.844656493082	ENSSSCG00000032481	DPM2
1	GO:1903010	BP	regulation of bone development	1/169	4/25179	0.0265802439706	0.844656493082	ENSSSCG00000014232	LOX
1	GO:0010510	BP	regulation of acetyl-CoA biosynthetic process from pyruvate	1/169	4/25179	0.0265802439706	0.844656493082	ENSSSCG00000015334	PDK4
1	GO:1900619	BP	acetate ester metabolic process	1/169	4/25179	0.0265802439706	0.844656493082	ENSSSCG00000030303	ACHE
1	GO:0090215	BP	regulation of 1-phosphatidylinositol-4-phosphate 5-kinase activity	1/169	4/25179	0.0265802439706	0.844656493082	ENSSSCG00000000436	PIP4K2C
1	GO:0007296	BP	vitellogenesis	1/169	4/25179	0.0265802439706	0.844656493082	ENSSSCG00000012967	FOSL1
1	GO:0018201	BP	peptidyl-glycine modification	1/169	4/25179	0.0265802439706	0.844656493082	ENSSSCG00000026499	NMT2
1	GO:0090656	BP	t-circle formation	1/169	4/25179	0.0265802439706	0.844656493082	ENSSSCG00000002546	XRCC3
1	GO:0042335	BP	cuticle development	1/169	4/25179	0.0265802439706	0.844656493082	ENSSSCG00000004676	DUOXA2
1	GO:0016093	BP	polyprenol metabolic process	1/169	4/25179	0.0265802439706	0.844656493082	ENSSSCG00000032481	DPM2
1	GO:0051005	BP	negative regulation of lipoprotein lipase activity	1/169	4/25179	0.0265802439706	0.844656493082	ENSSSCG00000013599	ANGPTL4
1	GO:2000609	BP	regulation of thyroid hormone generation	1/169	4/25179	0.0265802439706	0.844656493082	ENSSSCG00000004676	DUOXA2
1	GO:0051256	BP	mitotic spindle midzone assembly	1/169	4/25179	0.0265802439706	0.844656493082	ENSSSCG00000010167
1	GO:0000220	CC	vacuolar proton-transporting V-type ATPase, V0 domain	1/169	4/25179	0.0265802439706	0.844656493082	ENSSSCG00000016516	ATP6V0A4
1	GO:0030868	CC	smooth endoplasmic reticulum membrane	1/169	4/25179	0.0265802439706	0.844656493082	ENSSSCG00000003271	TTYH1
13	GO:0030234	MF	enzyme regulator activity	13/169	982/25179	0.0246783267486	0.844656493082	ENSSSCG00000040689;ENSSSCG00000040581;ENSSSCG00000005015;ENSSSCG00000032343;ENSSSCG00000051147;ENSSSCG00000010483;ENSSSCG00000029438;ENSSSCG00000032481;ENSSSCG00000013599;ENSSSCG00000035053;ENSSSCG00000004236;ENSSSCG00000001573;ENSSSCG00000014039	APOA4;CISH;SOS2;CCL4;;PLCE1;SESN2;DPM2;ANGPTL4;;PKIB;PIM1;RGS14
1	GO:0016019	MF	peptidoglycan immune receptor activity	1/169	4/25179	0.0265802439706	0.844656493082	ENSSSCG00000025560	PGLYRP2
1	GO:0004332	MF	fructose-bisphosphate aldolase activity	1/169	4/25179	0.0265802439706	0.844656493082	ENSSSCG00000038300	ALDOB
1	GO:0008821	MF	crossover junction endodeoxyribonuclease activity	1/169	4/25179	0.0265802439706	0.844656493082	ENSSSCG00000002546	XRCC3
1	GO:0032422	MF	purine-rich negative regulatory element binding	1/169	4/25179	0.0265802439706	0.844656493082	ENSSSCG00000032464	PURB
1	GO:0008745	MF	N-acetylmuramoyl-L-alanine amidase activity	1/169	4/25179	0.0265802439706	0.844656493082	ENSSSCG00000025560	PGLYRP2
1	GO:0035473	MF	lipase binding	1/169	4/25179	0.0265802439706	0.844656493082	ENSSSCG00000008595	APOB
1	GO:0004594	MF	pantothenate kinase activity	1/169	4/25179	0.0265802439706	0.844656493082	ENSSSCG00000010456	PANK1
1	GO:0005030	MF	neurotrophin receptor activity	1/169	4/25179	0.0265802439706	0.844656493082	ENSSSCG00000010959	NTRK2
1	GO:0003846	MF	2-acylglycerol O-acyltransferase activity	1/169	4/25179	0.0265802439706	0.844656493082	ENSSSCG00000014861	MOGAT2
1	GO:0106294	MF	NADPH oxidase H202-forming activity	1/169	4/25179	0.0265802439706	0.844656493082	ENSSSCG00000004676	DUOXA2
1	GO:0060228	MF	phosphatidylcholine-sterol O-acyltransferase activator activity	1/169	4/25179	0.0265802439706	0.844656493082	ENSSSCG00000040689	APOA4
4	GO:0033673	BP	negative regulation of kinase activity	4/169	168/25179	0.0268617763813	0.849594988258	ENSSSCG00000000436;ENSSSCG00000004236;ENSSSCG00000016047;ENSSSCG00000014039	PIP4K2C;PKIB;MSTN;RGS14
2	GO:0043457	BP	regulation of cellular respiration	2/169	38/25179	0.0268811600793	0.849594988258	ENSSSCG00000007952;ENSSSCG00000040337	TRAP1;
6	GO:0045936	BP	negative regulation of phosphate metabolic process	6/169	338/25179	0.026901970215	0.849594988258	ENSSSCG00000000436;ENSSSCG00000038839;ENSSSCG00000014410;ENSSSCG00000014039;ENSSSCG00000016047;ENSSSCG00000004236	PIP4K2C;TTC36;SH3RF2;RGS14;MSTN;PKIB
6	GO:0010563	BP	negative regulation of phosphorus metabolic process	6/169	338/25179	0.026901970215	0.849594988258	ENSSSCG00000000436;ENSSSCG00000038839;ENSSSCG00000014410;ENSSSCG00000014039;ENSSSCG00000016047;ENSSSCG00000004236	PIP4K2C;TTC36;SH3RF2;RGS14;MSTN;PKIB
2	GO:0046854	BP	phosphatidylinositol phosphate biosynthetic process	2/169	39/25179	0.02821131562	0.888200018588	ENSSSCG00000000436;ENSSSCG00000040581	PIP4K2C;CISH
2	GO:0005903	CC	brush border	2/169	39/25179	0.02821131562	0.888200018588	ENSSSCG00000016516;ENSSSCG00000000260	ATP6V0A4;SOAT2
3	GO:1990830	BP	cellular response to leukemia inhibitory factor	3/169	98/25179	0.0284082156091	0.893023183908	ENSSSCG00000009979;ENSSSCG00000026478;ENSSSCG00000008261	NEFH;PADI2;HK2
17	GO:0006796	BP	phosphate-containing compound metabolic process	17/169	1447/25179	0.0285630069259	0.896509862545	ENSSSCG00000040689;ENSSSCG00000008031;ENSSSCG00000017694;ENSSSCG00000010959;ENSSSCG00000032481;ENSSSCG00000010456;ENSSSCG00000040337;ENSSSCG00000038300;ENSSSCG00000000436;ENSSSCG00000009152;ENSSSCG00000017421;ENSSSCG00000036236;ENSSSCG00000040581;ENSSSCG00000026149;ENSSSCG00000015334;ENSSSCG00000008261;ENSSSCG00000001573	APOA4;GNPTG;ACACA;NTRK2;DPM2;PANK1;;ALDOB;PIP4K2C;SGMS2;ACLY;ELOVL6;CISH;PKLR;PDK4;HK2;PIM1
3	GO:0010565	BP	regulation of cellular ketone metabolic process	3/169	99/25179	0.0291554923919	0.912303485519	ENSSSCG00000040689;ENSSSCG00000036933;ENSSSCG00000015334	APOA4;NR1D1;PDK4
3	GO:1990823	BP	response to leukemia inhibitory factor	3/169	99/25179	0.0291554923919	0.912303485519	ENSSSCG00000009979;ENSSSCG00000026478;ENSSSCG00000008261	NEFH;PADI2;HK2
2	GO:0099601	BP	regulation of neurotransmitter receptor activity	2/169	40/25179	0.0295674067727	0.920961619797	ENSSSCG00000003255;ENSSSCG00000038965	CACNG8;ARC
2	GO:1901568	BP	fatty acid derivative metabolic process	2/169	40/25179	0.0295674067727	0.920961619797	ENSSSCG00000017421;ENSSSCG00000036236	ACLY;ELOVL6
2	GO:0061337	BP	cardiac conduction	2/169	40/25179	0.0295674067727	0.920961619797	ENSSSCG00000016448;ENSSSCG00000038149	KCNH2;KCNE4
17	GO:0006793	BP	phosphorus metabolic process	17/169	1471/25179	0.0300136377125	0.933060828164	ENSSSCG00000040689;ENSSSCG00000008031;ENSSSCG00000017694;ENSSSCG00000010959;ENSSSCG00000032481;ENSSSCG00000010456;ENSSSCG00000040337;ENSSSCG00000038300;ENSSSCG00000000436;ENSSSCG00000009152;ENSSSCG00000017421;ENSSSCG00000036236;ENSSSCG00000040581;ENSSSCG00000026149;ENSSSCG00000015334;ENSSSCG00000008261;ENSSSCG00000001573	APOA4;GNPTG;ACACA;NTRK2;DPM2;PANK1;;ALDOB;PIP4K2C;SGMS2;ACLY;ELOVL6;CISH;PKLR;PDK4;HK2;PIM1
6	GO:0071345	BP	cellular response to cytokine stimulus	6/169	347/25179	0.0300471798038	0.933060828164	ENSSSCG00000026478;ENSSSCG00000011890;ENSSSCG00000036933;ENSSSCG00000014232;ENSSSCG00000009979;ENSSSCG00000008261	PADI2;NR1I2;NR1D1;LOX;NEFH;HK2
3	GO:0098739	BP	import across plasma membrane	3/169	101/25179	0.0306811101118	0.939770981513	ENSSSCG00000023478;ENSSSCG00000033329;ENSSSCG00000016448	SLC46A1;SLC47A1;KCNH2
2	GO:0060193	BP	positive regulation of lipase activity	2/169	41/25179	0.0309490299026	0.939770981513	ENSSSCG00000040689;ENSSSCG00000015320	APOA4;CALCR
2	GO:0001523	BP	retinoid metabolic process	2/169	41/25179	0.0309490299026	0.939770981513	ENSSSCG00000025578;ENSSSCG00000000362	ALDH1A2;RDH5
15	GO:1901575	BP	organic substance catabolic process	15/169	1262/25179	0.0312415200322	0.939770981513	ENSSSCG00000040689;ENSSSCG00000038300;ENSSSCG00000014321;ENSSSCG00000025560;ENSSSCG00000040638;ENSSSCG00000036933;ENSSSCG00000010483;ENSSSCG00000029438;ENSSSCG00000028204;ENSSSCG00000014110;ENSSSCG00000030303;ENSSSCG00000008261;ENSSSCG00000008595;ENSSSCG00000026149;ENSSSCG00000035195	APOA4;ALDOB;KLHL3;PGLYRP2;DIO2;NR1D1;PLCE1;SESN2;TREH;DMGDH;ACHE;HK2;APOB;PKLR;HNMT
4	GO:0032409	BP	regulation of transporter activity	4/169	178/25179	0.0322436869876	0.939770981513	ENSSSCG00000003255;ENSSSCG00000038149;ENSSSCG00000001573;ENSSSCG00000038965	CACNG8;KCNE4;PIM1;ARC
4	GO:0032870	BP	cellular response to hormone stimulus	4/169	178/25179	0.0322436869876	0.939770981513	ENSSSCG00000017694;ENSSSCG00000016047;ENSSSCG00000026149;ENSSSCG00000017801	ACACA;MSTN;PKLR;
2	GO:0031648	BP	protein destabilization	2/169	42/25179	0.0323557855696	0.939770981513	ENSSSCG00000036933;ENSSSCG00000024263	NR1D1;SERF2
2	GO:0046324	BP	regulation of glucose import	2/169	42/25179	0.0323557855696	0.939770981513	ENSSSCG00000017118;ENSSSCG00000008261	TERT;HK2
2	GO:1902743	BP	regulation of lamellipodium organization	2/169	42/25179	0.0323557855696	0.939770981513	ENSSSCG00000010483;ENSSSCG00000016047	PLCE1;MSTN
2	GO:0008286	BP	insulin receptor signaling pathway	2/169	42/25179	0.0323557855696	0.939770981513	ENSSSCG00000015334;ENSSSCG00000039342	PDK4;DNAI1
2	GO:2000142	BP	regulation of DNA-templated transcription, initiation	2/169	42/25179	0.0323557855696	0.939770981513	ENSSSCG00000051147;ENSSSCG00000012967	;FOSL1
1	GO:0009180	BP	purine ribonucleoside diphosphate biosynthetic process	1/169	5/25179	0.0331148194925	0.939770981513	ENSSSCG00000040337
1	GO:0072656	BP	maintenance of protein location in mitochondrion	1/169	5/25179	0.0331148194925	0.939770981513	ENSSSCG00000008261	HK2
1	GO:0050812	BP	regulation of acyl-CoA biosynthetic process	1/169	5/25179	0.0331148194925	0.939770981513	ENSSSCG00000015334	PDK4
1	GO:1905709	BP	negative regulation of membrane permeability	1/169	5/25179	0.0331148194925	0.939770981513	ENSSSCG00000008261	HK2
1	GO:2001015	BP	negative regulation of skeletal muscle cell differentiation	1/169	5/25179	0.0331148194925	0.939770981513	ENSSSCG00000016047	MSTN
1	GO:0005984	BP	disaccharide metabolic process	1/169	5/25179	0.0331148194925	0.939770981513	ENSSSCG00000028204	TREH
1	GO:1904447	BP	folate import across plasma membrane	1/169	5/25179	0.0331148194925	0.939770981513	ENSSSCG00000023478	SLC46A1
1	GO:0061718	BP	glucose catabolic process to pyruvate	1/169	5/25179	0.0331148194925	0.939770981513	ENSSSCG00000026149	PKLR
1	GO:1902513	BP	regulation of organelle transport along microtubule	1/169	5/25179	0.0331148194925	0.939770981513	ENSSSCG00000009979	NEFH
1	GO:2001293	BP	malonyl-CoA metabolic process	1/169	5/25179	0.0331148194925	0.939770981513	ENSSSCG00000017694	ACACA
1	GO:0070200	BP	establishment of protein localization to telomere	1/169	5/25179	0.0331148194925	0.939770981513	ENSSSCG00000017118	TERT
1	GO:0033687	BP	osteoblast proliferation	1/169	5/25179	0.0331148194925	0.939770981513	ENSSSCG00000013735	JUNB
1	GO:0061621	BP	canonical glycolysis	1/169	5/25179	0.0331148194925	0.939770981513	ENSSSCG00000026149	PKLR
1	GO:0006172	BP	ADP biosynthetic process	1/169	5/25179	0.0331148194925	0.939770981513	ENSSSCG00000040337
1	GO:1990441	BP	negative regulation of transcription from RNA polymerase II promoter in response to endoplasmic reticulum stress	1/169	5/25179	0.0331148194925	0.939770981513	ENSSSCG00000051147
1	GO:0043400	BP	cortisol secretion	1/169	5/25179	0.0331148194925	0.939770981513	ENSSSCG00000021155
1	GO:1904751	BP	positive regulation of protein localization to nucleolus	1/169	5/25179	0.0331148194925	0.939770981513	ENSSSCG00000017118	TERT
1	GO:0006735	BP	NADH regeneration	1/169	5/25179	0.0331148194925	0.939770981513	ENSSSCG00000026149	PKLR
1	GO:0018057	BP	peptidyl-lysine oxidation	1/169	5/25179	0.0331148194925	0.939770981513	ENSSSCG00000014232	LOX
1	GO:0016045	BP	detection of bacterium	1/169	5/25179	0.0331148194925	0.939770981513	ENSSSCG00000025560	PGLYRP2
1	GO:2000969	BP	positive regulation of AMPA receptor activity	1/169	5/25179	0.0331148194925	0.939770981513	ENSSSCG00000038965	ARC
1	GO:0034626	BP	fatty acid elongation, polyunsaturated fatty acid	1/169	5/25179	0.0331148194925	0.939770981513	ENSSSCG00000036236	ELOVL6
1	GO:1903979	BP	negative regulation of microglial cell activation	1/169	5/25179	0.0331148194925	0.939770981513	ENSSSCG00000036933	NR1D1
1	GO:0034372	BP	very-low-density lipoprotein particle remodeling	1/169	5/25179	0.0331148194925	0.939770981513	ENSSSCG00000040689	APOA4
1	GO:1904502	BP	regulation of lipophagy	1/169	5/25179	0.0331148194925	0.939770981513	ENSSSCG00000029438	SESN2
1	GO:1904504	BP	positive regulation of lipophagy	1/169	5/25179	0.0331148194925	0.939770981513	ENSSSCG00000029438	SESN2
3	GO:0030176	CC	integral component of endoplasmic reticulum membrane	3/169	102/25179	0.0314594198935	0.939770981513	ENSSSCG00000009152;ENSSSCG00000036236;ENSSSCG00000032481	SGMS2;ELOVL6;DPM2
1	GO:0060473	CC	cortical granule	1/169	5/25179	0.0331148194925	0.939770981513	ENSSSCG00000003484	PADI6
1	GO:0035578	CC	azurophil granule lumen	1/169	5/25179	0.0331148194925	0.939770981513	ENSSSCG00000017421	ACLY
2	GO:0120013	MF	lipid transfer activity	2/169	41/25179	0.0309490299026	0.939770981513	ENSSSCG00000040689;ENSSSCG00000008595	APOA4;APOB
2	GO:0004601	MF	peroxidase activity	2/169	41/25179	0.0309490299026	0.939770981513	ENSSSCG00000002279;ENSSSCG00000004676	GPX2;DUOXA2
2	GO:0008376	MF	acetylgalactosaminyltransferase activity	2/169	42/25179	0.0323557855696	0.939770981513	ENSSSCG00000011195;ENSSSCG00000033412	GALNT15;B4GALNT3
2	GO:0033293	MF	monocarboxylic acid binding	2/169	42/25179	0.0323557855696	0.939770981513	ENSSSCG00000037272;ENSSSCG00000036441	FABP2;PMP2
1	GO:0070061	MF	fructose binding	1/169	5/25179	0.0331148194925	0.939770981513	ENSSSCG00000038300	ALDOB
1	GO:0097621	MF	monoamine oxidase activity	1/169	5/25179	0.0331148194925	0.939770981513	ENSSSCG00000023215	MAOB
1	GO:0001758	MF	retinal dehydrogenase activity	1/169	5/25179	0.0331148194925	0.939770981513	ENSSSCG00000025578	ALDH1A2
1	GO:0003828	MF	alpha-N-acetylneuraminate alpha-2,8-sialyltransferase activity	1/169	5/25179	0.0331148194925	0.939770981513	ENSSSCG00000035539	ST8SIA4
1	GO:0099626	MF	voltage-gated calcium channel activity involved in regulation of presynaptic cytosolic calcium levels	1/169	5/25179	0.0331148194925	0.939770981513	ENSSSCG00000017638	TSPOAP1
1	GO:0004396	MF	hexokinase activity	1/169	5/25179	0.0331148194925	0.939770981513	ENSSSCG00000008261	HK2
1	GO:0055131	MF	C3HC4-type RING finger domain binding	1/169	5/25179	0.0331148194925	0.939770981513	ENSSSCG00000016448	KCNH2
1	GO:0034618	MF	arginine binding	1/169	5/25179	0.0331148194925	0.939770981513	ENSSSCG00000031112	TM4SF5
1	GO:0004720	MF	protein-lysine 6-oxidase activity	1/169	5/25179	0.0331148194925	0.939770981513	ENSSSCG00000014232	LOX
1	GO:0016717	MF	oxidoreductase activity, acting on paired donors, with oxidation of a pair of donors resulting in the reduction of molecular oxygen to two molecules of water	1/169	5/25179	0.0331148194925	0.939770981513	ENSSSCG00000010554	SCD
1	GO:0008865	MF	fructokinase activity	1/169	5/25179	0.0331148194925	0.939770981513	ENSSSCG00000008261	HK2
1	GO:0031721	MF	hemoglobin alpha binding	1/169	5/25179	0.0331148194925	0.939770981513	ENSSSCG00000014725	HBB
1	GO:1902282	MF	voltage-gated potassium channel activity involved in ventricular cardiac muscle cell action potential repolarization	1/169	5/25179	0.0331148194925	0.939770981513	ENSSSCG00000016448	KCNH2
1	GO:0099511	MF	voltage-gated calcium channel activity involved in regulation of cytosolic calcium levels	1/169	5/25179	0.0331148194925	0.939770981513	ENSSSCG00000017638	TSPOAP1
1	GO:0004740	MF	pyruvate dehydrogenase (acetyl-transferring) kinase activity	1/169	5/25179	0.0331148194925	0.939770981513	ENSSSCG00000015334	PDK4
1	GO:0097642	MF	calcitonin family receptor activity	1/169	5/25179	0.0331148194925	0.939770981513	ENSSSCG00000015320	CALCR
1	GO:0008144	MF	obsolete drug binding	1/169	5/25179	0.0331148194925	0.939770981513	ENSSSCG00000011890	NR1I2
1	GO:0004340	MF	glucokinase activity	1/169	5/25179	0.0331148194925	0.939770981513	ENSSSCG00000008261	HK2
7	GO:0043086	BP	negative regulation of catalytic activity	7/169	453/25179	0.0336787639908	0.949622367726	ENSSSCG00000000436;ENSSSCG00000014410;ENSSSCG00000013599;ENSSSCG00000035053;ENSSSCG00000004236;ENSSSCG00000016047;ENSSSCG00000014039	PIP4K2C;SH3RF2;ANGPTL4;;PKIB;MSTN;RGS14
2	GO:0048661	BP	positive regulation of smooth muscle cell proliferation	2/169	43/25179	0.0337872784876	0.949622367726	ENSSSCG00000051147;ENSSSCG00000009278	;FGF9
2	GO:0016101	BP	diterpenoid metabolic process	2/169	43/25179	0.0337872784876	0.949622367726	ENSSSCG00000025578;ENSSSCG00000000362	ALDH1A2;RDH5
2	GO:0015807	BP	L-amino acid transport	2/169	43/25179	0.0337872784876	0.949622367726	ENSSSCG00000017086;ENSSSCG00000033329	SLC36A2;SLC47A1
2	GO:0030199	BP	collagen fibril organization	2/169	43/25179	0.0337872784876	0.949622367726	ENSSSCG00000014232;ENSSSCG00000015270	LOX;FMOD
2	GO:0004879	MF	nuclear receptor activity	2/169	43/25179	0.0337872784876	0.949622367726	ENSSSCG00000011890;ENSSSCG00000002388	NR1I2;ESRRB
2	GO:0098531	MF	ligand-activated transcription factor activity	2/169	43/25179	0.0337872784876	0.949622367726	ENSSSCG00000011890;ENSSSCG00000002388	NR1I2;ESRRB
3	GO:0034767	BP	positive regulation of ion transmembrane transport	3/169	105/25179	0.0338561393286	0.95025067981	ENSSSCG00000016448;ENSSSCG00000032474;ENSSSCG00000038965	KCNH2;CXCL10;ARC
4	GO:0007611	BP	learning or memory	4/169	181/25179	0.0339727401059	0.952215361568	ENSSSCG00000014039;ENSSSCG00000010959;ENSSSCG00000038839;ENSSSCG00000038965	RGS14;NTRK2;TTC36;ARC
3	GO:0003341	BP	cilium movement	3/169	106/25179	0.0346755759875	0.970248574338	ENSSSCG00000016166;ENSSSCG00000008595;ENSSSCG00000039342	SPAG16;APOB;DNAI1
7	GO:0043269	BP	regulation of ion transport	7/169	456/25179	0.0347110902873	0.970248574338	ENSSSCG00000016448;ENSSSCG00000003255;ENSSSCG00000013374;ENSSSCG00000038149;ENSSSCG00000002432;ENSSSCG00000038965;ENSSSCG00000032474	KCNH2;CACNG8;KCNC1;KCNE4;KCNK13;ARC;CXCL10
22	GO:0032879	BP	regulation of localization	22/169	2100/25179	0.035127696098	0.980552205424	ENSSSCG00000040689;ENSSSCG00000021155;ENSSSCG00000002432;ENSSSCG00000014410;ENSSSCG00000001573;ENSSSCG00000016448;ENSSSCG00000003255;ENSSSCG00000013374;ENSSSCG00000004676;ENSSSCG00000017118;ENSSSCG00000016047;ENSSSCG00000029438;ENSSSCG00000036933;ENSSSCG00000038149;ENSSSCG00000009278;ENSSSCG00000009979;ENSSSCG00000000759;ENSSSCG00000008595;ENSSSCG00000026478;ENSSSCG00000038965;ENSSSCG00000008261;…	APOA4;;KCNK13;SH3RF2;PIM1;KCNH2;CACNG8;KCNC1;DUOXA2;TERT;MSTN;SESN2;NR1D1;KCNE4;FGF9;NEFH;WNT5B;APOB;PADI2;ARC;HK2;CXCL10
2	GO:0002062	BP	chondrocyte differentiation	2/169	44/25179	0.0352431174948	0.981093487427	ENSSSCG00000000759;ENSSSCG00000009278	WNT5B;FGF9
2	GO:0006835	BP	dicarboxylic acid transport	2/169	44/25179	0.0352431174948	0.981093487427	ENSSSCG00000023478;ENSSSCG00000010959	SLC46A1;NTRK2
3	GO:2001257	BP	regulation of cation channel activity	3/169	107/25179	0.035505241493	0.987045713506	ENSSSCG00000003255;ENSSSCG00000038149;ENSSSCG00000038965	CACNG8;KCNE4;ARC
10	GO:1901362	BP	organic cyclic compound biosynthetic process	10/169	747/25179	0.0357402796792	0.990883493467	ENSSSCG00000040689;ENSSSCG00000010456;ENSSSCG00000017694;ENSSSCG00000040337;ENSSSCG00000011890;ENSSSCG00000017421;ENSSSCG00000036236;ENSSSCG00000014232;ENSSSCG00000017118;ENSSSCG00000026149	APOA4;PANK1;ACACA;;NR1I2;ACLY;ELOVL6;LOX;TERT;PKLR
2	GO:0006641	BP	triglyceride metabolic process	2/169	45/25179	0.0367229155004	1	ENSSSCG00000014861;ENSSSCG00000008595	MOGAT2;APOB
3	GO:0019318	BP	hexose metabolic process	3/169	110/25179	0.0380553706201	1	ENSSSCG00000038300;ENSSSCG00000008261;ENSSSCG00000026149	ALDOB;HK2;PKLR
2	GO:0001678	BP	cellular glucose homeostasis	2/169	46/25179	0.0382262894667	1	ENSSSCG00000008261;ENSSSCG00000036933	HK2;NR1D1
3	GO:0007612	BP	learning	3/169	111/25179	0.038925705479	1	ENSSSCG00000010959;ENSSSCG00000038839;ENSSSCG00000014039	NTRK2;TTC36;RGS14
1	GO:0006101	BP	citrate metabolic process	1/169	6/25179	0.0396057861859	1	ENSSSCG00000017421	ACLY
1	GO:0006640	BP	monoacylglycerol biosynthetic process	1/169	6/25179	0.0396057861859	1	ENSSSCG00000014861	MOGAT2
1	GO:0070294	BP	renal sodium ion absorption	1/169	6/25179	0.0396057861859	1	ENSSSCG00000014321	KLHL3
1	GO:0006498	BP	N-terminal protein lipidation	1/169	6/25179	0.0396057861859	1	ENSSSCG00000026499	NMT2
1	GO:2000852	BP	regulation of corticosterone secretion	1/169	6/25179	0.0396057861859	1	ENSSSCG00000021155
1	GO:0006686	BP	sphingomyelin biosynthetic process	1/169	6/25179	0.0396057861859	1	ENSSSCG00000009152	SGMS2
1	GO:0035791	BP	platelet-derived growth factor receptor-beta signaling pathway	1/169	6/25179	0.0396057861859	1	ENSSSCG00000014232	LOX
1	GO:1903764	BP	regulation of potassium ion export across plasma membrane	1/169	6/25179	0.0396057861859	1	ENSSSCG00000016448	KCNH2
1	GO:0043619	BP	regulation of transcription from RNA polymerase II promoter in response to oxidative stress	1/169	6/25179	0.0396057861859	1	ENSSSCG00000029438	SESN2
1	GO:2000586	BP	regulation of platelet-derived growth factor receptor-beta signaling pathway	1/169	6/25179	0.0396057861859	1	ENSSSCG00000014232	LOX
1	GO:0019695	BP	choline metabolic process	1/169	6/25179	0.0396057861859	1	ENSSSCG00000014110	DMGDH
1	GO:0044381	BP	glucose import in response to insulin stimulus	1/169	6/25179	0.0396057861859	1	ENSSSCG00000017801
1	GO:0034370	BP	triglyceride-rich lipoprotein particle remodeling	1/169	6/25179	0.0396057861859	1	ENSSSCG00000040689	APOA4
1	GO:0016102	BP	diterpenoid biosynthetic process	1/169	6/25179	0.0396057861859	1	ENSSSCG00000025578	ALDH1A2
1	GO:0061620	BP	glycolytic process through glucose-6-phosphate	1/169	6/25179	0.0396057861859	1	ENSSSCG00000026149	PKLR
1	GO:0070072	BP	vacuolar proton-transporting V-type ATPase complex assembly	1/169	6/25179	0.0396057861859	1	ENSSSCG00000038300	ALDOB
1	GO:0009136	BP	purine nucleoside diphosphate biosynthetic process	1/169	6/25179	0.0396057861859	1	ENSSSCG00000040337
1	GO:0019368	BP	fatty acid elongation, unsaturated fatty acid	1/169	6/25179	0.0396057861859	1	ENSSSCG00000036236	ELOVL6
1	GO:0019367	BP	fatty acid elongation, saturated fatty acid	1/169	6/25179	0.0396057861859	1	ENSSSCG00000036236	ELOVL6
1	GO:0015886	BP	heme transport	1/169	6/25179	0.0396057861859	1	ENSSSCG00000023478	SLC46A1
1	GO:0060136	BP	embryonic process involved in female pregnancy	1/169	6/25179	0.0396057861859	1	ENSSSCG00000013735	JUNB
1	GO:0034144	BP	negative regulation of toll-like receptor 4 signaling pathway	1/169	6/25179	0.0396057861859	1	ENSSSCG00000036933	NR1D1
1	GO:0002138	BP	retinoic acid biosynthetic process	1/169	6/25179	0.0396057861859	1	ENSSSCG00000025578	ALDH1A2
1	GO:0060484	BP	lung-associated mesenchyme development	1/169	6/25179	0.0396057861859	1	ENSSSCG00000009278	FGF9
1	GO:0098543	BP	detection of other organism	1/169	6/25179	0.0396057861859	1	ENSSSCG00000025560	PGLYRP2
1	GO:0015820	BP	leucine transport	1/169	6/25179	0.0396057861859	1	ENSSSCG00000006811	SLC6A17
1	GO:0070100	BP	negative regulation of chemokine-mediated signaling pathway	1/169	6/25179	0.0396057861859	1	ENSSSCG00000026478	PADI2
1	GO:0000270	BP	peptidoglycan metabolic process	1/169	6/25179	0.0396057861859	1	ENSSSCG00000025560	PGLYRP2
1	GO:0034625	BP	fatty acid elongation, monounsaturated fatty acid	1/169	6/25179	0.0396057861859	1	ENSSSCG00000036236	ELOVL6
1	GO:0009253	BP	peptidoglycan catabolic process	1/169	6/25179	0.0396057861859	1	ENSSSCG00000025560	PGLYRP2
1	GO:0120197	BP	mucociliary clearance	1/169	6/25179	0.0396057861859	1	ENSSSCG00000016166	SPAG16
1	GO:0010898	BP	positive regulation of triglyceride catabolic process	1/169	6/25179	0.0396057861859	1	ENSSSCG00000040689	APOA4
1	GO:0030422	BP	production of siRNA involved in RNA interference	1/169	6/25179	0.0396057861859	1	ENSSSCG00000017118	TERT
2	GO:0043618	BP	regulation of transcription from RNA polymerase II promoter in response to stress	2/169	47/25179	0.0397528603648	1	ENSSSCG00000029438;ENSSSCG00000051147	SESN2;
2	GO:0045104	BP	intermediate filament cytoskeleton organization	2/169	47/25179	0.0397528603648	1	ENSSSCG00000009979;ENSSSCG00000003655	NEFH;
2	GO:0051591	BP	response to cAMP	2/169	47/25179	0.0397528603648	1	ENSSSCG00000026149;ENSSSCG00000004676	PKLR;DUOXA2
5	GO:0042326	BP	negative regulation of phosphorylation	5/169	279/25179	0.0404011432775	1	ENSSSCG00000000436;ENSSSCG00000004236;ENSSSCG00000038839;ENSSSCG00000016047;ENSSSCG00000014039	PIP4K2C;PKIB;TTC36;MSTN;RGS14
3	GO:0006665	BP	sphingolipid metabolic process	3/169	113/25179	0.0406966473434	1	ENSSSCG00000009152;ENSSSCG00000035539;ENSSSCG00000036236	SGMS2;ST8SIA4;ELOVL6
2	GO:0045103	BP	intermediate filament-based process	2/169	48/25179	0.0413022531308	1	ENSSSCG00000009979;ENSSSCG00000003655	NEFH;
2	GO:0046626	BP	regulation of insulin receptor signaling pathway	2/169	48/25179	0.0413022531308	1	ENSSSCG00000000436;ENSSSCG00000016047	PIP4K2C;MSTN
2	GO:1900076	BP	regulation of cellular response to insulin stimulus	2/169	48/25179	0.0413022531308	1	ENSSSCG00000000436;ENSSSCG00000016047	PIP4K2C;MSTN
2	GO:0051289	BP	protein homotetramerization	2/169	48/25179	0.0413022531308	1	ENSSSCG00000017694;ENSSSCG00000025578	ACACA;ALDH1A2
4	GO:0051348	BP	negative regulation of transferase activity	4/169	193/25179	0.0414213783852	1	ENSSSCG00000000436;ENSSSCG00000004236;ENSSSCG00000016047;ENSSSCG00000014039	PIP4K2C;PKIB;MSTN;RGS14
3	GO:0015698	BP	inorganic anion transport	3/169	114/25179	0.0415971955018	1	ENSSSCG00000003271;ENSSSCG00000006932;ENSSSCG00000006935	TTYH1;CLCA4;CLCA2
5	GO:0006644	BP	phospholipid metabolic process	5/169	283/25179	0.0425075516532	1	ENSSSCG00000000436;ENSSSCG00000040581;ENSSSCG00000009152;ENSSSCG00000032481;ENSSSCG00000040689	PIP4K2C;CISH;SGMS2;DPM2;APOA4
2	GO:0022600	BP	digestive system process	2/169	49/25179	0.0428740966462	1	ENSSSCG00000014861;ENSSSCG00000037272	MOGAT2;FABP2
2	GO:0046513	BP	ceramide biosynthetic process	2/169	49/25179	0.0428740966462	1	ENSSSCG00000009152;ENSSSCG00000035539	SGMS2;ST8SIA4
3	GO:0042445	BP	hormone metabolic process	3/169	116/25179	0.0434282916632	1	ENSSSCG00000025578;ENSSSCG00000040638;ENSSSCG00000004676	ALDH1A2;DIO2;DUOXA2
89	GO:0065007	BP	biological regulation	89/169	11296/25179	0.0436160022995	1	ENSSSCG00000040581;ENSSSCG00000022999;ENSSSCG00000001573;ENSSSCG00000025578;ENSSSCG00000003255;ENSSSCG00000021155;ENSSSCG00000006729;ENSSSCG00000003148;ENSSSCG00000051147;ENSSSCG00000003484;ENSSSCG00000015334;ENSSSCG00000013599;ENSSSCG00000002388;ENSSSCG00000014321;ENSSSCG00000039342;ENSSSCG00000038965;ENSSSCG00000034653;ENSSSCG00000033616;ENSSSCG00000040337;ENSSSCG00000000260;ENSSSCG00000015320;…	CISH;ZNF232;PIM1;ALDH1A2;CACNG8;;TENT5C;DBP;;PADI6;PDK4;ANGPTL4;ESRRB;KLHL3;DNAI1;ARC;DLX4;;;SOAT2;CALCR;GOLGA4;PDE6A;THRSP;;XRCC3;NR1I2;ACLY;ELOVL6;LOX;SLITRK5;ALDOB;CHRNA9;KCNE4;CSPP1;CCDC62;GRM4;FOSL1;HK2;TM4SF5;RGS14;NTRK2;PLCE1;;SH3RF2;CIDEC;MYO19;KCNC1;DUOXA2;HNMT;DPM2;TERT;;NR1D1;FGF9;NEFH;WNT5B;FABP2;ACACA;DIO2;PIP4K2C;TTC36;NR2F1;THBS2;ZNF770;P2RY6;PBX4;CXCL10;;APOA4;SOS2;KCNK13;;KCNH2;H…
2	GO:0050810	BP	regulation of steroid biosynthetic process	2/169	50/25179	0.0444680236868	1	ENSSSCG00000036933;ENSSSCG00000008595	NR1D1;APOB
2	GO:2000401	BP	regulation of lymphocyte migration	2/169	50/25179	0.0444680236868	1	ENSSSCG00000026478;ENSSSCG00000032474	PADI2;CXCL10
3	GO:0007423	BP	sensory organ development	3/169	118/25179	0.0452991701309	1	ENSSSCG00000025578;ENSSSCG00000009364;ENSSSCG00000009278	ALDH1A2;FREM2;FGF9
9	GO:0019438	BP	aromatic compound biosynthetic process	9/169	662/25179	0.0460030395887	1	ENSSSCG00000010456;ENSSSCG00000017694;ENSSSCG00000040337;ENSSSCG00000011890;ENSSSCG00000017421;ENSSSCG00000036236;ENSSSCG00000014232;ENSSSCG00000017118;ENSSSCG00000026149	PANK1;ACACA;;NR1I2;ACLY;ELOVL6;LOX;TERT;PKLR
1	GO:0034380	BP	high-density lipoprotein particle assembly	1/169	7/25179	0.0460534333511	1	ENSSSCG00000040689	APOA4
1	GO:1902915	BP	negative regulation of protein polyubiquitination	1/169	7/25179	0.0460534333511	1	ENSSSCG00000038839	TTC36
1	GO:0050665	BP	hydrogen peroxide biosynthetic process	1/169	7/25179	0.0460534333511	1	ENSSSCG00000004676	DUOXA2
1	GO:0048096	BP	chromatin-mediated maintenance of transcription	1/169	7/25179	0.0460534333511	1	ENSSSCG00000026478	PADI2
1	GO:0090267	BP	positive regulation of mitotic cell cycle spindle assembly checkpoint	1/169	7/25179	0.0460534333511	1	ENSSSCG00000002546	XRCC3
1	GO:2000973	BP	regulation of pro-B cell differentiation	1/169	7/25179	0.0460534333511	1	ENSSSCG00000005015	SOS2
1	GO:0042158	BP	lipoprotein biosynthetic process	1/169	7/25179	0.0460534333511	1	ENSSSCG00000008595	APOB
1	GO:0010886	BP	positive regulation of cholesterol storage	1/169	7/25179	0.0460534333511	1	ENSSSCG00000008595	APOB
1	GO:0070070	BP	proton-transporting V-type ATPase complex assembly	1/169	7/25179	0.0460534333511	1	ENSSSCG00000038300	ALDOB
1	GO:1902260	BP	negative regulation of delayed rectifier potassium channel activity	1/169	7/25179	0.0460534333511	1	ENSSSCG00000038149	KCNE4
1	GO:1905064	BP	negative regulation of vascular associated smooth muscle cell differentiation	1/169	7/25179	0.0460534333511	1	ENSSSCG00000009278	FGF9
1	GO:0015884	BP	folic acid transport	1/169	7/25179	0.0460534333511	1	ENSSSCG00000023478	SLC46A1
1	GO:2000138	BP	positive regulation of cell proliferation involved in heart morphogenesis	1/169	7/25179	0.0460534333511	1	ENSSSCG00000001573	PIM1
1	GO:0097638	BP	L-arginine import across plasma membrane	1/169	7/25179	0.0460534333511	1	ENSSSCG00000033329	SLC47A1
1	GO:0010873	BP	positive regulation of cholesterol esterification	1/169	7/25179	0.0460534333511	1	ENSSSCG00000040689	APOA4
1	GO:0090219	BP	negative regulation of lipid kinase activity	1/169	7/25179	0.0460534333511	1	ENSSSCG00000000436	PIP4K2C
1	GO:0090232	BP	positive regulation of spindle checkpoint	1/169	7/25179	0.0460534333511	1	ENSSSCG00000002546	XRCC3
1	GO:0071872	BP	cellular response to epinephrine stimulus	1/169	7/25179	0.0460534333511	1	ENSSSCG00000026149	PKLR
1	GO:0071871	BP	response to epinephrine	1/169	7/25179	0.0460534333511	1	ENSSSCG00000026149	PKLR
1	GO:0048631	BP	regulation of skeletal muscle tissue growth	1/169	7/25179	0.0460534333511	1	ENSSSCG00000016047	MSTN
1	GO:0034379	BP	very-low-density lipoprotein particle assembly	1/169	7/25179	0.0460534333511	1	ENSSSCG00000000260	SOAT2
1	GO:0006007	BP	glucose catabolic process	1/169	7/25179	0.0460534333511	1	ENSSSCG00000026149	PKLR
1	GO:0006002	BP	fructose 6-phosphate metabolic process	1/169	7/25179	0.0460534333511	1	ENSSSCG00000008261	HK2
1	GO:0098856	BP	intestinal lipid absorption	1/169	7/25179	0.0460534333511	1	ENSSSCG00000037272	FABP2
1	GO:0045110	BP	intermediate filament bundle assembly	1/169	7/25179	0.0460534333511	1	ENSSSCG00000009979	NEFH
1	GO:0098838	BP	folate transmembrane transport	1/169	7/25179	0.0460534333511	1	ENSSSCG00000023478	SLC46A1
1	GO:0035933	BP	glucocorticoid secretion	1/169	7/25179	0.0460534333511	1	ENSSSCG00000021155
1	GO:0035930	BP	corticosteroid hormone secretion	1/169	7/25179	0.0460534333511	1	ENSSSCG00000021155
1	GO:1901678	BP	iron coordination entity transport	1/169	7/25179	0.0460534333511	1	ENSSSCG00000023478	SLC46A1
1	GO:0061615	BP	glycolytic process through fructose-6-phosphate	1/169	7/25179	0.0460534333511	1	ENSSSCG00000026149	PKLR
1	GO:0019336	BP	phenol-containing compound catabolic process	1/169	7/25179	0.0460534333511	1	ENSSSCG00000040638	DIO2
1	GO:0048712	BP	negative regulation of astrocyte differentiation	1/169	7/25179	0.0460534333511	1	ENSSSCG00000036933	NR1D1
1	GO:0051006	BP	positive regulation of lipoprotein lipase activity	1/169	7/25179	0.0460534333511	1	ENSSSCG00000040689	APOA4
2	GO:0045661	BP	regulation of myoblast differentiation	2/169	51/25179	0.0460836708947	1	ENSSSCG00000032474;ENSSSCG00000016047	CXCL10;MSTN
2	GO:0042472	BP	inner ear morphogenesis	2/169	51/25179	0.0460836708947	1	ENSSSCG00000009278;ENSSSCG00000024428	FGF9;CHRNA9
16	GO:0031328	BP	positive regulation of cellular biosynthetic process	16/169	1454/25179	0.0461389298616	1	ENSSSCG00000040689;ENSSSCG00000029438;ENSSSCG00000026478;ENSSSCG00000016448;ENSSSCG00000051147;ENSSSCG00000011890;ENSSSCG00000036933;ENSSSCG00000012967;ENSSSCG00000004676;ENSSSCG00000009787;ENSSSCG00000001573;ENSSSCG00000016047;ENSSSCG00000017118;ENSSSCG00000004236;ENSSSCG00000003148;ENSSSCG00000013735	APOA4;SESN2;PADI2;KCNH2;;NR1I2;NR1D1;FOSL1;DUOXA2;CCDC62;PIM1;MSTN;TERT;PKIB;DBP;JUNB
3	GO:0046488	BP	phosphatidylinositol metabolic process	3/169	119/25179	0.046249442656	1	ENSSSCG00000000436;ENSSSCG00000040581;ENSSSCG00000032481	PIP4K2C;CISH;DPM2
9	GO:0018130	BP	heterocycle biosynthetic process	9/169	665/25179	0.0466406543555	1	ENSSSCG00000010456;ENSSSCG00000017694;ENSSSCG00000040337;ENSSSCG00000011890;ENSSSCG00000017421;ENSSSCG00000036236;ENSSSCG00000014232;ENSSSCG00000017118;ENSSSCG00000026149	PANK1;ACACA;;NR1I2;ACLY;ELOVL6;LOX;TERT;PKLR
21	GO:0065009	BP	regulation of molecular function	21/169	2043/25179	0.0468536438153	1	ENSSSCG00000040689;ENSSSCG00000038300;ENSSSCG00000010959;ENSSSCG00000038839;ENSSSCG00000000436;ENSSSCG00000051147;ENSSSCG00000003255;ENSSSCG00000010483;ENSSSCG00000038149;ENSSSCG00000038965;ENSSSCG00000029438;ENSSSCG00000015320;ENSSSCG00000014232;ENSSSCG00000014410;ENSSSCG00000016047;ENSSSCG00000017118;ENSSSCG00000013599;ENSSSCG00000035053;ENSSSCG00000004236;ENSSSCG00000001573;ENSSSCG00000014039	APOA4;ALDOB;NTRK2;TTC36;PIP4K2C;;CACNG8;PLCE1;KCNE4;ARC;SESN2;CALCR;LOX;SH3RF2;MSTN;TERT;ANGPTL4;;PKIB;PIM1;RGS14
3	GO:0048639	BP	positive regulation of developmental growth	3/169	120/25179	0.0472095568507	1	ENSSSCG00000011243;ENSSSCG00000009278;ENSSSCG00000001573	GOLGA4;FGF9;PIM1
2	GO:0006721	BP	terpenoid metabolic process	2/169	52/25179	0.0477206787521	1	ENSSSCG00000025578;ENSSSCG00000000362	ALDH1A2;RDH5
2	GO:0010827	BP	regulation of glucose transmembrane transport	2/169	52/25179	0.0477206787521	1	ENSSSCG00000017118;ENSSSCG00000008261	TERT;HK2
7	GO:0007154	BP	cell communication	7/169	490/25179	0.0478998737019	1	ENSSSCG00000029438;ENSSSCG00000010959;ENSSSCG00000009364;ENSSSCG00000012967;ENSSSCG00000009278;ENSSSCG00000009488;ENSSSCG00000015334	SESN2;NTRK2;FREM2;FOSL1;FGF9;SLITRK5;PDK4
3	GO:0046474	BP	glycerophospholipid biosynthetic process	3/169	121/25179	0.0481794762197	1	ENSSSCG00000000436;ENSSSCG00000040581;ENSSSCG00000032481	PIP4K2C;CISH;DPM2
2	GO:0051965	BP	positive regulation of synapse assembly	2/169	53/25179	0.0493786915257	1	ENSSSCG00000010959;ENSSSCG00000009488	NTRK2;SLITRK5
3	GO:0031227	CC	intrinsic component of endoplasmic reticulum membrane	3/169	109/25179	0.0371951639765	1	ENSSSCG00000009152;ENSSSCG00000036236;ENSSSCG00000032481	SGMS2;ELOVL6;DPM2
1	GO:0000506	CC	glycosylphosphatidylinositol-N-acetylglucosaminyltransferase (GPI-GnT) complex	1/169	6/25179	0.0396057861859	1	ENSSSCG00000032481	DPM2
1	GO:0033061	CC	DNA recombinase mediator complex	1/169	6/25179	0.0396057861859	1	ENSSSCG00000002546	XRCC3
1	GO:0005883	CC	neurofilament	1/169	6/25179	0.0396057861859	1	ENSSSCG00000009979	NEFH
1	GO:0099571	CC	postsynaptic cytoskeleton	1/169	6/25179	0.0396057861859	1	ENSSSCG00000009979	NEFH
4	GO:0030141	CC	secretory granule	4/169	192/25179	0.0407680506668	1	ENSSSCG00000015320;ENSSSCG00000003484;ENSSSCG00000021155;ENSSSCG00000004012	CALCR;PADI6;;THBS2
2	GO:0098862	CC	cluster of actin-based cell projections	2/169	48/25179	0.0413022531308	1	ENSSSCG00000016516;ENSSSCG00000000260	ATP6V0A4;SOAT2
5	GO:0099503	CC	secretory vesicle	5/169	281/25179	0.0414462079478	1	ENSSSCG00000015320;ENSSSCG00000003484;ENSSSCG00000021155;ENSSSCG00000006811;ENSSSCG00000004012	CALCR;PADI6;;SLC6A17;THBS2
3	GO:0005741	CC	mitochondrial outer membrane	3/169	114/25179	0.0415971955018	1	ENSSSCG00000017682;ENSSSCG00000008261;ENSSSCG00000023215	MYO19;HK2;MAOB
1	GO:0031588	CC	nucleotide-activated protein kinase complex	1/169	7/25179	0.0460534333511	1	ENSSSCG00000029438	SESN2
1	GO:0034362	CC	low-density lipoprotein particle	1/169	7/25179	0.0460534333511	1	ENSSSCG00000008595	APOB
107	GO:0005488	MF	binding	107/169	13921/25179	0.0361782053342	1	ENSSSCG00000017886;ENSSSCG00000034308;ENSSSCG00000000362;ENSSSCG00000000887;ENSSSCG00000022999;ENSSSCG00000001573;ENSSSCG00000021155;ENSSSCG00000007978;ENSSSCG00000026149;ENSSSCG00000006082;ENSSSCG00000007977;ENSSSCG00000003148;ENSSSCG00000003655;ENSSSCG00000051147;ENSSSCG00000003484;ENSSSCG00000015334;ENSSSCG00000013599;ENSSSCG00000014725;ENSSSCG00000036441;ENSSSCG00000002388;ENSSSCG00000014321;…	FBXO39;LRMDA;RDH5;;ZNF232;PIM1;;;PKLR;MATN2;HBM;DBP;;;PADI6;PDK4;ANGPTL4;HBB;PMP2;ESRRB;KLHL3;;DNAI1;DLX4;DMGDH;;;SESN2;CALCR;GOLGA4;PDE6A;TLL1;THRSP;;XRCC3;NR1I2;ACLY;TTYH1;LOX;ALDOB;PRDM11;KCNE4;CCDC62;SCD;FOSL1;GDAP1L1;CLCA2;HK2;TSPOAP1;FASN;RGS14;LRTM1;NTRK2;SLCO4A1;PVALB;PLCE1;;RBP2;SH3RF2;SDCBP2;;MYO19;KCNC1;DUOXA2;SOWAHB;TERT;NR1D1;FGF9;NEFH;WNT5B;FABP2;TGM5;ACACA;DIO2;PIP4K2C;TTC36;NR2F1;…
3	GO:0016922	MF	nuclear receptor binding	3/169	108/25179	0.0363451123616	1	ENSSSCG00000009787;ENSSSCG00000011890;ENSSSCG00000026478	CCDC62;NR1I2;PADI2
4	GO:0005125	MF	cytokine activity	4/169	187/25179	0.0375903960487	1	ENSSSCG00000008959;ENSSSCG00000016047;ENSSSCG00000032474;ENSSSCG00000032343	CXCL2;MSTN;CXCL10;CCL4
2	GO:0008374	MF	O-acyltransferase activity	2/169	46/25179	0.0382262894667	1	ENSSSCG00000014861;ENSSSCG00000000260	MOGAT2;SOAT2
1	GO:0019911	MF	structural constituent of myelin sheath	1/169	6/25179	0.0396057861859	1	ENSSSCG00000006003	MAL2
1	GO:0070728	MF	leucine binding	1/169	6/25179	0.0396057861859	1	ENSSSCG00000029438	SESN2
1	GO:0003720	MF	telomerase activity	1/169	6/25179	0.0396057861859	1	ENSSSCG00000017118	TERT
1	GO:1990817	MF	RNA adenylyltransferase activity	1/169	6/25179	0.0396057861859	1	ENSSSCG00000006729	TENT5C
1	GO:0046912	MF	acyltransferase, acyl groups converted into alkyl on transfer	1/169	6/25179	0.0396057861859	1	ENSSSCG00000017421	ACLY
1	GO:0032027	MF	myosin light chain binding	1/169	6/25179	0.0396057861859	1	ENSSSCG00000017682	MYO19
1	GO:0015193	MF	L-proline transmembrane transporter activity	1/169	6/25179	0.0396057861859	1	ENSSSCG00000017086	SLC36A2
1	GO:0016421	MF	CoA carboxylase activity	1/169	6/25179	0.0396057861859	1	ENSSSCG00000017694	ACACA
2	GO:0015179	MF	L-amino acid transmembrane transporter activity	2/169	48/25179	0.0413022531308	1	ENSSSCG00000017086;ENSSSCG00000033329	SLC36A2;SLC47A1
9	GO:0005509	MF	calcium ion binding	9/169	655/25179	0.0445893627395	1	ENSSSCG00000026478;ENSSSCG00000000138;ENSSSCG00000003484;ENSSSCG00000004676;ENSSSCG00000003271;ENSSSCG00000006082;ENSSSCG00000004012;ENSSSCG00000008853;ENSSSCG00000003655	PADI2;PVALB;PADI6;DUOXA2;TTYH1;MATN2;THBS2;TLL1;
6	GO:0046873	MF	metal ion transmembrane transporter activity	6/169	383/25179	0.0450016586049	1	ENSSSCG00000016448;ENSSSCG00000003255;ENSSSCG00000013374;ENSSSCG00000038149;ENSSSCG00000002432;ENSSSCG00000017638	KCNH2;CACNG8;KCNC1;KCNE4;KCNK13;TSPOAP1
1	GO:0102337	MF	3-oxo-cerotoyl-CoA synthase activity	1/169	7/25179	0.0460534333511	1	ENSSSCG00000036236	ELOVL6
1	GO:0102336	MF	3-oxo-arachidoyl-CoA synthase activity	1/169	7/25179	0.0460534333511	1	ENSSSCG00000036236	ELOVL6
1	GO:0102338	MF	3-oxo-lignoceronyl-CoA synthase activity	1/169	7/25179	0.0460534333511	1	ENSSSCG00000036236	ELOVL6
1	GO:0009922	MF	fatty acid elongase activity	1/169	7/25179	0.0460534333511	1	ENSSSCG00000036236	ELOVL6
1	GO:0043121	MF	neurotrophin binding	1/169	7/25179	0.0460534333511	1	ENSSSCG00000010959	NTRK2
1	GO:0015187	MF	glycine transmembrane transporter activity	1/169	7/25179	0.0460534333511	1	ENSSSCG00000017086	SLC36A2
1	GO:0102756	MF	very-long-chain 3-ketoacyl-CoA synthase activity	1/169	7/25179	0.0460534333511	1	ENSSSCG00000036236	ELOVL6
1	GO:0045503	MF	dynein light chain binding	1/169	7/25179	0.0460534333511	1	ENSSSCG00000039342	DNAI1
1	GO:0016885	MF	ligase activity, forming carbon-carbon bonds	1/169	7/25179	0.0460534333511	1	ENSSSCG00000017694	ACACA
1	GO:0005225	MF	volume-sensitive anion channel activity	1/169	7/25179	0.0460534333511	1	ENSSSCG00000003271	TTYH1
1	GO:0015232	MF	heme transmembrane transporter activity	1/169	7/25179	0.0460534333511	1	ENSSSCG00000023478	SLC46A1
1	GO:0016308	MF	1-phosphatidylinositol-4-phosphate 5-kinase activity	1/169	7/25179	0.0460534333511	1	ENSSSCG00000000436	PIP4K2C
