# Supplementary material for: Growth-Promoting Effects of Zhenqi Granules on Finishing Pigs
Source: Animals (Basel). 2022 Dec 13;12(24):3521. doi: 10.3390/ani12243521 (PMC9774107; doi:10.3390/ani12243521)
Supplement: Supplementary file 1 [file animals-12-03521-s001.zip › animals-2032056-supplementary/Table S1-S9/Table-S9-Skeletal muscle KEGG enrichment analysis.csv]

Num	Pathway id	Description	Database	Ratio_in_study	Ratio_in_pop	Pvalue	Padjust	First Category	Second Category	Gene_ids	Gene_names
4	map04977	Vitamin digestion and absorption	KEGG PATHWAY	4/150	28/19071	6.49886094357E-5	0.0145574485136	Organismal Systems	Digestive system	ENSSSCG00000023478|ENSSSCG00000040689|ENSSSCG00000011663|ENSSSCG00000008595	SLC46A1;APOA4;RBP2;APOB
4	map04979	Cholesterol metabolism	KEGG PATHWAY	4/150	51/19071	0.000689408978041	0.0514758703604	Organismal Systems	Digestive system	ENSSSCG00000040689|ENSSSCG00000000260|ENSSSCG00000008595|ENSSSCG00000013599	APOA4;SOAT2;APOB;ANGPTL4
4	map04975	Fat digestion and absorption	KEGG PATHWAY	4/150	49/19071	0.000591664480368	0.0662664218013	Organismal Systems	Digestive system	ENSSSCG00000014861|ENSSSCG00000040689|ENSSSCG00000008595|ENSSSCG00000037272	MOGAT2;APOA4;APOB;FABP2
3	map00010	Glycolysis / Gluconeogenesis	KEGG PATHWAY	3/150	67/19071	0.0158312563861	0.272784725423	Metabolism	Carbohydrate metabolism	ENSSSCG00000038300|ENSSSCG00000008261|ENSSSCG00000026149	ALDOB;HK2;PKLR
3	map05143	African trypanosomiasis	KEGG PATHWAY	3/150	52/19071	0.00795306138389	0.296914291665	Human Diseases	Infectious disease: parasitic	ENSSSCG00000014725|ENSSSCG00000007978|ENSSSCG00000036983	HBB;;
2	map00061	Fatty acid biosynthesis	KEGG PATHWAY	2/150	20/19071	0.0106406050644	0.297936941804	Metabolism	Lipid metabolism	ENSSSCG00000017694|ENSSSCG00000029944	ACACA;FASN
3	map05120	Epithelial cell signaling in Helicobacter pylori infection	KEGG PATHWAY	3/150	75/19071	0.0213280103949	0.298592145529	Human Diseases	Infectious disease: bacterial	ENSSSCG00000016516|ENSSSCG00000051147|ENSSSCG00000008959	ATP6V0A4;;CXCL2
4	map04974	Protein digestion and absorption	KEGG PATHWAY	4/150	154/19071	0.03349745552	0.300137201459	Organismal Systems	Digestive system	ENSSSCG00000037260|ENSSSCG00000005938|ENSSSCG00000017086|ENSSSCG00000041875	;COL22A1;SLC36A2;
3	map05031	Amphetamine addiction	KEGG PATHWAY	3/150	77/19071	0.0228453404077	0.30102095596	Human Diseases	Substance dependence	ENSSSCG00000051147|ENSSSCG00000023215|ENSSSCG00000038965	;MAOB;ARC
4	map05224	Breast cancer	KEGG PATHWAY	4/150	157/19071	0.0355750859919	0.306493048545	Human Diseases	Cancer: specific types	ENSSSCG00000051147|ENSSSCG00000000759|ENSSSCG00000005015|ENSSSCG00000009278	;WNT5B;SOS2;FGF9
3	map04917	Prolactin signaling pathway	KEGG PATHWAY	3/150	74/19071	0.020590849681	0.307490021902	Organismal Systems	Endocrine system	ENSSSCG00000040581|ENSSSCG00000005015|ENSSSCG00000044760	CISH;SOS2;
2	map00052	Galactose metabolism	KEGG PATHWAY	2/150	32/19071	0.0261248482351	0.307998210772	Metabolism	Carbohydrate metabolism	ENSSSCG00000008261|ENSSSCG00000015691	HK2;
3	map04061	Viral protein interaction with cytokine and cytokine receptor	KEGG PATHWAY	3/150	83/19071	0.0277412010673	0.310701451954	Environmental Information Processing	Signaling molecules and interaction	ENSSSCG00000008959|ENSSSCG00000032474|ENSSSCG00000032343	CXCL2;CXCL10;CCL4
4	map05226	Gastric cancer	KEGG PATHWAY	4/150	160/19071	0.0377259307687	0.312985499711	Human Diseases	Cancer: specific types	ENSSSCG00000017118|ENSSSCG00000000759|ENSSSCG00000005015|ENSSSCG00000009278	TERT;WNT5B;SOS2;FGF9
4	map04380	Osteoclast differentiation	KEGG PATHWAY	4/150	141/19071	0.0253341190654	0.315269037258	Organismal Systems	Development and regeneration	ENSSSCG00000015320|ENSSSCG00000051147|ENSSSCG00000012967|ENSSSCG00000013735	CALCR;;FOSL1;JUNB
2	map00051	Fructose and mannose metabolism	KEGG PATHWAY	2/150	36/19071	0.032514574198	0.316663679145	Metabolism	Carbohydrate metabolism	ENSSSCG00000038300|ENSSSCG00000008261	ALDOB;HK2
2	map00500	Starch and sucrose metabolism	KEGG PATHWAY	2/150	36/19071	0.032514574198	0.316663679145	Metabolism	Carbohydrate metabolism	ENSSSCG00000008261|ENSSSCG00000028204	HK2;TREH
4	map04668	TNF signaling pathway	KEGG PATHWAY	4/150	122/19071	0.0157942006126	0.321627357929	Environmental Information Processing	Signal transduction	ENSSSCG00000008959|ENSSSCG00000051147|ENSSSCG00000013735|ENSSSCG00000032474	CXCL2;;JUNB;CXCL10
4	map05144	Malaria	KEGG PATHWAY	4/150	122/19071	0.0157942006126	0.321627357929	Human Diseases	Infectious disease: parasitic	ENSSSCG00000044150|ENSSSCG00000007978|ENSSSCG00000014725|ENSSSCG00000004012	;;HBB;THBS2
2	map01040	Biosynthesis of unsaturated fatty acids	KEGG PATHWAY	2/150	28/19071	0.0203198906033	0.325118249653	Metabolism	Lipid metabolism	ENSSSCG00000010554|ENSSSCG00000036236	SCD;ELOVL6
3	map04912	GnRH signaling pathway	KEGG PATHWAY	3/150	98/19071	0.0422147788924	0.326072774893	Organismal Systems	Endocrine system	ENSSSCG00000051147|ENSSSCG00000005015|ENSSSCG00000044760	;SOS2;
3	map03320	PPAR signaling pathway	KEGG PATHWAY	3/150	88/19071	0.0322136110962	0.327993131161	Organismal Systems	Endocrine system	ENSSSCG00000013599|ENSSSCG00000010554|ENSSSCG00000037272	ANGPTL4;SCD;FABP2
3	map04662	B cell receptor signaling pathway	KEGG PATHWAY	3/150	97/19071	0.0411520880076	0.329216704061	Organismal Systems	Immune system	ENSSSCG00000051147|ENSSSCG00000005015|ENSSSCG00000036983	;SOS2;
1	map00524	Neomycin, kanamycin and gentamicin biosynthesis	KEGG PATHWAY	1/150	4/19071	0.0310945586132	0.331675291874	Metabolism	Biosynthesis of other secondary metabolites	ENSSSCG00000008261	HK2
5	map05323	Rheumatoid arthritis	KEGG PATHWAY	5/150	168/19071	0.0106258400333	0.340026881065	Human Diseases	Immune disease	ENSSSCG00000044150|ENSSSCG00000008959|ENSSSCG00000051147|ENSSSCG00000036983|ENSSSCG00000016516	;CXCL2;;;ATP6V0A4
4	map04933	AGE-RAGE signaling pathway in diabetic complications	KEGG PATHWAY	4/150	121/19071	0.0153678898755	0.344240733211	Human Diseases	Endocrine and metabolic disease	ENSSSCG00000041875|ENSSSCG00000051147|ENSSSCG00000010483|ENSSSCG00000001573	;;PLCE1;PIM1
2	map00340	Histidine metabolism	KEGG PATHWAY	2/150	23/19071	0.0139525612842	0.347263747517	Metabolism	Amino acid metabolism	ENSSSCG00000023215|ENSSSCG00000035195	MAOB;HNMT
4	map04657	IL-17 signaling pathway	KEGG PATHWAY	4/150	99/19071	0.00776917340558	0.34805896857	Organismal Systems	Immune system	ENSSSCG00000008959|ENSSSCG00000051147|ENSSSCG00000012967|ENSSSCG00000032474	CXCL2;;FOSL1;CXCL10
3	map04512	ECM-receptor interaction	KEGG PATHWAY	3/150	103/19071	0.047733174315	0.356407701552	Environmental Information Processing	Signaling molecules and interaction	ENSSSCG00000041875|ENSSSCG00000009364|ENSSSCG00000004012	;FREM2;THBS2
6	map05165	Human papillomavirus infection	KEGG PATHWAY	6/150	359/19071	0.0645957609406	0.391066228397	Human Diseases	Infectious disease: viral	ENSSSCG00000005015|ENSSSCG00000004012|ENSSSCG00000016516|ENSSSCG00000017118|ENSSSCG00000041875|ENSSSCG00000000759	SOS2;THBS2;ATP6V0A4;TERT;;WNT5B
2	map00620	Pyruvate metabolism	KEGG PATHWAY	2/150	48/19071	0.0547874757452	0.395883695708	Metabolism	Carbohydrate metabolism	ENSSSCG00000017694|ENSSSCG00000026149	ACACA;PKLR
2	map04930	Type II diabetes mellitus	KEGG PATHWAY	2/150	48/19071	0.0547874757452	0.395883695708	Human Diseases	Endocrine and metabolic disease	ENSSSCG00000008261|ENSSSCG00000026149	HK2;PKLR
4	map04062	Chemokine signaling pathway	KEGG PATHWAY	4/150	191/19071	0.0642349936046	0.399684404651	Organismal Systems	Immune system	ENSSSCG00000008959|ENSSSCG00000005015|ENSSSCG00000032474|ENSSSCG00000032343	CXCL2;SOS2;CXCL10;CCL4
2	map05030	Cocaine addiction	KEGG PATHWAY	2/150	52/19071	0.0631209842898	0.415855896498	Human Diseases	Substance dependence	ENSSSCG00000051147|ENSSSCG00000023215	;MAOB
2	map04624	Toll and Imd signaling pathway	KEGG PATHWAY	2/150	52/19071	0.0631209842898	0.415855896498	Organismal Systems	Immune system	ENSSSCG00000051147|ENSSSCG00000025560	;PGLYRP2
5	map04910	Insulin signaling pathway	KEGG PATHWAY	5/150	154/19071	0.00745965891685	0.417740899344	Organismal Systems	Endocrine system	ENSSSCG00000017694|ENSSSCG00000008261|ENSSSCG00000005015|ENSSSCG00000026149|ENSSSCG00000029944	ACACA;HK2;SOS2;PKLR;FASN
3	map04620	Toll-like receptor signaling pathway	KEGG PATHWAY	3/150	115/19071	0.0623340797843	0.42311617793	Organismal Systems	Immune system	ENSSSCG00000051147|ENSSSCG00000032474|ENSSSCG00000032343	;CXCL10;CCL4
2	map04973	Carbohydrate digestion and absorption	KEGG PATHWAY	2/150	56/19071	0.0718509353572	0.42354235579	Organismal Systems	Digestive system	ENSSSCG00000008261|ENSSSCG00000015691	HK2;
2	map05221	Acute myeloid leukemia	KEGG PATHWAY	2/150	70/19071	0.10507512019	0.435867165234	Human Diseases	Cancer: specific types	ENSSSCG00000005015|ENSSSCG00000001573	SOS2;PIM1
6	map04080	Neuroactive ligand-receptor interaction	KEGG PATHWAY	6/150	375/19071	0.0761387079607	0.437309502133	Environmental Information Processing	Signaling molecules and interaction	ENSSSCG00000024428|ENSSSCG00000001523|ENSSSCG00000021155|ENSSSCG00000015320|ENSSSCG00000044760|ENSSSCG00000014823	CHRNA9;GRM4;;CALCR;;P2RY6
3	map04926	Relaxin signaling pathway	KEGG PATHWAY	3/150	144/19071	0.104840197855	0.443098194707	Organismal Systems	Endocrine system	ENSSSCG00000041875|ENSSSCG00000051147|ENSSSCG00000005015	;;SOS2
3	map00230	Purine metabolism	KEGG PATHWAY	3/150	136/19071	0.0921727768033	0.448841347912	Metabolism	Nucleotide metabolism	ENSSSCG00000014438|ENSSSCG00000026149|ENSSSCG00000040337	PDE6A;PKLR;
1	map00730	Thiamine metabolism	KEGG PATHWAY	1/150	14/19071	0.104692469202	0.450982944254	Metabolism	Metabolism of cofactors and vitamins	ENSSSCG00000040337
4	map05417	Lipid and atherosclerosis	KEGG PATHWAY	4/150	243/19071	0.125275740819	0.45260912812	Human Diseases	Cardiovascular disease	ENSSSCG00000008959|ENSSSCG00000051147|ENSSSCG00000008595|ENSSSCG00000040689	CXCL2;;APOB;APOA4
4	map05205	Proteoglycans in cancer	KEGG PATHWAY	4/150	226/19071	0.103203216921	0.453284717455	Human Diseases	Cancer: overview	ENSSSCG00000041875|ENSSSCG00000000759|ENSSSCG00000010483|ENSSSCG00000005015	;WNT5B;PLCE1;SOS2
5	map04010	MAPK signaling pathway	KEGG PATHWAY	5/150	307/19071	0.0952842180635	0.454120528643	Environmental Information Processing	Signal transduction	ENSSSCG00000051147|ENSSSCG00000003255|ENSSSCG00000010959|ENSSSCG00000005015|ENSSSCG00000009278	;CACNG8;NTRK2;SOS2;FGF9
4	map05207	Chemical carcinogenesis - receptor activation	KEGG PATHWAY	4/150	223/19071	0.0995108485146	0.454906736067	Human Diseases	Cancer: overview	ENSSSCG00000051147|ENSSSCG00000005015|ENSSSCG00000009278|ENSSSCG00000024428	;SOS2;FGF9;CHRNA9
5	map04014	Ras signaling pathway	KEGG PATHWAY	5/150	301/19071	0.0894411925417	0.455336980212	Environmental Information Processing	Signal transduction	ENSSSCG00000044150|ENSSSCG00000010483|ENSSSCG00000005015|ENSSSCG00000010959|ENSSSCG00000009278	;PLCE1;SOS2;NTRK2;FGF9
2	map00830	Retinol metabolism	KEGG PATHWAY	2/150	67/19071	0.0976441174795	0.455672548238	Metabolism	Metabolism of cofactors and vitamins	ENSSSCG00000025578|ENSSSCG00000000362	ALDH1A2;RDH5
3	map04152	AMPK signaling pathway	KEGG PATHWAY	3/150	133/19071	0.0875984264087	0.456326686408	Environmental Information Processing	Signal transduction	ENSSSCG00000017694|ENSSSCG00000010554|ENSSSCG00000029944	ACACA;SCD;FASN
6	map04151	PI3K-Akt signaling pathway	KEGG PATHWAY	6/150	395/19071	0.0921128322312	0.458517209329	Environmental Information Processing	Signal transduction	ENSSSCG00000005015|ENSSSCG00000010959|ENSSSCG00000036983|ENSSSCG00000009278|ENSSSCG00000004012|ENSSSCG00000041875	SOS2;NTRK2;;FGF9;THBS2;
2	map04623	Cytosolic DNA-sensing pathway	KEGG PATHWAY	2/150	73/19071	0.112654091955	0.458809392688	Organismal Systems	Immune system	ENSSSCG00000032474|ENSSSCG00000032343	CXCL10;CCL4
2	map00562	Inositol phosphate metabolism	KEGG PATHWAY	2/150	77/19071	0.122970809369	0.459091021643	Metabolism	Carbohydrate metabolism	ENSSSCG00000000436|ENSSSCG00000010483	PIP4K2C;PLCE1
2	map04918	Thyroid hormone synthesis	KEGG PATHWAY	2/150	77/19071	0.122970809369	0.459091021643	Organismal Systems	Endocrine system	ENSSSCG00000002279|ENSSSCG00000004676	GPX2;DUOXA2
4	map04510	Focal adhesion	KEGG PATHWAY	4/150	208/19071	0.0820169654758	0.459295006664	Cellular Processes	Cellular community - eukaryotes	ENSSSCG00000041875|ENSSSCG00000051147|ENSSSCG00000005015|ENSSSCG00000004012	;;SOS2;THBS2
2	map00260	Glycine, serine and threonine metabolism	KEGG PATHWAY	2/150	69/19071	0.102581128313	0.459563454844	Metabolism	Amino acid metabolism	ENSSSCG00000023215|ENSSSCG00000014110	MAOB;DMGDH
5	map04020	Calcium signaling pathway	KEGG PATHWAY	5/150	332/19071	0.121645184596	0.461839344908	Environmental Information Processing	Signal transduction	ENSSSCG00000044150|ENSSSCG00000010483|ENSSSCG00000010959|ENSSSCG00000036983|ENSSSCG00000009278	;PLCE1;NTRK2;;FGF9
3	map05146	Amoebiasis	KEGG PATHWAY	3/150	131/19071	0.0846042032521	0.462227842158	Human Diseases	Infectious disease: parasitic	ENSSSCG00000041875|ENSSSCG00000036983|ENSSSCG00000008959	;;CXCL2
3	map04722	Neurotrophin signaling pathway	KEGG PATHWAY	3/150	131/19071	0.0846042032521	0.462227842158	Organismal Systems	Nervous system	ENSSSCG00000051147|ENSSSCG00000005015|ENSSSCG00000010959	;SOS2;NTRK2
2	map04664	Fc epsilon RI signaling pathway	KEGG PATHWAY	2/150	75/19071	0.11778355201	0.462868695619	Organismal Systems	Immune system	ENSSSCG00000005015|ENSSSCG00000036983	SOS2;
2	map05211	Renal cell carcinoma	KEGG PATHWAY	2/150	76/19071	0.120370147838	0.464877812341	Human Diseases	Cancer: specific types	ENSSSCG00000051147|ENSSSCG00000005015	;SOS2
3	map04915	Estrogen signaling pathway	KEGG PATHWAY	3/150	151/19071	0.116453714014	0.465814856056	Organismal Systems	Endocrine system	ENSSSCG00000051147|ENSSSCG00000005015|ENSSSCG00000021155	;SOS2;
4	map04024	cAMP signaling pathway	KEGG PATHWAY	4/150	248/19071	0.13212169527	0.469766027628	Environmental Information Processing	Signal transduction	ENSSSCG00000010483|ENSSSCG00000051147|ENSSSCG00000044760|ENSSSCG00000021155	PLCE1;;;
3	map04145	Phagosome	KEGG PATHWAY	3/150	169/19071	0.148341817642	0.474693816455	Cellular Processes	Transport and catabolism	ENSSSCG00000016516|ENSSSCG00000036983|ENSSSCG00000004012	ATP6V0A4;;THBS2
1	map00100	Steroid biosynthesis	KEGG PATHWAY	1/150	21/19071	0.152879734391	0.475625840329	Metabolism	Lipid metabolism	ENSSSCG00000000260	SOAT2
3	map04150	mTOR signaling pathway	KEGG PATHWAY	3/150	171/19071	0.152046872682	0.479697175785	Environmental Information Processing	Signal transduction	ENSSSCG00000029438|ENSSSCG00000000759|ENSSSCG00000005015	SESN2;WNT5B;SOS2
3	map04660	T cell receptor signaling pathway	KEGG PATHWAY	3/150	163/19071	0.137411313334	0.480939596671	Organismal Systems	Immune system	ENSSSCG00000044150|ENSSSCG00000051147|ENSSSCG00000005015	;;SOS2
2	map04924	Renin secretion	KEGG PATHWAY	2/150	86/19071	0.146949088966	0.484067587182	Organismal Systems	Endocrine system	ENSSSCG00000006935|ENSSSCG00000006932	CLCA2;CLCA4
2	map04012	ErbB signaling pathway	KEGG PATHWAY	2/150	86/19071	0.146949088966	0.484067587182	Environmental Information Processing	Signal transduction	ENSSSCG00000051147|ENSSSCG00000005015	;SOS2
3	map04072	Phospholipase D signaling pathway	KEGG PATHWAY	3/150	167/19071	0.144667002832	0.490991039916	Environmental Information Processing	Signal transduction	ENSSSCG00000001523|ENSSSCG00000005015|ENSSSCG00000036983	GRM4;SOS2;
3	map04310	Wnt signaling pathway	KEGG PATHWAY	3/150	167/19071	0.144667002832	0.490991039916	Environmental Information Processing	Signal transduction	ENSSSCG00000051147|ENSSSCG00000000759|ENSSSCG00000012967	;WNT5B;FOSL1
3	map05225	Hepatocellular carcinoma	KEGG PATHWAY	3/150	166/19071	0.142841186952	0.492252705805	Human Diseases	Cancer: specific types	ENSSSCG00000017118|ENSSSCG00000000759|ENSSSCG00000005015	TERT;WNT5B;SOS2
3	map05034	Alcoholism	KEGG PATHWAY	3/150	191/19071	0.190584865591	0.496407091772	Human Diseases	Substance dependence	ENSSSCG00000005015|ENSSSCG00000010959|ENSSSCG00000023215	SOS2;NTRK2;MAOB
4	map05166	Human T-cell leukemia virus 1 infection	KEGG PATHWAY	4/150	286/19071	0.188712572969	0.497313133472	Human Diseases	Infectious disease: viral	ENSSSCG00000044150|ENSSSCG00000017118|ENSSSCG00000051147|ENSSSCG00000012967	;TERT;;FOSL1
2	map01522	Endocrine resistance	KEGG PATHWAY	2/150	103/19071	0.194386127745	0.500488420862	Human Diseases	Drug resistance: antineoplastic	ENSSSCG00000051147|ENSSSCG00000005015	;SOS2
2	map05231	Choline metabolism in cancer	KEGG PATHWAY	2/150	104/19071	0.197239239056	0.502063517596	Human Diseases	Cancer: overview	ENSSSCG00000051147|ENSSSCG00000005015	;SOS2
2	map05140	Leishmaniasis	KEGG PATHWAY	2/150	93/19071	0.166201278141	0.503095760859	Human Diseases	Infectious disease: parasitic	ENSSSCG00000051147|ENSSSCG00000036983	;
4	map04060	Cytokine-cytokine receptor interaction	KEGG PATHWAY	4/150	293/19071	0.199896869088	0.503111221076	Environmental Information Processing	Signaling molecules and interaction	ENSSSCG00000008959|ENSSSCG00000016047|ENSSSCG00000032474|ENSSSCG00000032343	CXCL2;MSTN;CXCL10;CCL4
1	map04320	Dorso-ventral axis formation	KEGG PATHWAY	1/150	29/19071	0.204803248396	0.504131072976	Organismal Systems	Development and regeneration	ENSSSCG00000005015	SOS2
2	map05310	Asthma	KEGG PATHWAY	2/150	94/19071	0.168987242515	0.504708564313	Human Diseases	Immune disease	ENSSSCG00000044150|ENSSSCG00000036983	;
4	map04015	Rap1 signaling pathway	KEGG PATHWAY	4/150	285/19071	0.18713180064	0.505030401727	Environmental Information Processing	Signal transduction	ENSSSCG00000044150|ENSSSCG00000010483|ENSSSCG00000009278|ENSSSCG00000014039	;PLCE1;FGF9;RGS14
4	map05169	Epstein-Barr virus infection	KEGG PATHWAY	4/150	285/19071	0.18713180064	0.505030401727	Human Diseases	Infectious disease: viral	ENSSSCG00000044150|ENSSSCG00000051147|ENSSSCG00000036983|ENSSSCG00000032474	;;;CXCL10
2	map05330	Allograft rejection	KEGG PATHWAY	2/150	106/19071	0.202960868483	0.505147050445	Human Diseases	Immune disease	ENSSSCG00000044150|ENSSSCG00000036983	;
3	map04630	JAK-STAT signaling pathway	KEGG PATHWAY	3/150	178/19071	0.165241119093	0.507041242149	Environmental Information Processing	Signal transduction	ENSSSCG00000040581|ENSSSCG00000005015|ENSSSCG00000001573	CISH;SOS2;PIM1
2	map04070	Phosphatidylinositol signaling system	KEGG PATHWAY	2/150	108/19071	0.208701349331	0.508142415761	Environmental Information Processing	Signal transduction	ENSSSCG00000000436|ENSSSCG00000010483	PIP4K2C;PLCE1
1	map00360	Phenylalanine metabolism	KEGG PATHWAY	1/150	24/19071	0.172734332237	0.509111716068	Metabolism	Amino acid metabolism	ENSSSCG00000023215	MAOB
2	map04013	MAPK signaling pathway - fly	KEGG PATHWAY	2/150	98/19071	0.180208121993	0.510969864892	Environmental Information Processing	Signal transduction	ENSSSCG00000051147|ENSSSCG00000005015	;SOS2
2	map04916	Melanogenesis	KEGG PATHWAY	2/150	110/19071	0.214458702942	0.511050526159	Organismal Systems	Endocrine system	ENSSSCG00000000759|ENSSSCG00000021155	WNT5B;
1	map00030	Pentose phosphate pathway	KEGG PATHWAY	1/150	31/19071	0.217282275666	0.512328734201	Metabolism	Carbohydrate metabolism	ENSSSCG00000038300	ALDOB
2	map05210	Colorectal cancer	KEGG PATHWAY	2/150	99/19071	0.183031151215	0.512487223402	Human Diseases	Cancer: specific types	ENSSSCG00000051147|ENSSSCG00000005015	;SOS2
1	map00062	Fatty acid elongation	KEGG PATHWAY	1/150	26/19071	0.185713222623	0.513577307006	Metabolism	Lipid metabolism	ENSSSCG00000036236	ELOVL6
1	map00563	Glycosylphosphatidylinositol (GPI)-anchor biosynthesis	KEGG PATHWAY	1/150	26/19071	0.185713222623	0.513577307006	Metabolism	Glycan biosynthesis and metabolism	ENSSSCG00000032481	DPM2
2	map05414	Dilated cardiomyopathy	KEGG PATHWAY	2/150	112/19071	0.220231007283	0.513872350328	Human Diseases	Cardiovascular disease	ENSSSCG00000003255|ENSSSCG00000036983	CACNG8;
8	map04212	Longevity regulating pathway - worm	KEGG PATHWAY	8/150	727/19071	0.214227603111	0.515989065558	Organismal Systems	Aging	ENSSSCG00000043630|ENSSSCG00000041758|ENSSSCG00000044221|ENSSSCG00000045209|ENSSSCG00000040939|ENSSSCG00000046611|ENSSSCG00000049770|ENSSSCG00000010554	;;;;;;;SCD
1	map00020	Citrate cycle (TCA cycle)	KEGG PATHWAY	1/150	32/19071	0.223448644285	0.5160051167	Metabolism	Carbohydrate metabolism	ENSSSCG00000017421	ACLY
1	map04966	Collecting duct acid secretion	KEGG PATHWAY	1/150	32/19071	0.223448644285	0.5160051167	Organismal Systems	Excretory system	ENSSSCG00000016516	ATP6V0A4
2	map04672	Intestinal immune network for IgA production	KEGG PATHWAY	2/150	116/19071	0.231813055306	0.519261243885	Organismal Systems	Immune system	ENSSSCG00000044150|ENSSSCG00000036983	;
1	map04744	Phototransduction	KEGG PATHWAY	1/150	33/19071	0.22956675467	0.519423768142	Organismal Systems	Sensory system	ENSSSCG00000014438	PDE6A
1	map04950	Maturity onset diabetes of the young	KEGG PATHWAY	1/150	25/19071	0.179249261109	0.521452395954	Human Diseases	Endocrine and metabolic disease	ENSSSCG00000026149	PKLR
1	map00770	Pantothenate and CoA biosynthesis	KEGG PATHWAY	1/150	25/19071	0.179249261109	0.521452395954	Metabolism	Metabolism of cofactors and vitamins	ENSSSCG00000010456	PANK1
1	map04710	Circadian rhythm	KEGG PATHWAY	1/150	34/19071	0.235636981938	0.522600831228	Organismal Systems	Environmental adaptation	ENSSSCG00000036933	NR1D1
2	map04935	Growth hormone synthesis, secretion and action	KEGG PATHWAY	2/150	121/19071	0.246342595068	0.530584050915	Organismal Systems	Endocrine system	ENSSSCG00000005015|ENSSSCG00000013735	SOS2;JUNB
1	map00640	Propanoate metabolism	KEGG PATHWAY	1/150	35/19071	0.241659698372	0.530703651328	Metabolism	Carbohydrate metabolism	ENSSSCG00000017694	ACACA
1	map00512	Mucin type O-glycan biosynthesis	KEGG PATHWAY	1/150	38/19071	0.259446462228	0.533174381092	Metabolism	Glycan biosynthesis and metabolism	ENSSSCG00000011195	GALNT15
1	map00350	Tyrosine metabolism	KEGG PATHWAY	1/150	38/19071	0.259446462228	0.533174381092	Metabolism	Amino acid metabolism	ENSSSCG00000023215	MAOB
3	map05135	Yersinia infection	KEGG PATHWAY	3/150	218/19071	0.245895273143	0.534762535767	Human Diseases	Infectious disease: bacterial	ENSSSCG00000044150|ENSSSCG00000051147|ENSSSCG00000036983	;;
3	map04810	Regulation of actin cytoskeleton	KEGG PATHWAY	3/150	233/19071	0.277656020662	0.536163350243	Cellular Processes	Cell motility	ENSSSCG00000000436|ENSSSCG00000005015|ENSSSCG00000009278	PIP4K2C;SOS2;FGF9
7	map03410	Base excision repair	KEGG PATHWAY	7/150	668/19071	0.273282425038	0.536975993058	Genetic Information Processing	Replication and repair	ENSSSCG00000043630|ENSSSCG00000041758|ENSSSCG00000044221|ENSSSCG00000045209|ENSSSCG00000040939|ENSSSCG00000046611|ENSSSCG00000049770	;;;;;;
1	map03440	Homologous recombination	KEGG PATHWAY	1/150	41/19071	0.276818756386	0.539194795047	Genetic Information Processing	Replication and repair	ENSSSCG00000002546	XRCC3
2	map04066	HIF-1 signaling pathway	KEGG PATHWAY	2/150	125/19071	0.257991521618	0.540094400396	Environmental Information Processing	Signal transduction	ENSSSCG00000038300|ENSSSCG00000008261	ALDOB;HK2
2	map05320	Autoimmune thyroid disease	KEGG PATHWAY	2/150	125/19071	0.257991521618	0.540094400396	Human Diseases	Immune disease	ENSSSCG00000044150|ENSSSCG00000036983	;
2	map05321	Inflammatory bowel disease	KEGG PATHWAY	2/150	130/19071	0.272563815444	0.540303492562	Human Diseases	Immune disease	ENSSSCG00000044150|ENSSSCG00000051147	;
1	map00513	Various types of N-glycan biosynthesis	KEGG PATHWAY	1/150	42/19071	0.282519081486	0.540891232931	Metabolism	Glycan biosynthesis and metabolism	ENSSSCG00000033412	B4GALNT3
1	map00250	Alanine, aspartate and glutamate metabolism	KEGG PATHWAY	1/150	40/19071	0.271073447005	0.542146894011	Metabolism	Amino acid metabolism	ENSSSCG00000033541	NAT8L
6	map05200	Pathways in cancer	KEGG PATHWAY	6/150	571/19071	0.293838272681	0.543965066782	Human Diseases	Cancer: overview	ENSSSCG00000005015|ENSSSCG00000051147|ENSSSCG00000009278|ENSSSCG00000017118|ENSSSCG00000000759|ENSSSCG00000001573	SOS2;;FGF9;TERT;WNT5B;PIM1
2	map04650	Natural killer cell mediated cytotoxicity	KEGG PATHWAY	2/150	124/19071	0.255077980226	0.544166357815	Organismal Systems	Immune system	ENSSSCG00000005015|ENSSSCG00000036983	SOS2;
2	map04919	Thyroid hormone signaling pathway	KEGG PATHWAY	2/150	124/19071	0.255077980226	0.544166357815	Organismal Systems	Endocrine system	ENSSSCG00000010483|ENSSSCG00000040638	PLCE1;DIO2
2	map05416	Viral myocarditis	KEGG PATHWAY	2/150	135/19071	0.287127330541	0.545055271535	Human Diseases	Cardiovascular disease	ENSSSCG00000044150|ENSSSCG00000036983	;
2	map04142	Lysosome	KEGG PATHWAY	2/150	136/19071	0.290037100002	0.545952188239	Cellular Processes	Transport and catabolism	ENSSSCG00000016516|ENSSSCG00000008031	ATP6V0A4;GNPTG
8	map04210	Apoptosis	KEGG PATHWAY	8/150	779/19071	0.270577339246	0.546029945865	Cellular Processes	Cell growth and death	ENSSSCG00000043630|ENSSSCG00000041758|ENSSSCG00000044221|ENSSSCG00000045209|ENSSSCG00000040939|ENSSSCG00000046611|ENSSSCG00000051147|ENSSSCG00000049770	;;;;;;;
1	map01523	Antifolate resistance	KEGG PATHWAY	1/150	44/19071	0.293786175575	0.548400861073	Human Diseases	Drug resistance: antineoplastic	ENSSSCG00000023478	SLC46A1
2	map05150	Staphylococcus aureus infection	KEGG PATHWAY	2/150	147/19071	0.321921461681	0.572304820766	Human Diseases	Infectious disease: bacterial	ENSSSCG00000044150|ENSSSCG00000036983	;
2	map05235	PD-L1 expression and PD-1 checkpoint pathway in cancer	KEGG PATHWAY	2/150	152/19071	0.336307301455	0.575059813175	Human Diseases	Cancer: overview	ENSSSCG00000044150|ENSSSCG00000051147	;
1	map00514	Other types of O-glycan biosynthesis	KEGG PATHWAY	1/150	49/19071	0.321190848033	0.575573999674	Metabolism	Glycan biosynthesis and metabolism	ENSSSCG00000011195	GALNT15
1	map00520	Amino sugar and nucleotide sugar metabolism	KEGG PATHWAY	1/150	51/19071	0.331854560222	0.57624357744	Metabolism	Carbohydrate metabolism	ENSSSCG00000008261	HK2
1	map00600	Sphingolipid metabolism	KEGG PATHWAY	1/150	51/19071	0.331854560222	0.57624357744	Metabolism	Lipid metabolism	ENSSSCG00000009152	SGMS2
2	map04972	Pancreatic secretion	KEGG PATHWAY	2/150	146/19071	0.319034898199	0.576321106424	Organismal Systems	Digestive system	ENSSSCG00000006935|ENSSSCG00000006932	CLCA2;CLCA4
2	map04550	Signaling pathways regulating pluripotency of stem cells	KEGG PATHWAY	2/150	149/19071	0.327685580896	0.577965119061	Cellular Processes	Cellular community - eukaryotes	ENSSSCG00000000759|ENSSSCG00000002388	WNT5B;ESRRB
2	map04658	Th1 and Th2 cell differentiation	KEGG PATHWAY	2/150	149/19071	0.327685580896	0.577965119061	Organismal Systems	Immune system	ENSSSCG00000044150|ENSSSCG00000051147	;
1	map00380	Tryptophan metabolism	KEGG PATHWAY	1/150	48/19071	0.315795766554	0.579821735313	Metabolism	Amino acid metabolism	ENSSSCG00000023215	MAOB
1	map04913	Ovarian steroidogenesis	KEGG PATHWAY	1/150	48/19071	0.315795766554	0.579821735313	Organismal Systems	Endocrine system	ENSSSCG00000044760
1	map00510	N-Glycan biosynthesis	KEGG PATHWAY	1/150	53/19071	0.34235185082	0.580960716542	Metabolism	Glycan biosynthesis and metabolism	ENSSSCG00000032481	DPM2
1	map00982	Drug metabolism - cytochrome P450	KEGG PATHWAY	1/150	54/19071	0.347538895864	0.585328666719	Metabolism	Xenobiotics biodegradation and metabolism	ENSSSCG00000023215	MAOB
1	map05110	Vibrio cholerae infection	KEGG PATHWAY	1/150	56/19071	0.357791379254	0.598099022037	Human Diseases	Infectious disease: bacterial	ENSSSCG00000016516	ATP6V0A4
1	map00330	Arginine and proline metabolism	KEGG PATHWAY	1/150	57/19071	0.362857447779	0.602074580019	Metabolism	Amino acid metabolism	ENSSSCG00000023215	MAOB
1	map00480	Glutathione metabolism	KEGG PATHWAY	1/150	59/19071	0.372870795693	0.605239552429	Metabolism	Metabolism of other amino acids	ENSSSCG00000002279	GPX2
1	map04214	Apoptosis - fly	KEGG PATHWAY	1/150	60/19071	0.377818690744	0.608858897314	Cellular Processes	Cell growth and death	ENSSSCG00000051147
2	map04921	Oxytocin signaling pathway	KEGG PATHWAY	2/150	164/19071	0.370439647812	0.610135890514	Organismal Systems	Endocrine system	ENSSSCG00000051147|ENSSSCG00000003255	;CACNG8
2	map04934	Cushing syndrome	KEGG PATHWAY	2/150	164/19071	0.370439647812	0.610135890514	Human Diseases	Endocrine and metabolic disease	ENSSSCG00000000759|ENSSSCG00000021155	WNT5B;
1	map05213	Endometrial cancer	KEGG PATHWAY	1/150	62/19071	0.387598444352	0.620157510963	Human Diseases	Cancer: specific types	ENSSSCG00000005015	SOS2
1	map05340	Primary immunodeficiency	KEGG PATHWAY	1/150	62/19071	0.387598444352	0.620157510963	Human Diseases	Immune disease	ENSSSCG00000036983
1	map00590	Arachidonic acid metabolism	KEGG PATHWAY	1/150	68/19071	0.4160308592	0.625442365509	Metabolism	Lipid metabolism	ENSSSCG00000002279	GPX2
2	map04621	NOD-like receptor signaling pathway	KEGG PATHWAY	2/150	185/19071	0.428385339614	0.627178536428	Organismal Systems	Immune system	ENSSSCG00000008959|ENSSSCG00000051147	CXCL2;
2	map05161	Hepatitis B	KEGG PATHWAY	2/150	180/19071	0.414827526923	0.627847067775	Human Diseases	Infectious disease: viral	ENSSSCG00000051147|ENSSSCG00000005015	;SOS2
2	map05160	Hepatitis C	KEGG PATHWAY	2/150	179/19071	0.412096913672	0.627957201786	Human Diseases	Infectious disease: viral	ENSSSCG00000005015|ENSSSCG00000032474	SOS2;CXCL10
1	map05230	Central carbon metabolism in cancer	KEGG PATHWAY	1/150	69/19071	0.420640414071	0.628156351679	Human Diseases	Cancer: overview	ENSSSCG00000008261	HK2
1	map05217	Basal cell carcinoma	KEGG PATHWAY	1/150	66/19071	0.406702177926	0.628284743831	Human Diseases	Cancer: specific types	ENSSSCG00000000759	WNT5B
3	map05131	Shigellosis	KEGG PATHWAY	3/150	295/19071	0.410309412077	0.62951581031	Human Diseases	Infectious disease: bacterial	ENSSSCG00000051147|ENSSSCG00000008261|ENSSSCG00000010483	;HK2;PLCE1
1	map04927	Cortisol synthesis and secretion	KEGG PATHWAY	1/150	70/19071	0.42521382414	0.630780772234	Organismal Systems	Endocrine system	ENSSSCG00000021155
1	map04929	GnRH secretion	KEGG PATHWAY	1/150	70/19071	0.42521382414	0.630780772234	Organismal Systems	Endocrine system	ENSSSCG00000044760
5	map05022	Pathways of neurodegeneration - multiple diseases	KEGG PATHWAY	5/150	549/19071	0.434166877719	0.631515458501	Human Diseases	Neurodegenerative disease	ENSSSCG00000009979|ENSSSCG00000002279|ENSSSCG00000000759|ENSSSCG00000007952|ENSSSCG00000039342	NEFH;GPX2;WNT5B;TRAP1;DNAI1
2	map05142	Chagas disease	KEGG PATHWAY	2/150	177/19071	0.406617205111	0.632515652395	Human Diseases	Infectious disease: parasitic	ENSSSCG00000044150|ENSSSCG00000051147	;
2	map04659	Th17 cell differentiation	KEGG PATHWAY	2/150	176/19071	0.403868258739	0.632632796906	Organismal Systems	Immune system	ENSSSCG00000044150|ENSSSCG00000051147	;
1	map00561	Glycerolipid metabolism	KEGG PATHWAY	1/150	65/19071	0.401982477374	0.634113203745	Metabolism	Lipid metabolism	ENSSSCG00000014861	MOGAT2
2	map05322	Systemic lupus erythematosus	KEGG PATHWAY	2/150	193/19071	0.449731786195	0.645768718639	Human Diseases	Immune disease	ENSSSCG00000044150|ENSSSCG00000036983	;
1	map05134	Legionellosis	KEGG PATHWAY	1/150	75/19071	0.447548480076	0.646779738949	Human Diseases	Infectious disease: bacterial	ENSSSCG00000008959	CXCL2
1	map04742	Taste transduction	KEGG PATHWAY	1/150	82/19071	0.477375780878	0.648073787374	Organismal Systems	Sensory system	ENSSSCG00000001523	GRM4
1	map05220	Chronic myeloid leukemia	KEGG PATHWAY	1/150	82/19071	0.477375780878	0.648073787374	Human Diseases	Cancer: specific types	ENSSSCG00000005015	SOS2
1	map04622	RIG-I-like receptor signaling pathway	KEGG PATHWAY	1/150	82/19071	0.477375780878	0.648073787374	Organismal Systems	Immune system	ENSSSCG00000032474	CXCL10
1	map05412	Arrhythmogenic right ventricular cardiomyopathy	KEGG PATHWAY	1/150	80/19071	0.469020832629	0.648522632771	Human Diseases	Cardiovascular disease	ENSSSCG00000003255	CACNG8
2	map04932	Non-alcoholic fatty liver disease	KEGG PATHWAY	2/150	195/19071	0.454998861822	0.649170350624	Human Diseases	Endocrine and metabolic disease	ENSSSCG00000051147|ENSSSCG00000026149	;PKLR
1	map04920	Adipocytokine signaling pathway	KEGG PATHWAY	1/150	81/19071	0.473214760032	0.650307400289	Organismal Systems	Endocrine system	ENSSSCG00000021155
1	map04721	Synaptic vesicle cycle	KEGG PATHWAY	1/150	81/19071	0.473214760032	0.650307400289	Organismal Systems	Nervous system	ENSSSCG00000016516	ATP6V0A4
1	map05214	Glioma	KEGG PATHWAY	1/150	85/19071	0.489663959022	0.652885278696	Human Diseases	Cancer: specific types	ENSSSCG00000005015	SOS2
1	map04137	Mitophagy - animal	KEGG PATHWAY	1/150	78/19071	0.4605332223	0.652907859464	Cellular Processes	Transport and catabolism	ENSSSCG00000051147
1	map04115	p53 signaling pathway	KEGG PATHWAY	1/150	79/19071	0.464793740228	0.654803759819	Cellular Processes	Cell growth and death	ENSSSCG00000029438	SESN2
1	map05218	Melanoma	KEGG PATHWAY	1/150	79/19071	0.464793740228	0.654803759819	Human Diseases	Cancer: specific types	ENSSSCG00000009278	FGF9
1	map05223	Non-small cell lung cancer	KEGG PATHWAY	1/150	79/19071	0.464793740228	0.654803759819	Human Diseases	Cancer: specific types	ENSSSCG00000005015	SOS2
1	map01521	EGFR tyrosine kinase inhibitor resistance	KEGG PATHWAY	1/150	90/19071	0.509509675919	0.667427879566	Human Diseases	Drug resistance: antineoplastic	ENSSSCG00000005015	SOS2
1	map05133	Pertussis	KEGG PATHWAY	1/150	91/19071	0.51338584411	0.668595517911	Human Diseases	Infectious disease: bacterial	ENSSSCG00000051147
1	map04540	Gap junction	KEGG PATHWAY	1/150	91/19071	0.51338584411	0.668595517911	Cellular Processes	Cellular community - eukaryotes	ENSSSCG00000005015	SOS2
2	map05152	Tuberculosis	KEGG PATHWAY	2/150	216/19071	0.508503058641	0.670027559622	Human Diseases	Infectious disease: bacterial	ENSSSCG00000016516|ENSSSCG00000036983	ATP6V0A4;
1	map04978	Mineral absorption	KEGG PATHWAY	1/150	89/19071	0.505602839212	0.670148141914	Organismal Systems	Digestive system	ENSSSCG00000023478	SLC46A1
2	map05162	Measles	KEGG PATHWAY	2/150	221/19071	0.520734467452	0.670370808674	Human Diseases	Infectious disease: viral	ENSSSCG00000044150|ENSSSCG00000051147	;
2	map05167	Kaposi sarcoma-associated herpesvirus infection	KEGG PATHWAY	2/150	225/19071	0.530373589207	0.678878194185	Human Diseases	Infectious disease: viral	ENSSSCG00000008959|ENSSSCG00000051147	CXCL2;
1	map04350	TGF-beta signaling pathway	KEGG PATHWAY	1/150	98/19071	0.539680160152	0.679148066708	Environmental Information Processing	Signal transduction	ENSSSCG00000015270	FMOD
1	map05410	Hypertrophic cardiomyopathy	KEGG PATHWAY	1/150	99/19071	0.543319435729	0.679908120688	Human Diseases	Cardiovascular disease	ENSSSCG00000003255	CACNG8
2	map05130	Pathogenic Escherichia coli infection	KEGG PATHWAY	2/150	237/19071	0.558498406511	0.679911103579	Human Diseases	Infectious disease: bacterial	ENSSSCG00000051147|ENSSSCG00000036983	;
1	map05215	Prostate cancer	KEGG PATHWAY	1/150	100/19071	0.546930129627	0.680624161313	Human Diseases	Cancer: specific types	ENSSSCG00000005015	SOS2
1	map04666	Fc gamma R-mediated phagocytosis	KEGG PATHWAY	1/150	101/19071	0.550512464797	0.681297194003	Organismal Systems	Immune system	ENSSSCG00000036983
1	map04260	Cardiac muscle contraction	KEGG PATHWAY	1/150	102/19071	0.554066662504	0.681928200005	Organismal Systems	Circulatory system	ENSSSCG00000003255	CACNG8
1	map00564	Glycerophospholipid metabolism	KEGG PATHWAY	1/150	97/19071	0.536012078119	0.682197190334	Metabolism	Lipid metabolism	ENSSSCG00000030303	ACHE
1	map04211	Longevity regulating pathway	KEGG PATHWAY	1/150	97/19071	0.536012078119	0.682197190334	Organismal Systems	Aging	ENSSSCG00000029438	SESN2
1	map05332	Graft-versus-host disease	KEGG PATHWAY	1/150	103/19071	0.55759294226	0.682518136974	Human Diseases	Immune disease	ENSSSCG00000044150
1	map04925	Aldosterone synthesis and secretion	KEGG PATHWAY	1/150	108/19071	0.574813137224	0.695989960747	Organismal Systems	Endocrine system	ENSSSCG00000021155
1	map04940	Type I diabetes mellitus	KEGG PATHWAY	1/150	111/19071	0.584823923022	0.704304079338	Human Diseases	Endocrine and metabolic disease	ENSSSCG00000044150
2	map05415	Diabetic cardiomyopathy	KEGG PATHWAY	2/150	251/19071	0.589782907179	0.706477920899	Human Diseases	Cardiovascular disease	ENSSSCG00000041875|ENSSSCG00000015334	;PDK4
1	map04612	Antigen processing and presentation	KEGG PATHWAY	1/150	126/19071	0.631472356778	0.707249039591	Organismal Systems	Immune system	ENSSSCG00000044150
1	map04071	Sphingolipid signaling pathway	KEGG PATHWAY	1/150	124/19071	0.625567032246	0.707712198096	Environmental Information Processing	Signal transduction	ENSSSCG00000009152	SGMS2
1	map04625	C-type lectin receptor signaling pathway	KEGG PATHWAY	1/150	120/19071	0.613472937652	0.708339886774	Organismal Systems	Immune system	ENSSSCG00000051147
1	map04922	Glucagon signaling pathway	KEGG PATHWAY	1/150	114/19071	0.594600544958	0.708460223779	Organismal Systems	Endocrine system	ENSSSCG00000017694	ACACA
2	map05206	MicroRNAs in cancer	KEGG PATHWAY	2/150	270/19071	0.629581597457	0.708674762966	Human Diseases	Cancer: overview	ENSSSCG00000005015|ENSSSCG00000001573	SOS2;PIM1
2	map05202	Transcriptional misregulation in cancer	KEGG PATHWAY	2/150	267/19071	0.623501080191	0.708955542959	Human Diseases	Cancer: overview	ENSSSCG00000044150|ENSSSCG00000036983	;
1	map04725	Cholinergic synapse	KEGG PATHWAY	1/150	123/19071	0.622579217308	0.711519105495	Organismal Systems	Nervous system	ENSSSCG00000030303	ACHE
1	map04726	Serotonergic synapse	KEGG PATHWAY	1/150	119/19071	0.610389273186	0.712120818717	Organismal Systems	Nervous system	ENSSSCG00000023215	MAOB
1	map04724	Glutamatergic synapse	KEGG PATHWAY	1/150	119/19071	0.610389273186	0.712120818717	Organismal Systems	Nervous system	ENSSSCG00000001523	GRM4
3	map05171	Coronavirus disease - COVID-19	KEGG PATHWAY	3/150	406/19071	0.622368038897	0.714925336989	Human Diseases	Infectious disease: viral	ENSSSCG00000051147|ENSSSCG00000036983|ENSSSCG00000032474	;;CXCL10
2	map05163	Human cytomegalovirus infection	KEGG PATHWAY	2/150	259/19071	0.606913672527	0.715519277085	Human Diseases	Infectious disease: viral	ENSSSCG00000005015|ENSSSCG00000032343	SOS2;CCL4
2	map05208	Chemical carcinogenesis - reactive oxygen species	KEGG PATHWAY	2/150	259/19071	0.606913672527	0.715519277085	Human Diseases	Cancer: overview	ENSSSCG00000051147|ENSSSCG00000005015	;SOS2
1	map04640	Hematopoietic cell lineage	KEGG PATHWAY	1/150	117/19071	0.604148444586	0.716027786175	Organismal Systems	Immune system	ENSSSCG00000036983
1	map04068	FoxO signaling pathway	KEGG PATHWAY	1/150	133/19071	0.651421762234	0.725962560898	Environmental Information Processing	Signal transduction	ENSSSCG00000005015	SOS2
1	map04611	Platelet activation	KEGG PATHWAY	1/150	136/19071	0.659639589681	0.731481525191	Organismal Systems	Immune system	ENSSSCG00000041875
3	map05014	Amyotrophic lateral sclerosis	KEGG PATHWAY	3/150	432/19071	0.663991469099	0.732680241764	Human Diseases	Neurodegenerative disease	ENSSSCG00000009979|ENSSSCG00000002279|ENSSSCG00000039342	NEFH;GPX2;DNAI1
2	map05170	Human immunodeficiency virus 1 infection	KEGG PATHWAY	2/150	299/19071	0.684480347194	0.751586263586	Human Diseases	Infectious disease: viral	ENSSSCG00000044150|ENSSSCG00000051147	;
2	map05012	Parkinson disease	KEGG PATHWAY	2/150	305/19071	0.694977084876	0.755703237924	Human Diseases	Neurodegenerative disease	ENSSSCG00000007952|ENSSSCG00000023215	TRAP1;MAOB
1	map04728	Dopaminergic synapse	KEGG PATHWAY	1/150	149/19071	0.693082737406	0.757319674043	Organismal Systems	Nervous system	ENSSSCG00000023215	MAOB
1	map04140	Autophagy - animal	KEGG PATHWAY	1/150	152/19071	0.70032446592	0.757839035585	Cellular Processes	Transport and catabolism	ENSSSCG00000031803
4	map04064	NF-kappa B signaling pathway	KEGG PATHWAY	4/150	615/19071	0.716951391446	0.77210149848	Environmental Information Processing	Signal transduction	ENSSSCG00000044150|ENSSSCG00000008959|ENSSSCG00000036983|ENSSSCG00000032343	;CXCL2;;CCL4
1	map05418	Fluid shear stress and atherosclerosis	KEGG PATHWAY	1/150	161/19071	0.721046833597	0.772796606344	Human Diseases	Cardiovascular disease	ENSSSCG00000051147
1	map04390	Hippo signaling pathway	KEGG PATHWAY	1/150	163/19071	0.725454884038	0.773818542973	Environmental Information Processing	Signal transduction	ENSSSCG00000000759	WNT5B
1	map04261	Adrenergic signaling in cardiomyocytes	KEGG PATHWAY	1/150	165/19071	0.729793735	0.774757330047	Organismal Systems	Circulatory system	ENSSSCG00000003255	CACNG8
1	map04530	Tight junction	KEGG PATHWAY	1/150	184/19071	0.767761178594	0.803637869183	Cellular Processes	Cellular community - eukaryotes	ENSSSCG00000051147
1	map00190	Oxidative phosphorylation	KEGG PATHWAY	1/150	182/19071	0.764028195481	0.807275074471	Metabolism	Energy metabolism	ENSSSCG00000016516	ATP6V0A4
1	map04360	Axon guidance	KEGG PATHWAY	1/150	182/19071	0.764028195481	0.807275074471	Organismal Systems	Development and regeneration	ENSSSCG00000000759	WNT5B
1	map04613	Neutrophil extracellular trap formation	KEGG PATHWAY	1/150	190/19071	0.778611776244	0.807449249438	Organismal Systems	Immune system	ENSSSCG00000036983
2	map05016	Huntington disease	KEGG PATHWAY	2/150	358/19071	0.775689924301	0.808160665318	Human Diseases	Neurodegenerative disease	ENSSSCG00000002279|ENSSSCG00000039342	GPX2;DNAI1
1	map05203	Viral carcinogenesis	KEGG PATHWAY	1/150	205/19071	0.803584960219	0.82950705571	Human Diseases	Cancer: overview	ENSSSCG00000051147
1	map05164	Influenza A	KEGG PATHWAY	1/150	218/19071	0.822951592105	0.845601635924	Human Diseases	Infectious disease: viral	ENSSSCG00000032474	CXCL10
1	map04514	Cell adhesion molecules	KEGG PATHWAY	1/150	221/19071	0.82714422627	0.846028797646	Environmental Information Processing	Signaling molecules and interaction	ENSSSCG00000044150
1	map04714	Thermogenesis	KEGG PATHWAY	1/150	271/19071	0.88413034853	0.900205445776	Organismal Systems	Environmental adaptation	ENSSSCG00000005015	SOS2
1	map05132	Salmonella infection	KEGG PATHWAY	1/150	278/19071	0.890449918177	0.902537473627	Human Diseases	Infectious disease: bacterial	ENSSSCG00000051147
1	map05010	Alzheimer disease	KEGG PATHWAY	1/150	429/19071	0.96749365185	0.976209810876	Human Diseases	Neurodegenerative disease	ENSSSCG00000000759	WNT5B
4	map05168	Herpes simplex virus 1 infection	KEGG PATHWAY	4/150	1177/19071	0.984979373036	0.989396320897	Human Diseases	Infectious disease: viral	ENSSSCG00000050997|ENSSSCG00000032023|ENSSSCG00000033648|ENSSSCG00000033616	;;;
1	map04740	Olfactory transduction	KEGG PATHWAY	1/150	1555/19071	0.999997267841	0.999997267841	Organismal Systems	Sensory system	ENSSSCG00000036462
